# Supplementary material for: PI3Kδ Forms Distinct Multiprotein Complexes at the TCR Signalosome in Naïve and Differentiated CD4+ T Cells
Source: Front Immunol. 2021 Mar 8;12:631271. doi: 10.3389/fimmu.2021.631271 (PMC7982423; doi:10.3389/fimmu.2021.631271)
Supplement: Supplementary file 2 [file Data_Sheet_1.XLSX]

## Sheet: Proteins_HighConfID&Quant
Accession	Description	missing values	contaminant	missing values or contaminant	Coverage	# Peptides	# PSMs	# Unique Peptides	# Protein Groups	# AAs	MW [kDa]	calc. pI	Abundance Ratio: (127N) / (126)	Abundance Ratio: (128N) / (127N)	Abundance Ratio: (129N) / (128C)	Abundance Ratio: (129C) / (128C)	Abundance Ratio: (130C) / (130N)	Abundance Ratio: (131) / (130N)	Abundances (Normalized): F1: 126, R1_Ctrl_unstim	Abundances (Normalized): F1: 127N, R1_Ctrl_stim	Abundances (Normalized): F1: 127C, R1_p110d_unstim	Abundances (Normalized): F1: 128N, R1_p110d_stim	Abundances (Normalized): F1: 128C, R2_Ctrl_stim	Abundances (Normalized): F1: 129N, R2_p110d_unstim	Abundances (Normalized): F1: 129C, R2_p110d_stim	Abundances (Normalized): F1: 130N, R3_Ctrl_stim	Abundances (Normalized): F1: 130C, R3_p110d_unstim	Abundances (Normalized): F1: 131, R3_p110d_stim	# Razor Peptides	Protein FDR Confidence Mascot	Exp. q-value Mascot	Score Mascot	# Peptides Mascot
Q61781	Keratin, type I cytoskeletal 14 OS=Mus musculus GN=Krt14 PE=1 SV=2	Y	Y	Y	47.7273	24	126	3	1	484	52.834	5.17																	0	High	0	1978.8	24
Q922U2	SWISS-PROT:Q922U2 Tax_Id=10090 Gene_Symbol=Krt5 Keratin, type II cytoskeletal 5	Y	Y	Y	36.0345	32	247	5	1	580	61.729	7.75																	0	High	0	1494.57	32
Q9QWL7	SWISS-PROT:Q9QWL7 Tax_Id=10090 Gene_Symbol=Krt17 Keratin, type I cytoskeletal 17	Y	Y	Y	48.4988	27	164	1	1	433	48.132	5.06																	0	High	0	1433.91	27
Q3TTY5	SWISS-PROT:Q3TTY5 Tax_Id=10090 Gene_Symbol=Krt2 Keratin, type II cytoskeletal 2 epidermal	Y	Y	Y	12.8713	15	158	1	1	707	70.88	8.06																	0	High	0.000468604	1085.92	15
P50446	SWISS-PROT:P50446 Tax_Id=10090 Gene_Symbol=Krt6a Keratin, type II cytoskeletal 6A	Y	Y	Y	33.2731	27	169	3	1	553	59.299	7.94																	0	High	0.000468604	1052.5	27
Q64522	Histone H2A type 2-B OS=Mus musculus GN=Hist2h2ab PE=1 SV=3	Y		Y	57.6923	6	63	1	1	130	14.005	10.89																	0	High	0.000468604	698.137	6
Q61414	Keratin, type I cytoskeletal 15 OS=Mus musculus GN=Krt15 PE=1 SV=2	Y	Y	Y	13.4956	10	82	2	1	452	49.107	4.86																	0	High	0.000468604	664.136	10
Q8BZY3	DEAD (Asp-Glu-Ala-Asp) box polypeptide 19b OS=Mus musculus GN=Ddx19b PE=1 SV=1	Y		Y	24.8988	13	20	1	1	494	55.64	8.54																	0	High	0.000468604	299.6	13
Q9DC51	Guanine nucleotide-binding protein G(k) subunit alpha OS=Mus musculus GN=Gnai3 PE=1 SV=3	Y		Y	15.2542	6	8	1	1	354	40.512	5.69																	0	High	0.000468604	164.06	6
O08919	Numb-like protein OS=Mus musculus GN=Numbl PE=1 SV=3	Y		Y	7.45033	6	10	1	1	604	64.09	8.82																	0	High	0.000468604	114.704	6
Q80U78	Pumilio homolog 1 OS=Mus musculus GN=Pum1 PE=1 SV=2	Y		Y	4.12111	4	5	1	1	1189	126.541	6.86																	0	High	0.000911993	101.518	4
P60904	DnaJ homolog subfamily C member 5 OS=Mus musculus GN=Dnajc5 PE=1 SV=1	Y		Y	12.6263	1	1	1	1	198	22.086	5.07																	0	High	0.00160449	87.33	1
Q9DCS2	UPF0585 protein C16orf13 homolog OS=Mus musculus PE=1 SV=1	Y		Y	8.82353	1	1	1	1	204	22.673	6.52																	0	High	0.00160449	83.56	1
Q08639	Transcription factor Dp-1 OS=Mus musculus GN=Tfdp1 PE=1 SV=1	Y		Y	4.39024	1	1	1	1	410	45.203	6.1																	0	High	0.00214362	75.26	1
F8VQ70	S phase cyclin A-associated protein in the ER OS=Mus musculus GN=Scaper PE=1 SV=1	Y		Y	1.28755	1	1	1	1	1398	157.675	7.31																	0	High	0.00282686	67.17	1
O88441	Metaxin-2 OS=Mus musculus GN=Mtx2 PE=1 SV=1	Y		Y	7.22433	1	1	1	1	263	29.739	5.63																	0	High	0.00319795	60.68	1
P22518	Dual specificity protein kinase CLK1 OS=Mus musculus GN=Clk1 PE=1 SV=2	Y		Y	6.41822	3	3	3	1	483	57.057	8.94																	0	High	0.00347991	55.05	3
Q8CFX1	GDH/6PGL endoplasmic bifunctional protein OS=Mus musculus GN=H6pd PE=1 SV=2	Y		Y	1.7744	1	1	1	1	789	88.872	6.93																	0	High	0.00363967	53.45	1
Q5HZJ0	Ribonuclease 3 OS=Mus musculus GN=Drosha PE=1 SV=1	Y		Y	1.67516	2	2	2	1	1373	158.727	7.87																	0	High	0.00363967	52.0071	2
O09165	Calsequestrin-1 OS=Mus musculus GN=Casq1 PE=1 SV=3	Y		Y	5.4321	1	1	1	1	405	46.349	4.12																	0	High	0.0041543	49.93	1
Q8K1N4	Spermatogenesis-associated serine-rich protein 2 OS=Mus musculus GN=Spats2 PE=1 SV=1	Y		Y	2.75229	1	1	1	1	545	58.92	9																	0	High	0.0041543	48.91	1
Q9WU62	Inner centromere protein OS=Mus musculus GN=Incenp PE=1 SV=2	Y		Y	1.81818	1	1	1	1	880	101.147	9.55																	0	High	0.0041543	48.72	1
Q9CR60	Vesicle transport protein GOT1B OS=Mus musculus GN=Golt1b PE=1 SV=1	Y		Y	10.1449	1	1	1	1	138	15.411	10.58																	0	High	0.00434657	48.5	1
Q8R2L5	28S ribosomal protein S18c, mitochondrial OS=Mus musculus GN=Mrps18c PE=1 SV=1	Y		Y	13.2867	1	1	1	1	143	16.264	9.41																	0	High	0.00434657	48.49	1
Q9CRA9	FGFR1 oncogene partner 2 homolog OS=Mus musculus GN=Fgfr1op2 PE=1 SV=1	Y		Y	8.69565	1	1	1	1	253	29.356	5.83																	0	High	0.00434657	48.34	1
Q91WD7	Kinesin-like protein KIF18A OS=Mus musculus GN=Kif18a PE=2 SV=1	Y		Y	1.80587	1	1	1	1	886	100.871	9.04																	0	High	0.00434657	46.5	1
Q9Z1K6	E3 ubiquitin-protein ligase ARIH2 OS=Mus musculus GN=Arih2 PE=1 SV=1	Y		Y	3.45528	1	1	1	1	492	57.659	5.69																	0	High	0.00453386	46.36	1
Q5SVR0	TBC1 domain family member 9B OS=Mus musculus GN=Tbc1d9b PE=1 SV=1	Y		Y	0.791766	1	1	1	1	1263	141.69	5.29																	0	High	0.00453386	45.86	1
Q922B1	O-acetyl-ADP-ribose deacetylase MACROD1 OS=Mus musculus GN=Macrod1 PE=1 SV=2	Y		Y	7.12074	1	1	1	1	323	35.272	8.85																	0	High	0.00578194	43.66	1
Q9ES00	Ubiquitin conjugation factor E4 B OS=Mus musculus GN=Ube4b PE=1 SV=3	Y		Y	1.53453	1	1	1	1	1173	133.232	6.07																	0	High	0.00578194	43.2	1
Q3U1J1	TCF3 fusion partner homolog OS=Mus musculus GN=Tfpt PE=1 SV=1	Y		Y	7.72201	1	1	1	1	259	28.936	4.89																	0	High	0.00578194	42.24	1
Q8R3Y8	Interferon regulatory factor 2-binding protein 1 OS=Mus musculus GN=Irf2bp1 PE=1 SV=2	Y		Y	5.47945	2	2	2	1	584	61.712	8.18																	0	High	0.0062551	41.3051	2
Q9CXL3	Uncharacterized protein C7orf50 homolog OS=Mus musculus PE=1 SV=3	Y		Y	7.69231	1	1	1	1	195	22.155	9.39																	0	High	0.00701754	40.48	1
P21126	Ubiquitin-like protein 4A OS=Mus musculus GN=Ubl4a PE=1 SV=1	Y		Y	9.55414	1	1	1	1	157	17.79	8.44																	0	High	0.00719616	40.17	1
Q6NXM2	RCC1 and BTB domain-containing protein 1 OS=Mus musculus GN=Rcbtb1 PE=2 SV=1	Y		Y	3.01318	1	1	1	1	531	58.342	6.43																	0	High	0.00719616	39.69	1
P30275	Creatine kinase U-type, mitochondrial OS=Mus musculus GN=Ckmt1 PE=1 SV=1	Y		Y	6.69856	3	3	1	1	418	46.974	8.16																	0	High	0.00736648	38.95	3
Q8VED9	Galectin-related protein OS=Mus musculus GN=Lgalsl PE=1 SV=1	Y		Y	8.13953	1	1	1	1	172	18.944	5.35																	0	High	0.00736648	38.48	1
P59235	Nucleoporin Nup43 OS=Mus musculus GN=Nup43 PE=1 SV=2	Y		Y	3.68421	1	1	1	1	380	41.963	5.39																	0	High	0.00889228	36.71	1
Q8C854	Myelin expression factor 2 OS=Mus musculus GN=Myef2 PE=1 SV=1	Y		Y	3.38409	2	2	2	1	591	63.254	8.87																	0	High	0.00937421	35.8264	2
D3YZZ5	Transmembrane p24-trafficking protein 7 OS=Mus musculus GN=Tmed7 PE=1 SV=1	Y		Y	5.35714	1	1	1	1	224	25.185	6.89																	0	High	0.00981626	35.5	1
Q8C0T5	Signal-induced proliferation-associated 1-like protein 1 OS=Mus musculus GN=Sipa1l1 PE=1 SV=2	Y		Y	0.673401	1	1	1	1	1782	196.909	8.13																	0	High	0.00981626	35.5	1
O35904	Phosphatidylinositol 4,5-bisphosphate 3-kinase catalytic subunit delta isoform OS=Mus musculus GN=Pik3cd PE=1 SV=2				81.9751	113	3749	109	1	1043	119.635	7.34	0.982	7.329	7.255	6.225	5.331	4.411	102359	100549	248429	736965	92572.1	671579	576288	121463	647481	535764	4	High	0	52398.5	113
Q5SWU9	Acetyl-CoA carboxylase 1 OS=Mus musculus GN=Acaca PE=1 SV=1				88.0171	238	6082	210	1	2345	265.088	6.39	0.997	1.012	0.927	0.723	0.854	0.75	701191	698925	646016	707209	622112	576645	449546	747602	638638	560578	34	High	0	126889	238
P26450	Phosphatidylinositol 3-kinase regulatory subunit alpha OS=Mus musculus GN=Pik3r1 PE=1 SV=2				86.1878	87	1654	75	1	724	83.465	6.28	0.995	8.43	8.165	7.072	5.908	4.874	47597.3	47372.6	119579	399329	44352.7	362127	313657	58518	345744	285240	14	High	0	22948.8	87
Q05920	Pyruvate carboxylase, mitochondrial OS=Mus musculus GN=Pc PE=1 SV=1				83.2767	111	3106	111	1	1178	129.602	6.71	1.036	0.966	1.024	0.78	1.059	0.929	328264	340047	374001	328382	312218	319770	243599	341005	361208	316744	0	High	0	59109.8	111
Streptavidin	(S.avidinii)				49.375	10	1737	10	1	160	16.612	6.55	1.056	1.107	1.165	0.953	0.893	0.801	197297	208267	380187	230478	130143	151652	123976	186628	166700	149496	0	High	0	64001.2	10
P53395	Lipoamide acyltransferase component of branched-chain alpha-keto acid dehydrogenase complex, mitochondrial OS=Mus musculus GN=Dbt PE=1 SV=2				70.5394	40	855	40	1	482	53.213	8.6	1.206	0.752	0.566	0.394	0.677	0.497	136245	164314	164785	123632	144955	82060.5	57116.4	175208	118555	87013.5	0	High	0	9770.08	40
Q91ZA3	Propionyl-CoA carboxylase alpha chain, mitochondrial OS=Mus musculus GN=Pcca PE=1 SV=2				81.6298	69	636	68	1	724	79.871	7.25	1.017	1.027	0.886	0.682	1.117	0.971	97148.4	98834.3	91271.2	101500	85068.5	75343.5	58018.4	95719.9	106936	92912.8	1	High	0	11137.8	69
P04264	SWISS-PROT:P04264 Tax_Id=9606 Gene_Symbol=KRT1 Keratin, type II cytoskeletal 1		Y	Y	77.9503	59	512	45	1	644	65.978	8.12	0.349	1.807	0.61	0.68	2.013	1.431	96048.4	33525	90780.3	60569.2	87008.1	53053	59174.9	37196.8	74875.5	53224.3	16	High	0	17252.1	59
Q8VDD5	Myosin-9 OS=Mus musculus GN=Myh9 PE=1 SV=4				72.398	164	473	132	1	1960	226.232	5.66	1.044	0.822	0.875	0.89	0.799	0.825	66156.3	69071.5	62156.9	56782.3	76160.9	66678.1	67753.4	76963.1	61486	63503.8	36	High	0	7618.6	164
P35527	SWISS-PROT:P35527 Tax_Id=9606 Gene_Symbol=KRT9 Keratin, type I cytoskeletal 9		Y	Y	72.8732	44	382	44	1	623	62.092	5.3	0.23	2.537	1.756	1.719	1.994	1.389	96464.6	22147.9	84434.1	56182.4	28604	50224.5	49177.3	36120.9	72026.7	50179.2	0	High	0	13178.1	44
E9Q616	AHNAK nucleoprotein (desmoyokin) OS=Mus musculus GN=Ahnak PE=1 SV=1				70.8982	208	411	208	1	5656	603.866	6.3	1.021	0.648	0.428	0.395	0.333	0.327	82948.4	84727.8	74301.6	54907.3	99233.5	42446.5	39243.7	130790	43534.5	42782.8	0	High	0	3769.66	208
P35908	SWISS-PROT:P35908 Tax_Id=9606 Gene_Symbol=KRT2 Keratin, type II cytoskeletal 2 epidermal		Y	Y	94.7287	64	385	43	1	645	65.825	8	0.44	1.571	0.669	0.765	2.076	1.341	73350.9	32273.1	61591.9	50715.3	77398.2	51756.2	59190.6	31245	64853.1	41893.8	24	High	0	15270.3	64
Q99MN9	Propionyl-CoA carboxylase beta chain, mitochondrial OS=Mus musculus GN=Pccb PE=1 SV=2				83.1793	38	400	38	1	541	58.372	7.66	1.058	0.803	0.769	0.589	0.726	0.649	55519.1	58757.3	50440.7	47193.8	51639.4	39692	30399.7	66090.3	48012.5	42908.5	0	High	0	8993.1	38
O08908	Phosphatidylinositol 3-kinase regulatory subunit beta OS=Mus musculus GN=Pik3r2 PE=1 SV=2				76.1773	53	427	46	1	722	81.216	6.07	0.993	5.171	6.21	5.449	5.005	4.078	8615.2	8558.1	18888.5	44253.6	8098.2	50290.6	44127.7	10138.6	50741.2	41342.1	0	High	0	6871.39	53
P07901	Heat shock protein HSP 90-alpha OS=Mus musculus GN=Hsp90aa1 PE=1 SV=4				67.5307	65	218	44	1	733	84.735	5.01	0.956	1.486	1.026	0.985	1.381	1.336	30466.1	29135	30030.1	43305.3	30816.5	31606.2	30355.5	27011.4	37307.3	36100.2	23	High	0	2920.38	65
Q99MR8	Methylcrotonoyl-CoA carboxylase subunit alpha, mitochondrial OS=Mus musculus GN=Mccc1 PE=1 SV=2				76.7085	51	314	49	1	717	79.293	7.83	1.03	0.973	0.876	0.694	0.872	0.766	38647.8	39820.4	29807.5	38764	39538.6	34626.4	27430.6	45623	39767.8	34929.1	0	High	0	5868.32	51
P13645	SWISS-PROT:P13645 Tax_Id=9606 Gene_Symbol=KRT10 Keratin, type I cytoskeletal 10		Y	Y	66.9477	44	372	30	1	593	59.475	5.21	0.536	1.365	0.411	0.539	1.955	1.338	52887	28361.7	64852.3	38717.5	95541.9	39226.8	51499.8	25971.8	50783.7	34752.5	16	High	0	15033.7	44
Q9QXS1	Plectin OS=Mus musculus GN=Plec PE=1 SV=3				54.6152	246	370	241	1	4691	533.861	5.96	0.944	0.951	1.655	1.094	0.784	0.802	41867.2	39517.1	37435	37576.2	40600.1	67201.6	44422.3	61476.6	48167.3	49319.2	5	High	0	5517.51	246
P14733	Lamin-B1 OS=Mus musculus GN=Lmnb1 PE=1 SV=3				79.5918	64	170	52	1	588	66.745	5.16	1.129	1.339	1.432	1.317	0.189	0.489	23825.4	26892	18188.4	36006.1	8855.3	12684.7	11662.7	61497.3	11638.4	30102.7	13	High	0	2116.15	64
P26039	Talin-1 OS=Mus musculus GN=Tln1 PE=1 SV=2				64.5809	139	279	138	1	2541	269.653	6.18	0.934	0.956	0.849	0.848	0.815	0.797	36970.7	34548.2	29658.7	33042.2	38990.3	33106.3	33047.3	40527	33044.6	32314.3	1	High	0	5686.69	139
P63017	Heat shock cognate 71 kDa protein OS=Mus musculus GN=Hspa8 PE=1 SV=1				81.8885	54	219	34	1	646	70.827	5.52	1.023	1.004	0.902	0.909	1.018	1.022	31982	32732	33921.9	32850.3	35427.3	31965.4	32187.3	33008	33614.7	33731	20	High	0	3065.93	54
P09405	Nucleolin OS=Mus musculus GN=Ncl PE=1 SV=2				56.5771	68	205	68	1	707	76.677	4.75	0.918	0.848	0.879	1.005	0.884	1.024	39484.6	36240.6	29678.6	30747	35460.7	31169.2	35645.1	34150.5	30201.5	34967.6	0	High	0	1780.7	68
Q8BN78	Transcriptional regulator Kaiso OS=Mus musculus GN=Zbtb33 PE=1 SV=1				62.8912	41	182	41	1	671	74.004	5.06	1.019	1.08	1.053	0.823	1.183	1.009	26830.8	27328.8	20276.5	29519.9	21308	22436.3	17540.3	24913.3	29470.3	25136.7	0	High	0	2523.93	41
P11499	Heat shock protein HSP 90-beta OS=Mus musculus GN=Hsp90ab1 PE=1 SV=3				70.5801	59	235	36	1	724	83.229	5.03	0.987	1.479	0.985	0.974	1.441	1.425	18507.6	18260	16989.6	27000.2	19251.7	18967.6	18746.3	15804.4	22772.8	22513.8	2	High	0	3816.36	59
Q8BTM8	Filamin-A OS=Mus musculus GN=Flna PE=1 SV=5				51.6056	111	215	103	1	2647	281.046	6.04	1.045	0.947	1.192	1.217	0.9	0.919	26852.9	28072.8	25905	26573.4	24243.9	28900.6	29510.5	29615.3	26643.4	27228.9	8	High	0	3653.89	111
P10126	Elongation factor 1-alpha 1 OS=Mus musculus GN=Eef1a1 PE=1 SV=3				63.4199	32	216	32	1	462	50.082	9.01	0.873	0.964	0.848	0.873	0.89	0.934	31207.7	27247.1	30712.4	26263.2	29681	25177.7	25914.3	31841.7	28323.8	29733	0	High	0	2340.14	32
Q80SU7	Interferon-induced very large GTPase 1 OS=Mus musculus GN=Gvin1 PE=1 SV=1				46.6419	108	180	108	1	2427	280.637	6.57	0.982	1.115	0.981	0.967	1.066	1.065	23310.1	22888.8	17111.4	25525.1	25003.9	24529.1	24170.7	23471.4	25009.9	24990.4	0	High	0	2261.14	108
P99024	Tubulin beta-5 chain OS=Mus musculus GN=Tubb5 PE=1 SV=1				75.6757	29	211	5	1	444	49.639	4.89	1.141	0.963	1.228	1.227	0.968	1.062	21525.6	24557.7	18594.1	23643.3	23387.2	28712.3	28706.6	20727.6	20074.5	22006.9	32	High	0	2731.94	29
D4AFX7	DnaJ heat shock protein family (Hsp40) member C13 OS=Mus musculus GN=Dnajc13 PE=1 SV=1				42.8826	87	175	87	1	2248	254.904	6.77	1.02	0.901	0.96	0.811	0.858	0.768	24420.6	24903.5	19853.2	22427.3	21915.5	21041.9	17782.8	27791	23832.1	21354.4	0	High	0	2784.15	87
O08784	Treacle protein OS=Mus musculus GN=Tcof1 PE=1 SV=1				46.0606	60	159	59	1	1320	134.921	9.35	1.012	1.207	1.326	1.206	1.128	1.187	17754.9	17971.5	14649	21686.2	17626.3	23368.4	21256.1	17179	19373.7	20384.1	1	High	0	1817.74	60
P42225	Signal transducer and activator of transcription 1 OS=Mus musculus GN=Stat1 PE=1 SV=1				57.9439	45	165	45	1	749	87.142	5.58	0.992	0.946	0.927	0.877	1.199	1.106	22952.9	22762.6	23702.1	21524.3	22860.8	21192.4	20049.1	19685.6	23597.2	21779.6	0	High	0	1747.68	45
Q9ES52	Phosphatidylinositol 3,4,5-trisphosphate 5-phosphatase 1 OS=Mus musculus GN=Inpp5d PE=1 SV=2				64.8195	73	155	72	1	1191	133.458	7.8	0.953	1.016	0.846	0.849	0.807	0.77	21578.1	20568	19237.3	20905.6	21281.1	18004.9	18070	24462.9	19731.6	18829.4	1	High	0	1789.38	73
P30681	High mobility group protein B2 OS=Mus musculus GN=Hmgb2 PE=1 SV=3				69.5238	24	149	18	1	210	24.147	7.31	0.883	0.928	1.054	1.047	0.859	0.897	25296.4	22347.5	20166.5	20739.4	17323.9	18260.9	18132.5	23064.5	19809.2	20692.7	7	High	0	1386.3	24
Q3ULD5	Methylcrotonoyl-CoA carboxylase beta chain, mitochondrial OS=Mus musculus GN=Mccc2 PE=1 SV=1				75.3108	36	206	36	1	563	61.34	8	1.043	0.871	0.762	0.6	0.791	0.712	22647.7	23632.3	17639.3	20580.6	23918	18224.3	14344.5	27783.9	21974	19791	0	High	0	4873.16	36
P20152	Vimentin OS=Mus musculus GN=Vim PE=1 SV=3				85.1931	57	221	56	1	466	53.655	5.12	0.718	0.433	1.533	1.103	1.431	0.999	64875.6	46555.2	35252	20173.2	19078.4	29247.9	21034.9	25438.8	36407.6	25409.9	1	High	0	3698.36	57
P26041	Moesin OS=Mus musculus GN=Msn PE=1 SV=3				76.4298	64	192	48	1	577	67.725	6.6	0.994	0.873	0.905	1.009	0.85	0.953	23216.8	23080.2	21475.2	20141.9	28072.9	25400.5	28333.3	28635	24344.4	27287.5	20	High	0	2389.69	64
P52480	Pyruvate kinase PKM OS=Mus musculus GN=Pkm PE=1 SV=4				81.9209	49	226	49	1	531	57.808	7.47	1.535	0.639	0.898	1.37	0.792	1.309	20489.2	31445.1	23827.7	20108.6	40634.9	36493.5	55671.3	28404	22495.5	37179.2	0	High	0	3552.05	49
P60710	Actin, cytoplasmic 1 OS=Mus musculus GN=Actb PE=1 SV=1				81.6	33	522	14	1	375	41.71	5.48	1.296	0.555	0.691	1.016	0.736	1.145	27774.2	36001.2	28933.5	19974.5	47746.6	32989.4	48533.7	27771	20451.1	31797	23	High	0	5624.5	33
Q8C3J5	Dedicator of cytokinesis protein 2 OS=Mus musculus GN=Dock2 PE=1 SV=3				44.6389	78	140	78	1	1828	211.568	6.99	0.951	0.893	0.883	0.906	0.809	0.824	23382.7	22226.8	25319.5	19854.6	21959.9	19385.8	19901.8	24738.4	20004.6	20382.3	0	High	0	1850.22	78
P43277	Histone H1.3 OS=Mus musculus GN=Hist1h1d PE=1 SV=2				61.991	24	146	3	1	221	22.086	11.03	0.873	0.557	0.996	1.008	0.806	0.808	39582.7	34568.7	15072.3	19254.7	16595.8	16529.3	16723.7	24233.6	19537.7	19582	21	High	0	1478.47	24
P16858	Glyceraldehyde-3-phosphate dehydrogenase OS=Mus musculus GN=Gapdh PE=1 SV=2				89.1892	26	178	2	1	333	35.787	8.25	1.248	0.735	0.909	1.252	0.801	1.163	20551.6	25646.3	16805.7	18856.3	26605.4	24182.2	33316.2	21615.5	17309.4	25149.4	31	High	0	3203.02	26
Q8R550	SH3 domain-containing kinase-binding protein 1 OS=Mus musculus GN=Sh3kbp1 PE=1 SV=1				49.6474	34	80	34	1	709	78.122	7.55	0.988	1.801	1.874	2.006	1.41	1.297	10474.6	10345.7	9032.9	18632	9739.3	18250.7	19536.9	13060.5	18413.5	16937.2	0	High	0.000468604	914.398	34
P63038	60 kDa heat shock protein, mitochondrial OS=Mus musculus GN=Hspd1 PE=1 SV=1				67.7138	41	125	41	1	573	60.917	6.18	1.05	0.856	1.014	1.037	0.937	0.986	20110.7	21114.1	19697.5	18078.9	20967.2	21268.3	21751.9	24553.9	23006.7	24200.6	0	High	0	2375.38	41
Q80W00	Serine/threonine-protein phosphatase 1 regulatory subunit 10 OS=Mus musculus GN=Ppp1r10 PE=1 SV=1				45.6081	45	197	45	1	888	94.313	9.16	1.039	0.914	0.803	0.68	0.894	0.829	19034.3	19770.2	17463.3	18064.5	19410	15585.7	13192.7	19861.1	17749.1	16469.1	0	High	0	3461.87	45
Q60710	Deoxynucleoside triphosphate triphosphohydrolase SAMHD1 OS=Mus musculus GN=Samhd1 PE=1 SV=2				66.1882	38	112	38	1	627	72.604	7.96	0.971	1.088	1.12	1.116	1.002	0.974	16857	16362.9	16542.2	17795.3	16616.6	18604.6	18545.1	17072.3	17098.9	16633.9	0	High	0	1382.85	38
A2AGT5	Cytoskeleton-associated protein 5 OS=Mus musculus GN=Ckap5 PE=1 SV=1				36.6142	73	107	73	1	2032	225.492	7.96	0.982	0.931	0.945	0.869	0.871	0.83	19219.5	18864	17076.5	17566.2	16724	15797.6	14536	20796.7	18113.5	17259.7	0	High	0	1385.13	73
P60122	RuvB-like 1 OS=Mus musculus GN=Ruvbl1 PE=1 SV=1				72.3684	32	97	32	1	456	50.182	6.42	1.021	1.031	0.874	0.773	0.833	0.753	15989.6	16329.4	16903.1	16842.2	15828.3	13841.1	12241.5	17630.3	14680.8	13272.3	0	High	0	2140.96	32
Q9JHU4	Cytoplasmic dynein 1 heavy chain 1 OS=Mus musculus GN=Dync1h1 PE=1 SV=2				24.8277	101	122	100	1	4644	531.71	6.42	1.025	0.859	0.778	0.87	0.826	0.881	18847.4	19312.3	21978	16586.4	23897.4	18581.3	20784.1	21202.3	17518.2	18684.2	1	High	0.000468604	1261.04	101
P02533	SWISS-PROT:P02533 Tax_Id=9606 Gene_Symbol=KRT14 Keratin, type I cytoskeletal 14		Y	Y	82.4153	44	194	12	1	472	51.589	5.16	0.329	1.809	0.494	0.539	3.155	2.401	27846.5	9151.3	28436.5	16551.9	28543	14108.6	15387.7	9562.7	30171.4	22960.8	38	High	0	5500.29	44
E9Q555	E3 ubiquitin-protein ligase RNF213 OS=Mus musculus GN=Rnf213 PE=1 SV=2				20.264	92	109	92	1	5152	584.411	6.8	0.997	1.21	0.993	0.962	1.445	1.393	13604.3	13557.2	14645.4	16403.3	14518.7	14417.7	13967.8	12197.3	17629.7	16989.5	0	High	0	1371.75	92
ENSEMBL:ENSBTAP00000016242	(Bos taurus) similar to alpha-tubulin I isoform 1		Y	Y	60.3104	22	116	1	1	451	50.148	5.06	1.094	0.954	1.268	1.258	0.99	1.004	15691.5	17173.7	17781.2	16379.9	15233.3	19311.1	19168	14446.3	14299.8	14507.8	24	High	0	3639.06	22
E9Q557	Desmoplakin OS=Mus musculus GN=Dsp PE=1 SV=1				26.7083	79	117	77	1	2883	332.706	6.8	0.46	1.409	0.564	0.596	1.982	1.495	25015.8	11512	24438.1	16225.1	25864.9	14600.3	15410.4	11245.1	22293.2	16808.1	1	High	0	1274.62	79
P17182	Alpha-enolase OS=Mus musculus GN=Eno1 PE=1 SV=3				81.7972	35	185	29	1	434	47.111	6.8	1.593	0.619	0.743	1.168	0.778	1.26	16255	25890.9	19216.6	16039.1	40375.6	30014.6	47158.9	24842.9	19318.1	31296.9	7	High	0	3917.1	35
Q8VEK3	Heterogeneous nuclear ribonucleoprotein U OS=Mus musculus GN=Hnrnpu PE=1 SV=1				50.375	45	136	45	1	800	87.863	6.24	0.899	0.667	0.966	1.036	0.889	1.021	26324.1	23654.4	20157.3	15788.7	14397.2	13911.8	14920.5	16114.7	14331.2	16454.3	0	High	0	1804.61	45
Q9WTM5	RuvB-like 2 OS=Mus musculus GN=Ruvbl2 PE=1 SV=3				73.4341	34	99	34	1	463	51.081	5.64	1.01	1.031	0.85	0.726	0.801	0.747	15151	15307	14444.5	15777.5	15211.9	12931.1	11050.4	17184.6	13761.9	12829	0	High	0	1925.46	34
P13647	SWISS-PROT:P13647 Tax_Id=9606 Gene_Symbol=KRT5 Keratin, type II cytoskeletal 5		Y	Y	57.4576	43	177	9	1	590	62.34	7.74	0.429	1.595	0.426	0.487	2.239	1.433	22772.3	9770.1	32166.8	15587.2	31575.9	13437.2	15380.9	9900.8	22163.3	14187.6	28	High	0	4526.2	43
O89053	Coronin-1A OS=Mus musculus GN=Coro1a PE=1 SV=5				62.9067	32	135	31	1	461	50.957	6.48	0.908	0.943	1.161	1.226	1.026	1.021	18145	16474.3	19622.2	15538.9	15312.6	17784.3	18772.3	17171.2	17624.4	17526.3	2	High	0	2108.63	32
Q6P5D8	Structural maintenance of chromosomes flexible hinge domain-containing protein 1 OS=Mus musculus GN=Smchd1 PE=1 SV=2				40.4584	75	113	75	1	2007	225.506	7.24	1.006	0.921	1.039	0.963	1.006	0.947	16354.4	16450.5	13485.8	15151.4	13655.9	14193.3	13157	15757.7	15856	14924.4	0	High	0	1461.54	75
P62983	Ubiquitin-40S ribosomal protein S27a OS=Mus musculus GN=Rps27a PE=1 SV=2				73.7179	15	106	5	1	156	17.939	9.64	0.999	1.072	1.165	1.222	0.955	1.018	14035.8	14022.6	34837.2	15031.2	12144.3	14142.3	14838.2	14191	13552.9	14440.6	10	High	0.000468604	877.106	15
P14824	Annexin A6 OS=Mus musculus GN=Anxa6 PE=1 SV=3				77.8603	54	131	53	1	673	75.837	5.5	1.312	0.749	0.826	1.05	0.753	0.987	15151.6	19882.5	15161.2	14890.2	30512.4	25218	32029.7	21593.2	16251.7	21314.2	1	High	0	1671.36	54
P58252	Elongation factor 2 OS=Mus musculus GN=Eef2 PE=1 SV=2				72.1445	53	165	52	1	858	95.253	6.83	1.121	0.839	0.741	0.888	0.889	1.065	15780.4	17691.2	15994.2	14845.5	26987	19992.6	23968.7	18172.3	16160.5	19347.8	1	High	0	2074.65	53
P51881	ADP/ATP translocase 2 OS=Mus musculus GN=Slc25a5 PE=1 SV=3				68.4564	23	108	11	1	298	32.91	9.73	1	0.971	1.027	0.976	0.988	1.033	15163.2	15170.5	18209.2	14726.6	13092.9	13446.9	12779.6	13522.9	13355.7	13973.3	14	High	0	1755.47	23
Q569Z5	Probable ATP-dependent RNA helicase DDX46 OS=Mus musculus GN=Ddx46 PE=1 SV=2				46.7054	48	87	48	1	1032	117.376	9.26	1.023	1.016	1.055	0.898	0.879	0.782	14002.4	14325.8	10154.9	14557.9	13711.3	14468.3	12313.3	16105.8	14151.1	12598.7	0	High	0	1301.82	48
P19096	Fatty acid synthase OS=Mus musculus GN=Fasn PE=1 SV=2				32.8275	76	130	75	1	2504	272.257	6.58	1.287	0.775	0.886	1.133	0.88	1.109	14258.4	18350.7	13622.2	14218.7	22149.1	19619	25104.1	17080	15029.9	18943.3	1	High	0	2243.83	76
P62702	40S ribosomal protein S4, X isoform OS=Mus musculus GN=Rps4x PE=1 SV=2				74.9049	27	133	27	1	263	29.579	10.15	1.24	0.671	1.046	0.901	0.933	1.208	16992	21076.9	11373.5	14151.9	17577.1	18393.1	15844.8	15049.2	14034.1	18174.1	0	High	0	1396.45	27
Q9Z1Q9	Valine--tRNA ligase OS=Mus musculus GN=Vars PE=1 SV=1				46.0808	51	119	51	1	1263	140.127	7.77	0.987	0.891	0.927	1.019	0.89	0.988	15630	15422.5	16538.7	13745.7	16244	15051	16559.9	16362.4	14568	16170.1	0	High	0	1859.02	51
Q8K1X1	WD repeat-containing protein 11 OS=Mus musculus GN=Wdr11 PE=1 SV=1				44.399	49	83	49	1	1223	135.851	7.11	1.026	0.983	0.931	0.768	0.949	0.831	13582.6	13934.7	10235.9	13694.2	13018.4	12126	10002.6	15463.6	14669.3	12848.7	0	High	0	1354.18	49
P59328	WD repeat and HMG-box DNA-binding protein 1 OS=Mus musculus GN=Wdhd1 PE=1 SV=2				44.4047	42	77	42	1	1117	124.176	5.63	1.009	0.974	0.955	0.807	0.915	0.813	13888.7	14009.1	8276.5	13644.9	11360.9	10850.3	9173.8	13759.5	12593.3	11188.8	0	High	0.000468604	1049.32	42
Q61233	Plastin-2 OS=Mus musculus GN=Lcp1 PE=1 SV=4				74.4817	44	135	38	1	627	70.105	5.33	1.362	0.701	0.779	1.066	0.791	1.015	13931.1	18975.8	12591.6	13298.1	24324.4	18938.8	25922.3	17917.9	14170.8	18192	7	High	0	2098.63	44
P16546	Spectrin alpha chain, non-erythrocytic 1 OS=Mus musculus GN=Sptan1 PE=1 SV=4				34.1019	77	95	77	1	2472	284.422	5.33	1.037	0.894	1.029	1.108	0.848	0.927	14099.2	14614.5	11388.7	13070.5	15763.3	16219.2	17470.3	16269.2	13794.2	15084.3	0	High	0	1430.97	77
Q3TLH4	Protein PRRC2C OS=Mus musculus GN=Prrc2c PE=1 SV=3				21.3282	61	106	56	1	2846	310.703	9.1	1.027	0.836	0.79	0.787	0.905	0.904	15163.9	15572.8	12501.7	13017.9	13664	10799.9	10752	14475.3	13100.1	13085.8	5	High	0.000468604	1000.52	61
Q62293	T-cell-specific guanine nucleotide triphosphate-binding protein 1 OS=Mus musculus GN=Tgtp1 PE=1 SV=1				65.3012	26	115	26	1	415	47.091	5.74	0.934	1.015	1.178	1.075	1.313	1.146	13594	12695.4	11498.5	12891.5	10702	12607	11507.6	11637.3	15284.2	13333.5	0	High	0	2147.9	26
P43404	Tyrosine-protein kinase ZAP-70 OS=Mus musculus GN=Zap70 PE=1 SV=3				72.9773	42	110	41	1	618	70.066	7.83	0.97	1.034	1.056	1.005	1.033	0.919	12484.2	12114.3	12709	12525	11686.4	12343.8	11748.9	12357	12762.2	11359.1	1	High	0	1651.56	42
Q61191	Host cell factor 1 OS=Mus musculus GN=Hcfc1 PE=1 SV=2				23.8631	39	89	39	1	2045	210.306	7.18	1.066	0.886	0.911	0.857	0.814	0.793	13202.2	14076.7	9009.9	12471.7	13008.1	11856.4	11151.3	14849.2	12088	11779.7	0	High	0.000468604	1131.3	39
Q61656	Probable ATP-dependent RNA helicase DDX5 OS=Mus musculus GN=Ddx5 PE=1 SV=2				64.0065	45	86	35	1	614	69.247	8.92	0.939	0.824	1.097	1.043	0.874	0.885	16082	15094.4	8214.9	12430.5	11099.6	12177.4	11580.5	15133.9	13225.6	13395.8	11	High	0.000468604	1135.77	45
Q6P4T2	U5 small nuclear ribonucleoprotein 200 kDa helicase OS=Mus musculus GN=Snrnp200 PE=1 SV=1				35.8614	69	99	69	1	2136	244.392	6.06	0.962	0.821	0.956	0.936	0.863	0.861	15547.5	14958.6	13713.3	12276.4	14160.7	13531	13261.1	14786	12754.6	12728.3	0	High	0	1449.96	69
Q8CGC7	Bifunctional glutamate/proline--tRNA ligase OS=Mus musculus GN=Eprs PE=1 SV=4				48.082	68	104	68	1	1512	169.972	7.66	0.969	0.912	0.856	0.909	0.813	0.866	13830.2	13404.3	99622.8	12223.2	14965.8	12816.2	13599.1	15789.8	12829.9	13666.6	0	High	0	1477.32	68
P02768-1	SWISS-PROT:P02768-1 Tax_Id=9606 Gene_Symbol=ALB Isoform 1 of Serum albumin precursor		Y	Y	59.6059	37	123	31	1	609	69.321	6.28	1.949	0.518	1.161	0.733	1.121	0.946	12012.7	23410.3	8463.7	12127.8	7313.5	8489.4	5363.3	5099.3	5714.6	4823.9	0	High	0	2568.16	37
Q8CG48	Structural maintenance of chromosomes protein 2 OS=Mus musculus GN=Smc2 PE=1 SV=2				45.0042	52	77	52	1	1191	134.156	8.41	0.993	0.847	0.99	1.064	0.867	0.921	14237.2	14131.5	11031.1	11974.1	12781.6	12658.3	13600.7	14474.9	12550.9	13327	0	High	0.000468604	1060.27	52
Q99PV0	Pre-mRNA-processing-splicing factor 8 OS=Mus musculus GN=Prpf8 PE=1 SV=2				32.4197	71	103	71	1	2335	273.443	8.84	0.959	0.795	0.954	0.927	0.869	0.87	15689.9	15045.6	10150.1	11963.5	13679	13054.5	12680.6	14185.6	12330	12344.3	0	High	0	1363.42	71
Q6PDQ2	Chromodomain-helicase-DNA-binding protein 4 OS=Mus musculus GN=Chd4 PE=1 SV=1				30.6527	55	104	39	1	1915	217.614	5.81	1.088	0.827	0.866	0.827	0.859	0.842	13105.5	14263.8	14359.3	11802.8	11987.2	10386.7	9913	13109.1	11254.3	11035.6	18	High	0	1577.46	55
Q64339	Ubiquitin-like protein ISG15 OS=Mus musculus GN=Isg15 PE=1 SV=4				34.1615	6	36	6	1	161	17.886	7.9	1.058	5.649	4.758	4.107	6.228	5.184	1967	2081.3	3911.5	11757	1746.8	8310.7	7175	1913.7	11918.4	9921.2	0	High	0.000468604	427.724	6
P27773	Protein disulfide-isomerase A3 OS=Mus musculus GN=Pdia3 PE=1 SV=2				61.5842	36	87	36	1	505	56.643	6.21	1.012	0.866	0.851	0.965	0.775	0.894	13380.7	13538.1	12252.8	11730.7	17555	14943.7	16939.7	15497.5	12008.6	13858.2	0	High	0.000468604	1032.27	36
P22682	E3 ubiquitin-protein ligase CBL OS=Mus musculus GN=Cbl PE=1 SV=3				43.9211	32	59	27	1	913	100.5	6.67	0.931	2.266	1.29	2.852	1.217	1.868	5539.3	5154.7	6570.3	11681.4	5000.4	6450	14260.4	5535.8	6734.8	10343	5	High	0.000468604	762.248	32
P29351	Tyrosine-protein phosphatase non-receptor type 6 OS=Mus musculus GN=Ptpn6 PE=1 SV=2				66.3866	39	72	39	1	595	67.517	7.81	0.866	1.019	1.188	1.219	0.916	0.904	13146.8	11386.5	11191.1	11597.6	9904.6	11768.1	12076.4	14167.1	12972.5	12809.1	0	High	0.000468604	1212.1	39
Q9JKF1	Ras GTPase-activating-like protein IQGAP1 OS=Mus musculus GN=Iqgap1 PE=1 SV=2				45.685	61	100	54	1	1657	188.624	6.48	0.947	0.921	0.881	0.999	0.859	0.944	13179.1	12475.8	15138.5	11486	14719	12968.5	14706.6	14586.8	12525.1	13766.8	8	High	0	1688.23	61
Q6P9L6	Kinesin-like protein KIF15 OS=Mus musculus GN=Kif15 PE=1 SV=1				42.8983	55	71	55	1	1387	160.021	6.05	1.005	0.885	0.803	0.702	0.791	0.718	12759.2	12819.9	10827.3	11339.7	11898.9	9558.7	8351.2	14016.4	11082.2	10063.5	0	High	0.000468604	1008.55	55
P62908	40S ribosomal protein S3 OS=Mus musculus GN=Rps3 PE=1 SV=1				82.716	23	84	23	1	243	26.657	9.66	1.023	0.815	0.976	0.982	0.887	0.926	13457.4	13772	8936.1	11220.8	12167.5	11878.1	11950.3	12980.4	11518.7	12016.4	0	High	0	1479.7	23
E9PVA8	eIF-2-alpha kinase activator GCN1 OS=Mus musculus GN=Gcn1 PE=1 SV=1				31.7858	73	101	72	1	2671	292.834	7.36	0.975	0.991	0.842	0.851	0.85	0.847	11523.9	11241.4	10364.8	11134.8	12530.1	10553.9	10658.3	13445.9	11423.2	11384.7	1	High	0	1504.62	73
Q569Z6	Thyroid hormone receptor-associated protein 3 OS=Mus musculus GN=Thrap3 PE=1 SV=1				34.0694	36	75	35	1	951	108.114	10.17	1.021	0.849	0.903	0.852	0.796	0.93	12820.2	13089.2	9027.8	11107.9	7951.1	7176.1	6775.7	10725.8	8540.5	9972.4	1	High	0.000468604	638.523	36
Q9ERU9	E3 SUMO-protein ligase RanBP2 OS=Mus musculus GN=Ranbp2 PE=1 SV=2				20.832	61	68	60	1	3053	340.907	6.18	1.065	0.838	1.042	0.9	0.775	0.717	12307.6	13107.9	9706.6	10984.5	10836.6	11294.7	9752.8	16244	12595.4	11650.2	1	High	0.000468604	790.29	61
Q9D0E1	Heterogeneous nuclear ribonucleoprotein M OS=Mus musculus GN=Hnrnpm PE=1 SV=3				49.9314	38	93	38	1	729	77.597	8.63	0.936	0.765	1.05	1.105	0.931	0.986	15244.7	14264.9	8768	10911.8	11113.3	11665.6	12275.9	11497.2	10708.4	11335	0	High	0.000468604	1064.18	38
P20029	78 kDa glucose-regulated protein OS=Mus musculus GN=Hspa5 PE=1 SV=3				56.4885	40	91	37	1	655	72.377	5.16	1.047	0.861	0.786	0.842	0.815	0.91	12013.3	12580.2	12498.4	10834.7	14596.9	11477.8	12292.7	12962.5	10561.2	11793.4	0	High	0	1320.61	40
P97351	40S ribosomal protein S3a OS=Mus musculus GN=Rps3a PE=1 SV=3				70.0758	23	90	23	1	264	29.866	9.73	1.107	0.785	1.003	0.89	0.884	0.946	12464.9	13793.1	8406	10822.9	12807.2	12851.6	11398	12233.3	10817.8	11576	0	High	0.000468604	1079.5	23
Q9CY58	Plasminogen activator inhibitor 1 RNA-binding protein OS=Mus musculus GN=Serbp1 PE=1 SV=2				48.6486	25	69	25	1	407	44.687	8.54	0.86	1.097	1.132	1.087	0.875	0.835	11395.1	9797.3	13871.2	10747.4	8236.6	9321.7	8952.2	12298.7	10762.5	10268	0	High	0.000468604	947.522	25
P04259	SWISS-PROT:P04259 Tax_Id=9606 Gene_Symbol=KRT6B Keratin, type II cytoskeletal 6B		Y	Y	59.5745	44	127	7	1	564	59.962	8	0.315	1.761	0.749	0.655	4.314	2.925	18592.4	5859.5	15958.2	10321.1	13763.6	10310.2	9010.1	5960	25709.5	17432.5	28	High	0	3458.9	44
Q01853	Transitional endoplasmic reticulum ATPase OS=Mus musculus GN=Vcp PE=1 SV=4				63.5236	45	106	44	1	806	89.266	5.26	1.154	0.882	0.726	0.868	0.901	1.033	10135.5	11692.3	11793.9	10314.9	18826	13660	16333.5	12295	11082.9	12702	1	High	0	1658.52	45
Q99K48	Non-POU domain-containing octamer-binding protein OS=Mus musculus GN=Nono PE=1 SV=3				59.1966	30	98	26	1	473	54.506	8.95	0.936	0.997	1.001	0.995	1.001	1.063	11037.6	10327.8	11670.5	10300.9	8748.6	8757.4	8702	10424.8	10434.5	11083	2	High	0.000468604	764.381	30
Q7TPV4	Myb-binding protein 1A OS=Mus musculus GN=Mybbp1a PE=1 SV=2				41.0714	48	104	48	1	1344	151.942	8.95	1.067	0.842	0.928	0.936	0.874	0.925	11304.1	12061.5	8196.3	10157.3	12606	11702.6	11800.5	12381.5	10824.6	11451.6	0	High	0	1763.28	48
Q8CIE6	Coatomer subunit alpha OS=Mus musculus GN=Copa PE=1 SV=2				47.9575	53	74	53	1	1224	138.344	7.65	1.034	0.821	0.802	0.861	0.848	0.913	11943.3	12344.3	9072.6	10136.4	13334.4	10695.3	11486.1	12396.4	10511.4	11317	0	High	0.000468604	911.472	53
P61979	Heterogeneous nuclear ribonucleoprotein K OS=Mus musculus GN=Hnrnpk PE=1 SV=1				62.419	24	95	24	1	463	50.944	5.54	0.874	0.898	1.002	1.072	0.915	0.922	12860	11242.2	11669.3	10099.8	9100.7	9121.2	9754.8	11753.4	10758.8	10834.9	0	High	0	1746.8	24
Q62261	Spectrin beta chain, non-erythrocytic 1 OS=Mus musculus GN=Sptbn1 PE=1 SV=2				27.7613	61	81	61	1	2363	274.052	5.58	1.036	0.905	1.109	1.19	0.869	0.95	10740.7	11129.4	11767.6	10074.1	11058.6	12266.5	13157.8	12208.2	10611	11600.4	0	High	0	1297.7	61
P80318	T-complex protein 1 subunit gamma OS=Mus musculus GN=Cct3 PE=1 SV=1				64.0367	35	74	35	1	545	60.591	6.7	1.088	0.901	0.873	0.931	0.88	0.942	10201.1	11102.4	9030.6	10007.8	12730.1	11108.4	11854.8	11329.7	9970.5	10669.6	0	High	0.000468604	934.385	35
Q03265	ATP synthase subunit alpha, mitochondrial OS=Mus musculus GN=Atp5a1 PE=1 SV=1				65.4611	35	77	35	1	553	59.716	9.19	1.096	0.725	0.902	1.027	0.761	0.879	12392.6	13585.3	8127.6	9849.8	13655.8	12323.1	14025.9	14249.5	10847.7	12529.7	0	High	0	1480.44	35
Q9QXZ0	Microtubule-actin cross-linking factor 1 OS=Mus musculus GN=Macf1 PE=1 SV=2				10.7153	72	77	72	1	7354	831.362	5.43	1.016	0.895	0.919	0.903	0.787	0.833	10754.5	10922.5	10883.6	9778.6	11633.7	10691.3	10504	12542.4	9869.9	10448.7	0	High	0.000468604	982.052	72
Q8VDN2	Sodium/potassium-transporting ATPase subunit alpha-1 OS=Mus musculus GN=Atp1a1 PE=1 SV=1				41.349	39	75	39	1	1023	112.91	5.45	0.987	1.029	1.175	1.348	1.036	1.15	9475.7	9353.2	10752.6	9622.4	9323.9	10953.1	12565.6	10675.1	11055.8	12277.1	0	High	0	1411.23	39
P56959	RNA-binding protein FUS OS=Mus musculus GN=Fus PE=1 SV=1				19.4981	13	43	10	1	518	52.642	9.36	0.91	1.012	0.997	0.968	0.9	1.015	10399.7	9462.8	12015.2	9573.5	5803.8	5785	5619.8	8100.3	7292.9	8223.9	3	High	0.000468604	387.285	13
P09411	Phosphoglycerate kinase 1 OS=Mus musculus GN=Pgk1 PE=1 SV=4				84.1727	35	111	35	1	417	44.522	7.9	1.74	0.602	0.819	1.289	0.717	1.343	9027.4	15708	10436.2	9463.1	22008	18017.5	28368.9	13890.4	9962	18649.4	0	High	0	1504.94	35
Q920B9	FACT complex subunit SPT16 OS=Mus musculus GN=Supt16h PE=1 SV=2				35.0525	39	62	39	1	1047	119.749	5.66	0.904	0.773	0.984	1.011	0.891	0.942	13535.6	12240.3	11568.4	9463	9648.6	9491.7	9755	11028.5	9824.1	10385.5	0	High	0.000468604	560.101	39
Q68FD5	Clathrin heavy chain 1 OS=Mus musculus GN=Cltc PE=1 SV=3				44.8358	59	97	59	1	1675	191.435	5.69	1.144	0.716	0.836	1.086	0.856	1.053	11431.9	13083.8	14172.2	9370.4	15792	13195.7	17151.2	10320.3	8838.8	10866.2	0	High	0	1560.98	59
Q3U9G9	Lamin-B receptor OS=Mus musculus GN=Lbr PE=1 SV=2				35.4633	26	79	26	1	626	71.395	9.36	1.076	0.757	1.038	1.047	0.883	0.944	11439.9	12307.2	10517.7	9319.2	10729.1	11137.5	11229.8	12122.2	10708.7	11442.2	0	High	0.000468604	846.352	26
P42932	T-complex protein 1 subunit theta OS=Mus musculus GN=Cct8 PE=1 SV=3				66.9708	34	74	34	1	548	59.518	5.62	1.102	0.896	0.839	0.9	0.806	0.858	9416	10372.9	7103.6	9298.1	11520.7	9671.3	10367.3	10888	8771	9344.9	0	High	0	1399.54	34
Q75N62	GTPase IMAP family member 8 OS=Mus musculus GN=Gimap8 PE=1 SV=1				51.7442	35	62	33	1	688	76.795	7.27	0.977	0.931	0.825	0.729	0.881	0.787	10195.8	9957.3	8281.7	9266.6	9590.1	7907.2	6992.6	10248.5	9023.8	8061.4	2	High	0.000468604	875.479	35
Q8VIJ6	Splicing factor, proline- and glutamine-rich OS=Mus musculus GN=Sfpq PE=1 SV=1				45.7797	31	75	29	1	699	75.394	9.44	0.948	0.922	1	1.02	0.953	1.01	10534.4	9986.3	6794.8	9203.8	7761.7	7764.3	7916.2	9808.9	9350.2	9910	2	High	0.000468604	845.167	31
E9Q7G0	Nuclear mitotic apparatus protein 1 OS=Mus musculus GN=Numa1 PE=1 SV=1				33.6199	57	75	57	1	2094	235.487	5.87	1.018	0.599	0.558	0.519	0.538	0.524	15069.4	15338.8	11289.5	9188.8	16799.2	9373.9	8726.2	17223.2	9260.8	9025.9	0	High	0.000468604	1190.7	57
O88569	Heterogeneous nuclear ribonucleoproteins A2/B1 OS=Mus musculus GN=Hnrnpa2b1 PE=1 SV=2				64.0227	23	80	20	1	353	37.38	8.95	0.854	0.587	0.94	1.086	0.919	0.992	18268	15593.9	10284	9160	9160.4	8610.6	9947.2	9950.2	9148.8	9866.9	3	High	0.000468604	1098.47	23
P23116	Eukaryotic translation initiation factor 3 subunit A OS=Mus musculus GN=Eif3a PE=1 SV=5				44.0476	63	98	62	1	1344	161.838	6.77	1.083	0.688	0.681	0.834	0.86	0.928	12282.6	13307.9	7262.8	9150	13274.6	9041.6	11076.8	11319.1	9734.6	10506.1	1	High	0.000468604	1085.62	63
Q920N2	Biotin--protein ligase OS=Mus musculus GN=Hlcs PE=1 SV=1				45.1524	24	72	24	1	722	78.467	5.34	0.952	1.25	1.265	1.114	1.198	1.034	7661.4	7289.8	7414.1	9115.2	7674.6	9710.3	8548.4	7783.2	9321.2	8048.6	0	High	0.000468604	1168.74	24
P29341	Polyadenylate-binding protein 1 OS=Mus musculus GN=Pabpc1 PE=1 SV=2				43.239	27	69	22	1	636	70.626	9.5	1.043	0.848	0.919	0.97	0.931	0.983	10249.8	10686.6	9036.2	9057.8	10114.1	9299.6	9814.1	10107.5	9408.9	9932.2	5	High	0.000468604	1202.03	27
Q8CG47	Structural maintenance of chromosomes protein 4 OS=Mus musculus GN=Smc4 PE=1 SV=1				36.0809	49	66	49	1	1286	146.803	7.3	0.992	0.854	0.977	1.041	0.83	0.884	10604.1	10524	9361.6	8987.4	9607.4	9390.4	10001	11252.7	9343.2	9945.2	0	High	0.000468604	733.224	49
P35235	Tyrosine-protein phosphatase non-receptor type 11 OS=Mus musculus GN=Ptpn11 PE=1 SV=2				51.7588	26	42	26	1	597	68.417	7.3	0.988	3.056	1.522	3.402	1.269	2.727	2963	2927.8	4558.6	8947	2717.5	4137	9245.1	3161.4	4012.6	8622.7	0	High	0.000468604	612.69	26
E9Q4Z2	Acetyl-CoA carboxylase 2 OS=Mus musculus GN=Acacb PE=1 SV=1				24.4281	57	809	31	1	2448	275.574	6.32	1.042	0.964	0.927	0.758	0.878	0.814	8779.5	9151	9269.1	8823.8	8328.1	7718.7	6316.1	9901.4	8696	8055.2	0	High	0	16890.2	57
Q8BFQ4	WD repeat-containing protein 82 OS=Mus musculus GN=Wdr82 PE=1 SV=1				54.9521	17	49	17	1	313	35.056	7.69	1.04	0.997	0.9	0.73	0.921	0.826	8504.4	8846.4	7603.5	8820.6	8797.4	7918.3	6423	9430	8681.8	7786.2	0	High	0.000468604	563.309	17
Q3U7R1	Extended synaptotagmin-1 OS=Mus musculus GN=Esyt1 PE=1 SV=2				45.7875	43	91	42	1	1092	121.478	5.95	1.029	0.856	0.963	0.984	0.76	0.829	9982.7	10274.5	6694.8	8799.3	9282.6	8943.3	9133.6	11022.3	8377.6	9134.5	1	High	0	1525.43	43
P80316	T-complex protein 1 subunit epsilon OS=Mus musculus GN=Cct5 PE=1 SV=1				60.0739	29	68	28	1	541	59.586	6.02	1.103	0.875	0.875	0.926	0.843	0.928	9049.6	9981.7	11758.6	8736.2	11505.9	10070	10654.4	10152.1	8563	9423.1	1	High	0.000468604	882.818	29
Q62167	ATP-dependent RNA helicase DDX3X OS=Mus musculus GN=Ddx3x PE=1 SV=3				49.8489	34	76	8	1	662	73.056	7.18	0.895	0.871	0.933	0.924	0.841	0.854	11196.6	10025.8	6248.2	8733.4	7916.8	7384.2	7315.2	10437.2	8782.8	8908.9	25	High	0.000468604	1226.6	34
Q8C147	Dedicator of cytokinesis protein 8 OS=Mus musculus GN=Dock8 PE=1 SV=4				27.4286	52	70	52	1	2100	238.826	6.96	0.954	1.021	1.095	1.074	1.057	1.034	8961.7	8552.1	11021	8731.2	8750.5	9586	9395.7	9559.3	10104.1	9885.5	0	High	0.000468604	908.084	52
Q80YV3	Transformation/transcription domain-associated protein OS=Mus musculus GN=Trrap PE=1 SV=2				21.7154	52	70	51	1	2565	291.37	8.48	1.013	0.886	0.851	0.787	0.809	0.768	9714	9836.1	9630.4	8714.1	9472.8	8062.2	7450.9	10858.8	8782.1	8341.9	1	High	0.000468604	878.583	52
Q9DBR0	A-kinase anchor protein 8 OS=Mus musculus GN=Akap8 PE=1 SV=1				29.1121	23	48	23	1	687	76.247	5.14	1.002	1.004	1.062	0.955	0.8	0.827	8591.7	8607.4	4501.2	8643	5872.2	6234.6	5607.1	10782	8630.4	8913	0	High	0.000468604	871.461	23
Q9ESU6	Bromodomain-containing protein 4 OS=Mus musculus GN=Brd4 PE=1 SV=2				22.5	33	54	27	1	1400	155.798	9.19	0.986	1.008	1.047	0.936	0.933	0.924	8631.6	8507.1	8987.5	8571.8	7030.6	7360.6	6583.3	8743.4	8161.1	8075.6	6	High	0.000468604	462.055	33
Q6NZJ6	Eukaryotic translation initiation factor 4 gamma 1 OS=Mus musculus GN=Eif4g1 PE=1 SV=1				28.1875	42	63	36	1	1600	175.967	5.4	0.99	0.9	0.888	0.889	0.903	0.919	9601.5	9508.8	9736.2	8553.6	8783.8	7804.1	7806.3	9835.9	8879	9035.1	6	High	0.000468604	546.305	42
Q62318	Transcription intermediary factor 1-beta OS=Mus musculus GN=Trim28 PE=1 SV=3				36.3309	28	61	28	1	834	88.791	5.77	1.047	0.982	1.067	1.084	0.937	0.958	8249.5	8636.1	7836.4	8480.3	8250.8	8803.9	8942.6	9309.8	8724.8	8916.3	0	High	0.000468604	699.954	28
Q99104	Unconventional myosin-Va OS=Mus musculus GN=Myo5a PE=1 SV=2				25.2024	44	54	44	1	1853	215.402	8.63	0.962	0.972	0.961	0.833	0.899	0.831	9065.6	8719.7	8010.8	8476.7	7824.8	7519.9	6514.8	9071.4	8159	7535.3	0	High	0.000468604	528.811	44
E9Q3G8	Nucleoporin 153 OS=Mus musculus GN=Nup153 PE=1 SV=1				28.7962	36	54	36	1	1462	151.914	8.84	1.006	1.045	1.065	0.925	0.938	0.908	8026.8	8076.7	8679.1	8443.9	6868.7	7315.5	6355.6	8707.2	8164.3	7905.1	0	High	0.000468604	736.821	36
P50580	Proliferation-associated protein 2G4 OS=Mus musculus GN=Pa2g4 PE=1 SV=3				70.5584	27	66	27	1	394	43.671	6.86	0.835	1.017	0.983	1.018	0.881	0.893	9845	8218.7	6825.9	8356	9058.5	8905.2	9225	11144.7	9819.7	9950.3	0	High	0.000468604	748.908	27
P47941	Crk-like protein OS=Mus musculus GN=Crkl PE=1 SV=2				59.0759	16	47	16	1	303	33.809	6.74	1.026	2.194	2.24	1.841	2.063	1.641	3699.2	3795.9	4961.6	8329.2	3437.2	7698.9	6328.2	3940.3	8129.6	6464.9	0	High	0.000468604	742.008	16
P06151	L-lactate dehydrogenase A chain OS=Mus musculus GN=Ldha PE=1 SV=3				71.0843	26	120	24	1	332	36.475	7.74	1.601	0.621	0.787	1.289	0.764	1.236	8368.9	13397.1	9284.4	8316.9	18115.4	14263.8	23341.8	12199.1	9322.6	15075.5	2	High	0	2042.81	26
P80317	T-complex protein 1 subunit zeta OS=Mus musculus GN=Cct6a PE=1 SV=3				60.8286	33	66	33	1	531	57.968	7.08	1.12	0.812	0.822	0.937	0.763	0.881	9119.3	10217.4	5644.2	8293.4	11725.1	9641.5	10987.8	10712.8	8170.2	9436.9	0	High	0	1466.36	33
Q8VI93	2'-5'-oligoadenylate synthase 3 OS=Mus musculus GN=Oas3 PE=1 SV=1				38.4886	39	66	39	1	1138	126.253	8.72	0.927	1.03	0.872	0.82	1.022	1.027	8656.1	8020.7	10070.5	8258.8	8447.7	7368.3	6928.7	8432.7	8614.2	8661.4	0	High	0.000468604	1073.11	39
P07356	Annexin A2 OS=Mus musculus GN=Anxa2 PE=1 SV=2				61.0619	25	97	25	1	339	38.652	7.69	1.15	0.779	0.845	0.916	0.71	0.785	9226.3	10607	12155.5	8258.4	15266.7	12904.6	13990.3	13124.8	9314.6	10300.8	0	High	0	1507.74	25
P25444	40S ribosomal protein S2 OS=Mus musculus GN=Rps2 PE=1 SV=3				58.7031	18	50	18	1	293	31.212	10.24	1.449	0.648	0.771	0.981	0.829	0.873	8758.6	12692.8	4948.2	8222.9	8972	6913.6	8798.3	9772	8100.2	8534.3	0	High	0.000468604	605.648	18
P27546	Microtubule-associated protein 4 OS=Mus musculus GN=Map4 PE=1 SV=3				32.8889	37	64	37	1	1125	117.357	4.98	0.952	0.904	0.896	0.835	0.842	0.827	9510.6	9053.1	7834	8187.7	8344.7	7478.7	6971	9557.9	8048.9	7908.1	0	High	0.000468604	578.735	37
P06800	Receptor-type tyrosine-protein phosphatase C OS=Mus musculus GN=Ptprc PE=1 SV=3				26.4911	37	79	37	1	1291	144.514	5.94	1.221	0.727	0.839	1.187	0.745	1.057	9225.1	11263.6	7830.3	8185.1	11669.6	9786.6	13850.5	10192.5	7598.1	10770.8	0	High	0.000468604	836.428	37
Q99KG3	RNA-binding protein 10 OS=Mus musculus GN=Rbm10 PE=1 SV=1				34.3011	30	53	27	1	930	103.43	5.92	0.983	1.085	1.116	0.951	0.963	0.838	7584.8	7452.2	4168.8	8084.9	5679.2	6338.4	5398.2	7564.8	7285.5	6340.2	3	High	0.000468604	790.366	30
P38647	Stress-70 protein, mitochondrial OS=Mus musculus GN=Hspa9 PE=1 SV=3				47.7172	32	70	31	1	679	73.416	6.07	1.128	0.752	0.912	0.993	0.793	0.879	9491.3	10703.3	8910.9	8044.8	11409.6	10410.9	11328.1	11363.8	9015.2	9992.5	0	High	0.000468604	987	32
Q9R190	Metastasis-associated protein MTA2 OS=Mus musculus GN=Mta2 PE=1 SV=1				47.006	33	58	26	1	668	74.983	9.67	1.124	0.771	0.797	0.77	0.832	0.842	9264.9	10413.8	8192.8	8034	9311.8	7421.1	7173.9	9430.2	7850.5	7942	8	High	0.000468604	553.039	33
Q8CDG3	Deubiquitinating protein VCIP135 OS=Mus musculus GN=Vcpip1 PE=1 SV=1				40.5738	40	54	40	1	1220	134.418	7.17	0.99	1.039	0.986	0.856	0.992	0.906	7793.5	7714.2	6701.5	8011.3	6758	6660.5	5786.5	7917.6	7851	7171.8	0	High	0.000468604	685.333	40
P80314	T-complex protein 1 subunit beta OS=Mus musculus GN=Cct2 PE=1 SV=4				72.5234	34	71	34	1	535	57.441	6.4	1.118	0.874	0.859	0.964	0.821	0.93	8185.3	9152.5	10424.9	7999.6	10492.7	9013.5	10117.6	9454.1	7760.3	8794.4	0	High	0	1759.66	34
P62137	Serine/threonine-protein phosphatase PP1-alpha catalytic subunit OS=Mus musculus GN=Ppp1ca PE=1 SV=1				62.7273	21	60	4	1	330	37.516	6.33	0.99	0.944	0.916	0.818	0.915	0.832	8552.3	8462.9	6550.9	7989.2	8525.5	7813	6972.4	9279.9	8492.5	7717	16	High	0.000468604	1064.99	21
A0A140T8M7	Uncharacterized protein OS=Mus musculus GN=Rpl23a-ps3 PE=3 SV=1				57.0513	19	59	19	1	156	17.687	10.42	1.108	0.854	1.006	0.827	0.941	1.018	8374.9	9277.8	6953.2	7922.1	11930.9	11999.1	9864.1	9458.3	8899.5	9625.1	0	High	0.000468604	541.391	19
Q9JHS4	ATP-dependent Clp protease ATP-binding subunit clpX-like, mitochondrial OS=Mus musculus GN=Clpx PE=1 SV=2				51.1041	29	54	29	1	634	69.186	7.71	0.872	1.111	0.821	0.612	1.572	1.297	8138.9	7094.2	10003.5	7882.3	11507.4	9444.3	7045.1	7651.6	12029.6	9925.7	0	High	0.000468604	764.738	29
Q61033	Lamina-associated polypeptide 2, isoforms alpha/zeta OS=Mus musculus GN=Tmpo PE=1 SV=4				48.7734	30	66	30	1	693	75.122	8.05	0.949	0.974	1.099	1.055	0.9	0.9	8520.3	8089.7	8154.4	7879.2	7074.8	7774	7464.7	8824.6	7941.3	7937.8	0	High	0	1289.53	30
Q91ZW3	SWI/SNF-related matrix-associated actin-dependent regulator of chromatin subfamily A member 5 OS=Mus musculus GN=Smarca5 PE=1 SV=1				41.7697	44	64	44	1	1051	121.55	8.15	1.015	0.665	0.772	0.692	0.785	0.792	11667.1	11839.5	6543.3	7868.4	9736.7	7513.7	6734.8	9583.1	7525.7	7591.3	0	High	0.000468604	773.283	44
Q920E5	Farnesyl pyrophosphate synthase OS=Mus musculus GN=Fdps PE=1 SV=1				67.4221	21	58	21	1	353	40.556	5.66	1.021	0.964	1.166	1.203	1.075	1	7986	8157.5	7629.4	7864	7924.1	9237.6	9533.6	8204.4	8818	8208	0	High	0.000468604	949.005	21
Q8K1B8	Fermitin family homolog 3 OS=Mus musculus GN=Fermt3 PE=1 SV=1				55.3383	27	58	27	1	665	75.587	7.05	0.931	0.968	1.014	1.07	0.9	0.915	8650.7	8053.7	11087	7792.4	8533	8654.6	9127.2	9630.8	8670.5	8811	0	High	0.000468604	910.966	27
Q9JJI8	60S ribosomal protein L38 OS=Mus musculus GN=Rpl38 PE=1 SV=3				52.8571	7	48	7	1	70	8.199	10.1	1.151	0.92	1.071	0.865	0.952	1.039	7314.6	8416.8	6709	7747.2	8630.7	9245.1	7466.9	6989.6	6656.4	7260.7	0	High	0.000468604	585.737	7
Q3TXS7	26S proteasome non-ATPase regulatory subunit 1 OS=Mus musculus GN=Psmd1 PE=1 SV=1				43.9664	32	72	32	1	953	105.663	5.39	1.06	0.831	0.757	0.725	0.689	0.697	8748.4	9272.9	7726.4	7707.8	9505.6	7197.1	6894.4	9635.2	6638.9	6713.8	0	High	0	1553.95	32
P33174	Chromosome-associated kinesin KIF4 OS=Mus musculus GN=Kif4 PE=1 SV=3				27.7823	36	50	36	1	1231	139.432	6.68	0.936	0.983	1.068	0.982	1.001	0.913	8337.1	7807.7	5927.4	7678.4	6568.3	7012.4	6451.9	8053.4	8059.6	7350.7	0	High	0.000468604	815.585	36
P40142	Transketolase OS=Mus musculus GN=Tkt PE=1 SV=1				65.008	35	83	35	1	623	67.588	7.5	1.519	0.656	0.722	1.029	0.825	1.266	7699.3	11697.4	10726.3	7676.4	19267.5	13902	19825.6	10311.9	8510.3	13050.7	0	High	0	1475.51	35
Q9EQ32	Phosphoinositide 3-kinase adapter protein 1 OS=Mus musculus GN=Pik3ap1 PE=1 SV=1				28.36	17	18	17	1	811	90.871	5.17	0.978	3.727	1.176	1.665	0.996	1.647	2106.7	2059.6	3686.1	7676.2	2223.3	2614.7	3702.9	2574	2562.5	4240.5	0	High	0.000468604	309.769	17
P24369	Peptidyl-prolyl cis-trans isomerase B OS=Mus musculus GN=Ppib PE=1 SV=2				69.4444	17	46	16	1	216	23.699	9.55	0.939	0.843	0.96	0.948	0.757	0.782	9626.1	9040	6159.6	7618.3	9641.6	9260.4	9136.8	11480	8685.5	8975.4	1	High	0.000468604	424.901	17
Q61210	Rho guanine nucleotide exchange factor 1 OS=Mus musculus GN=Arhgef1 PE=1 SV=2				51.8478	42	74	42	1	920	102.741	5.6	0.936	0.914	0.973	0.995	0.795	0.843	8902.1	8332.2	7419.7	7615.9	7768	7556.5	7731.2	9690.7	7699.8	8173.6	0	High	0	1379.42	42
P80313	T-complex protein 1 subunit eta OS=Mus musculus GN=Cct7 PE=1 SV=1				59.7426	29	52	29	1	544	59.614	7.84	1.109	0.857	0.87	0.954	0.829	0.926	7959.1	8824.2	10183.8	7560	9936.2	8644.5	9480.6	9223.6	7649.7	8541.5	0	High	0.000468604	887.152	29
O35286	Pre-mRNA-splicing factor ATP-dependent RNA helicase DHX15 OS=Mus musculus GN=Dhx15 PE=1 SV=2				45.1572	34	62	33	1	795	90.949	7.46	0.928	0.888	0.979	0.964	0.911	0.97	9151.5	8492.4	9484.6	7543.5	8066.3	7894.3	7778.3	8515.4	7761	8259.7	1	High	0.000468604	861.218	34
Q6PIJ4	Nuclear factor related to kappa-B-binding protein OS=Mus musculus GN=Nfrkb PE=1 SV=1				45.8333	45	68	45	1	1296	138.678	9.22	0.911	0.972	0.916	0.777	0.848	0.759	8516.9	7755.6	7249.8	7539.5	6743	6173.5	5236.4	8180.1	6934.5	6205	0	High	0.000468604	1157.7	45
P70698	CTP synthase 1 OS=Mus musculus GN=Ctps1 PE=1 SV=2				50.0846	28	58	24	1	591	66.64	6.58	0.905	1.087	1.054	1.049	0.978	0.918	7638.4	6915.8	5006.8	7515.7	6963.9	7339.7	7305.7	7402.6	7243.4	6798.1	4	High	0.000468604	1034.66	28
P26040	Ezrin OS=Mus musculus GN=Ezr PE=1 SV=3				63.4812	45	103	32	1	586	69.364	6.1	0.972	0.939	0.87	0.938	0.917	0.987	8205.8	7978.9	9305.2	7492.7	10044.9	8736.7	9421.1	9861.5	9038.5	9729.3	1	High	0.000468604	1143.71	45
Q9JIF7	Coatomer subunit beta OS=Mus musculus GN=Copb1 PE=1 SV=1				46.6946	37	61	37	1	953	106.998	6	1.01	0.896	0.843	0.831	0.843	0.872	8263.5	8345.5	7365.6	7480.5	9045.7	7626.3	7521.4	9140.6	7708.8	7966.4	0	High	0.000468604	845.953	37
Q7TMK9	Heterogeneous nuclear ribonucleoprotein Q OS=Mus musculus GN=Syncrip PE=1 SV=2				42.6966	26	56	19	1	623	69.59	8.59	0.889	0.849	0.996	1.061	0.875	0.895	9891.9	8794.1	7317.8	7468.9	7274.3	7246.7	7716.2	9660.2	8451.3	8648.2	8	High	0.000468604	904.076	26
Q7TMX5	Protein SHQ1 homolog OS=Mus musculus GN=Shq1 PE=1 SV=2				46.2214	20	44	20	1	569	63.419	4.83	0.937	0.923	0.754	0.66	0.978	0.86	8622.6	8076.1	4986.5	7456	8199.7	6181.7	5410.1	7615.7	7444.4	6552.5	0	High	0.000468604	788.413	20
B2RQC6	CAD protein OS=Mus musculus GN=Cad PE=1 SV=1				28.9888	53	69	53	1	2225	243.084	6.43	1.065	0.954	1.11	1.113	0.87	0.94	7325.6	7804.5	7170	7441.6	8863.9	9838.7	9865.8	8559.4	7442.5	8044.3	0	High	0.000468604	1211.21	53
Q99NB9	Splicing factor 3B subunit 1 OS=Mus musculus GN=Sf3b1 PE=1 SV=1				38.2669	38	74	38	1	1304	145.724	7.09	0.946	0.883	1.047	1.077	0.917	0.903	8882.7	8401.1	11505.4	7417.4	7459.5	7808.8	8032.4	8381.4	7686.6	7571.6	0	High	0.000468604	1151.56	38
P46471	26S protease regulatory subunit 7 OS=Mus musculus GN=Psmc2 PE=1 SV=5				57.0439	25	43	25	1	433	48.617	5.95	1.019	0.822	0.754	0.72	0.723	0.714	8834.7	9003	8268.6	7397.7	9362.2	7061.5	6741.2	9311.7	6732.6	6647.2	0	High	0.000468604	634.781	25
Q8BK67	Protein RCC2 OS=Mus musculus GN=Rcc2 PE=1 SV=1				66.5385	35	63	35	1	520	55.948	8.72	0.863	1.112	1.121	1.148	1.048	1.105	7656.9	6611.6	6414.5	7354.3	6134.3	6873.7	7042.9	7844.5	8223.2	8667.7	0	High	0.000468604	757.768	35
P14685	26S proteasome non-ATPase regulatory subunit 3 OS=Mus musculus GN=Psmd3 PE=1 SV=3				61.8868	31	63	31	1	530	60.68	8.44	1.028	0.786	0.723	0.746	0.755	0.798	9098.3	9350.2	6931.1	7349.8	9729.8	7033.3	7255.8	9006.5	6797	7187.6	0	High	0.000468604	611.806	31
Q80X50	Ubiquitin-associated protein 2-like OS=Mus musculus GN=Ubap2l PE=1 SV=1				30.533	26	40	26	1	1107	116.728	7.11	0.952	1.007	0.985	0.946	0.96	0.919	7633.6	7269.3	6363.7	7317.3	5925.5	5838.1	5604.4	7246.8	6957.7	6660.5	0	High	0.000468604	727.833	26
Q99020	Heterogeneous nuclear ribonucleoprotein A/B OS=Mus musculus GN=Hnrnpab PE=1 SV=1				49.8246	17	44	16	1	285	30.812	7.91	0.868	0.707	0.979	1.081	0.91	0.964	11897	10329.6	8194.2	7305	6450.2	6311.5	6975.8	7566.8	6888.4	7294.7	1	High	0.000468604	491.866	17
Q61937	Nucleophosmin OS=Mus musculus GN=Npm1 PE=1 SV=1				52.7397	18	53	18	1	292	32.54	4.77	0.865	1.018	1.084	1.067	0.889	0.868	8226.5	7114.7	4704.5	7242.3	5581.3	6047.6	5957.7	7062.5	6279.5	6131.1	0	High	0.000468604	779.589	18
O89110	Caspase-8 OS=Mus musculus GN=Casp8 PE=1 SV=1				49.1667	26	44	26	1	480	55.321	5.25	0.985	1.027	1.155	1.159	1.15	1.121	7121.8	7016	5069.8	7202.9	6983.4	8064.8	8097.1	6920.5	7960.3	7756	0	High	0.000468604	684.52	26
P49718	DNA replication licensing factor MCM5 OS=Mus musculus GN=Mcm5 PE=1 SV=1				47.8854	34	62	34	1	733	82.29	8.43	0.922	0.996	1.201	1.278	1.052	1.087	7815.6	7204.6	4520	7175.6	6157.7	7396.8	7867.1	7456.7	7842.7	8106.6	0	High	0.000468604	887.091	34
P14869	60S acidic ribosomal protein P0 OS=Mus musculus GN=Rplp0 PE=1 SV=3				53.6278	15	46	15	1	317	34.195	6.25	1.094	0.785	0.892	1.038	0.864	0.953	8275.8	9050	7335.4	7107.9	8595.7	7665.1	8925.5	7556	6530.1	7201.5	0	High	0.000468604	992.542	15
Q9JLI8	Squamous cell carcinoma antigen recognized by T-cells 3 OS=Mus musculus GN=Sart3 PE=1 SV=1				33.7838	30	54	29	1	962	109.55	5.24	0.961	0.985	0.937	0.832	0.876	0.838	7431	7140.3	4584.9	7031.2	6660.5	6239.3	5540.5	8099.9	7093	6785.5	1	High	0.000468604	620.74	30
Q9D8W5	26S proteasome non-ATPase regulatory subunit 12 OS=Mus musculus GN=Psmd12 PE=1 SV=4				58.9912	25	53	25	1	456	52.861	7.06	1.04	0.85	0.76	0.755	0.723	0.75	7929.3	8248.7	6099.9	7010.8	8493	6456.4	6416.1	8153.8	5892.6	6115.9	0	High	0.000468604	749.894	25
P08779	SWISS-PROT:P08779 Tax_Id=9606 Gene_Symbol=KRT16 Keratin, type I cytoskeletal 16		Y	Y	73.9958	40	165	19	1	473	51.236	5.05	0.338	1.873	0.628	0.607	4.611	3.398	11057.3	3735.7	8372.8	6995.7	8801.5	5525.2	5341.2	3827.4	17648.8	13005.7	7	High	0	4585.44	40
Q3UHJ0	AP2-associated protein kinase 1 OS=Mus musculus GN=Aak1 PE=1 SV=2				35.8707	25	47	23	1	959	103.282	6.7	0.986	1.016	1.007	0.923	0.921	0.857	6983.2	6884.2	5768.5	6995.1	6634.1	6680	6121.2	7708	7102.7	6603.6	2	High	0.000468604	974.138	25
O88685	26S protease regulatory subunit 6A OS=Mus musculus GN=Psmc3 PE=1 SV=2				68.0995	29	46	29	1	442	49.518	5.19	1.039	0.882	0.805	0.768	0.736	0.753	7612.9	7910.9	6703.6	6976.3	8066.1	6489.6	6196.6	8011.9	5896.2	6036.9	0	High	0.000468604	589.879	29
Q9JI11	Serine/threonine-protein kinase 4 OS=Mus musculus GN=Stk4 PE=1 SV=1				50.924	23	40	16	1	487	55.506	5.19	0.994	1.046	0.996	1.011	1.008	0.939	6697	6656.1	4775.7	6963.9	6527.3	6501.3	6601.4	7527.5	7585.9	7065.4	7	High	0.000468604	589.195	23
Q9Z0N1	Eukaryotic translation initiation factor 2 subunit 3, X-linked OS=Mus musculus GN=Eif2s3x PE=1 SV=2				58.8983	23	59	6	1	472	51.033	8.4	0.917	0.863	0.88	0.888	0.762	0.794	8775.5	8045.2	7708.6	6944.3	8546.4	7516.9	7591.6	9303.1	7092.6	7389.4	17	High	0.000468604	842.541	23
Q8BU11	TOX high mobility group box family member 4 OS=Mus musculus GN=Tox4 PE=1 SV=3				29.4023	15	71	15	1	619	65.92	5.01	0.998	0.933	0.841	0.714	0.812	0.739	7443.2	7426	7279.8	6927.7	6163	5183.9	4400	7217.4	5863	5331.2	0	High	0	2074.25	15
P06745	Glucose-6-phosphate isomerase OS=Mus musculus GN=Gpi PE=1 SV=4				55.1971	30	80	30	1	558	62.727	8.13	1.605	0.638	0.782	1.288	0.749	1.247	6740	10814.5	10874.4	6899	14818.5	11591.4	19088.5	10045.3	7527	12525	0	High	0	1350.87	30
P49710	Hematopoietic lineage cell-specific protein OS=Mus musculus GN=Hcls1 PE=1 SV=2				51.4403	26	52	26	1	486	54.207	4.84	0.944	1.091	1.031	1.004	1.015	0.905	6686.7	6309.6	6883.4	6881.5	7285.1	7508.5	7317.7	7379.4	7488.6	6678.2	0	High	0.000468604	609.151	26
Q6ZQ08	CCR4-NOT transcription complex subunit 1 OS=Mus musculus GN=Cnot1 PE=1 SV=2				16	35	51	35	1	2375	266.637	7.11	0.971	1.072	1.115	1.14	1.05	1.044	6600.8	6409.5	5846.7	6874.1	6656.9	7424	7590.9	7100.4	7452.6	7415.8	0	High	0.000468604	639.841	35
O08553	Dihydropyrimidinase-related protein 2 OS=Mus musculus GN=Dpysl2 PE=1 SV=2				73.6014	28	67	25	1	572	62.239	6.38	1.03	1.014	1.033	1.139	1.038	1.051	6561.5	6759.3	5831.8	6851.2	7851.3	8107.5	8942.4	7530.8	7813.9	7912.6	4	High	0	1484.63	28
O70133	ATP-dependent RNA helicase A OS=Mus musculus GN=Dhx9 PE=1 SV=2				33.0435	41	63	41	1	1380	149.381	6.83	0.882	0.672	0.97	1.04	0.953	0.994	11522.7	10162.8	6619.3	6833.8	6739.4	6536.7	7007.1	6848.8	6529.2	6809	0	High	0.000468604	826.827	41
Q02257	Junction plakoglobin OS=Mus musculus GN=Jup PE=1 SV=3				40.2685	28	62	24	1	745	81.749	6.14	0.486	1.468	0.609	0.668	2	1.442	9539.3	4633.1	8064.9	6802.7	9142.1	5567	6108.3	4557.5	9116.4	6570.5	4	High	0.000468604	1102.22	28
Q9CZX8	40S ribosomal protein S19 OS=Mus musculus GN=Rps19 PE=1 SV=3				63.4483	14	46	14	1	145	16.076	10.4	1.065	0.77	0.9	0.88	0.784	0.857	8270.2	8808.7	4275.5	6787	6881.7	6194.5	6059	6995.5	5486.9	5996.8	0	High	0.000468604	712.035	14
Q922B2	Aspartate--tRNA ligase, cytoplasmic OS=Mus musculus GN=Dars PE=1 SV=2				58.6826	31	58	31	1	501	57.111	6.49	0.975	0.913	0.95	1.07	0.878	0.937	7596.8	7403.5	6181	6762.2	7874.6	7483.3	8422.3	8887.4	7800.3	8329.9	0	High	0.000468604	749.526	31
Q3UEB3	Poly(U)-binding-splicing factor PUF60 OS=Mus musculus GN=Puf60 PE=1 SV=2				51.0638	26	53	26	1	564	60.211	5.29	0.993	0.964	0.977	0.977	0.91	0.832	7060.1	7008.8	9436.6	6756.7	7307.4	7142.9	7142.5	7706.5	7013.5	6413.6	0	High	0.000468604	824.819	26
P62754	40S ribosomal protein S6 OS=Mus musculus GN=Rps6 PE=1 SV=1				56.6265	24	59	23	1	249	28.663	10.84	1.303	0.466	0.51	0.455	0.559	0.645	11125.8	14491.5	7724.4	6756	14749.1	7528.1	6709.3	10855.6	6070.2	7005.3	1	High	0.000468604	470.061	24
Q8VDM4	26S proteasome non-ATPase regulatory subunit 2 OS=Mus musculus GN=Psmd2 PE=1 SV=1				42.7313	35	56	35	1	908	100.139	5.17	1.011	0.819	0.727	0.719	0.672	0.681	8133	8225.4	6901.3	6739.8	8629.6	6276.8	6205.7	8808.1	5915	5996.5	0	High	0.000468604	823.367	35
Q6P5F9	Exportin-1 OS=Mus musculus GN=Xpo1 PE=1 SV=1				34.9206	34	51	34	1	1071	123.013	6.07	1.062	0.928	0.964	1.116	0.926	1.045	6814.5	7238	6725.1	6720.3	7568.6	7299.8	8446.7	7183	6652.4	7505.8	0	High	0.000468604	444.518	34
P62821	Ras-related protein Rab-1A OS=Mus musculus GN=Rab1A PE=1 SV=3				74.6341	14	32	6	1	205	22.663	6.21	1.022	1.035	0.849	0.954	0.502	0.853	6335.4	6475.7	2764.2	6700.3	4714.9	4004	4498.7	6387.3	3204.5	5450.3	8	High	0.000468604	588.097	14
Q61183	Poly(A) polymerase alpha OS=Mus musculus GN=Papola PE=1 SV=4				41.8133	27	38	26	1	739	82.258	7.34	0.942	1.108	1.145	1.079	1.014	0.895	6373.9	6003.7	5247.7	6654.7	5548.9	6355	5988.7	6635.3	6725.6	5936.8	0	High	0.000468604	436.082	27
Q78PY7	Staphylococcal nuclease domain-containing protein 1 OS=Mus musculus GN=Snd1 PE=1 SV=1				49.7802	37	63	37	1	910	102.025	7.43	1.069	0.895	0.858	0.955	0.94	1.039	6937.7	7419.6	6649.9	6639.7	9323.3	8000.4	8905.2	7748.2	7286.9	8052.2	0	High	0.000468604	964.96	37
Q9JL26	Formin-like protein 1 OS=Mus musculus GN=Fmnl1 PE=1 SV=1				34.2779	33	54	33	1	1094	121.983	5.82	1	0.87	0.898	0.966	0.768	0.82	7631.6	7628	6837.4	6638.4	6883	6182.4	6646.3	8252.9	6334.4	6763.5	0	High	0.000468604	902.086	33
P37913	DNA ligase 1 OS=Mus musculus GN=Lig1 PE=1 SV=2				41.8122	35	60	35	1	916	102.226	6.81	0.921	0.857	1.039	1.102	0.953	1.056	8381.7	7722.7	6219.3	6621.8	6241.5	6484.6	6879	7114.3	6781.5	7512.2	0	High	0.000468604	840.666	35
Q9WUA3	ATP-dependent 6-phosphofructokinase, platelet type OS=Mus musculus GN=Pfkp PE=1 SV=1				60.2041	42	79	35	1	784	85.4	7.11	1.376	0.662	0.902	1.294	0.769	1.117	7218.8	9930.6	5465.3	6573.7	11524	10398.6	14908.8	9275.4	7133.6	10362.2	8	High	0	1540.77	42
P04187	Granzyme B(G,H) OS=Mus musculus GN=Gzmb PE=1 SV=1				52.2267	19	84	19	1	247	27.452	9.76	1.008	0.386	0.348	0.321	0.153	0.182	16813.8	16952.1	12397.2	6544.7	20224.8	7034.1	6483.3	33804.4	5172.9	6153.5	0	High	0.000468604	1000.73	19
P62192	26S protease regulatory subunit 4 OS=Mus musculus GN=Psmc1 PE=1 SV=1				46.8182	23	51	21	1	440	49.154	6.21	1.008	0.834	0.756	0.743	0.71	0.705	7786.6	7846.1	5109.6	6541.7	8188.9	6191.7	6083.6	8327.9	5916.1	5871.8	1	High	0.000468604	758.562	23
Q8CGK3	Lon protease homolog, mitochondrial OS=Mus musculus GN=Lonp1 PE=1 SV=2				43.4141	39	67	39	1	949	105.776	6.57	0.948	0.835	1.101	1.088	0.913	0.919	8213.8	7789.2	9711.5	6500.4	7671.6	8443.9	8344.4	9930.4	9063	9126.7	0	High	0.000468604	1040.03	39
Q9R1C7	Pre-mRNA-processing factor 40 homolog A OS=Mus musculus GN=Prpf40a PE=1 SV=1				22.5603	23	38	23	1	953	108.412	7.69	1.054	0.835	0.977	0.944	0.898	0.889	7383.2	7785	8323.6	6499.8	7162.7	6997.4	6764.4	7321.6	6573.6	6507	0	High	0.000468604	457.257	23
P62830	60S ribosomal protein L23 OS=Mus musculus GN=Rpl23 PE=1 SV=1				80.7143	14	53	14	1	140	14.856	10.51	1.106	0.873	0.992	0.838	1.082	1.161	6723.3	7437.5	5874.9	6495.8	7423.5	7362.1	6222.2	5887	6368	6831.9	0	High	0.000468604	872.05	14
Q9D0I9	Arginine--tRNA ligase, cytoplasmic OS=Mus musculus GN=Rars PE=1 SV=2				44.2424	29	45	29	1	660	75.625	7.55	0.969	0.968	0.99	1.062	0.892	0.932	6922.9	6706.1	5420.4	6494.3	6794.3	6724.1	7218.6	7732	6899.6	7202.7	0	High	0.000468604	720.133	29
Q6A026	Sister chromatid cohesion protein PDS5 homolog A OS=Mus musculus GN=Pds5a PE=1 SV=3				31.5315	38	44	32	1	1332	150.232	7.85	0.937	0.931	1.05	1.146	0.972	1.028	7412	6942.3	8616.8	6463.3	6371.3	6691	7298.8	7268.1	7062.9	7474.2	6	High	0.000468604	515.561	38
Q6P542	ATP-binding cassette sub-family F member 1 OS=Mus musculus GN=Abcf1 PE=1 SV=1				41.9355	29	56	27	1	837	94.887	6.51	0.983	0.905	1.024	0.949	0.87	0.851	7192.1	7067.6	5276	6393.3	6858.9	7026	6508.8	7863	6837.9	6694.8	2	High	0.000468604	965.93	29
O08810	116 kDa U5 small nuclear ribonucleoprotein component OS=Mus musculus GN=Eftud2 PE=1 SV=1				46.138	35	55	34	1	971	109.291	5	0.972	0.838	0.977	0.957	0.887	0.845	7820.7	7605.2	12198.7	6370.3	7086.5	6925.8	6779.9	7668.8	6803.5	6478.8	0	High	0.000468604	1105.8	35
Q3TBD2	Minor histocompatibility protein HA-1 OS=Mus musculus GN=Hmha1 PE=1 SV=2				28.9427	29	50	29	1	1116	122.825	5.94	0.952	0.966	1.045	1.083	0.868	0.948	6920.8	6590.8	3893.5	6368.4	6254.6	6535.9	6776.6	7506	6514.4	7117.2	0	High	0.000468604	926.121	29
Q8BG32	26S proteasome non-ATPase regulatory subunit 11 OS=Mus musculus GN=Psmd11 PE=1 SV=3				61.1374	27	45	27	1	422	47.407	6.48	0.987	0.861	0.791	0.773	0.733	0.731	7459.6	7360.3	5206.1	6336.7	7732.8	6112.9	5978.2	7782.6	5708.1	5692.3	0	High	0.000468604	533.675	27
Q3TEA8	Heterochromatin protein 1-binding protein 3 OS=Mus musculus GN=Hp1bp3 PE=1 SV=1				46.3899	30	47	30	1	554	60.829	9.7	1.063	0.867	0.954	0.958	0.897	0.785	6854.9	7290	5622.5	6319.1	5829.9	5559.3	5587.2	7239.6	6490.7	5679.7	0	High	0.000468604	475.427	30
O55131	Septin-7 OS=Mus musculus GN=Sept7 PE=1 SV=1				62.844	29	49	27	1	436	50.518	8.57	0.925	0.957	0.905	0.942	0.863	0.857	7130.6	6595.8	6833	6313.2	7116.8	6439.6	6704.4	7985.7	6895	6846.2	2	High	0.000468604	538.146	29
Q01320	DNA topoisomerase 2-alpha OS=Mus musculus GN=Top2a PE=1 SV=2				29.2539	43	57	31	1	1528	172.682	8.6	0.84	0.364	0.962	0.983	0.92	1.048	20640.2	17327.8	11215.4	6308.2	5820.5	5600.9	5722.4	7028.7	6463.8	7367	12	High	0.000468604	783.783	43
Q9CW03	Structural maintenance of chromosomes protein 3 OS=Mus musculus GN=Smc3 PE=1 SV=2				28.6771	33	38	32	1	1217	141.468	7.18	0.967	0.74	0.952	1.025	0.922	0.974	8788.3	8499	4395.1	6290.8	7120.1	6775.7	7301.6	7432.5	6849.4	7239.1	1	High	0.000468604	243.636	33
P97310	DNA replication licensing factor MCM2 OS=Mus musculus GN=Mcm2 PE=1 SV=3				39.6018	30	61	30	1	904	102.013	5.72	0.98	0.903	1.028	1.174	0.951	1.067	7086.6	6941.7	7256.1	6268.5	6551.9	6737.2	7692.1	7302.7	6948.1	7790.2	0	High	0.000468604	1251.02	30
Q8BSM5	GRB2-associated-binding protein 3 OS=Mus musculus GN=Gab3 PE=1 SV=1				26.0504	16	28	16	1	595	67.798	6.83	0.991	4.788	2.025	4.573	1.552	3.011	1317.1	1305.7	3171	6252	1186.8	2403.2	5426.9	1365.1	2118.3	4109.7	0	High	0.000468604	203.403	16
P05064	Fructose-bisphosphate aldolase A OS=Mus musculus GN=Aldoa PE=1 SV=2				83.5165	32	79	27	1	364	39.331	8.09	1.548	0.61	0.746	1.145	0.729	1.196	6611.9	10235.7	6653	6242.9	14137.4	10548.1	16189	9027.1	6582.9	10797.6	4	High	0	1270.2	32
Q91WQ3	Tyrosine--tRNA ligase, cytoplasmic OS=Mus musculus GN=Yars PE=1 SV=3				45.8333	28	42	28	1	528	59.068	7.01	0.874	0.919	0.8	0.888	0.814	0.858	7752.6	6777.4	7444.6	6227.2	8124.8	6499.3	7212.1	8779.9	7151.2	7537.4	0	High	0.000468604	480.259	28
P56480	ATP synthase subunit beta, mitochondrial OS=Mus musculus GN=Atp5b PE=1 SV=2				65.2174	24	74	24	1	529	56.265	5.34	1.159	0.773	0.921	1.115	0.842	1.025	6934.3	8034.2	12352.3	6213.1	8617.5	7936.7	9605.6	7622.1	6416.6	7811.6	0	High	0	1483.65	24
Q3UVG3	Protein FAM91A1 OS=Mus musculus GN=Fam91a1 PE=1 SV=1				31.7802	25	51	25	1	837	93.404	6.35	1.019	0.996	0.909	0.734	0.928	0.803	6093.2	6210.5	3910.1	6184.1	5717.3	5198.8	4197.3	6801.4	6314.5	5459.8	0	High	0.000468604	668.068	25
Q8VDJ3	Vigilin OS=Mus musculus GN=Hdlbp PE=1 SV=1				32.4921	35	48	35	1	1268	141.655	6.87	0.894	0.982	0.912	0.934	0.908	0.875	7016.2	6275.1	3854.4	6161.6	6447.6	5877	6018.8	7064.9	6414	6180.9	0	High	0.000468604	702.867	35
Q9D8N0	Elongation factor 1-gamma OS=Mus musculus GN=Eef1g PE=1 SV=3				46.9108	23	55	23	1	437	50.029	6.74	0.995	0.882	0.788	0.861	0.816	0.882	7021.6	6984.6	5491.6	6158.3	8069.4	6357.4	6950.7	7441.4	6071	6565.1	0	High	0.000468604	738.652	23
Q61881	DNA replication licensing factor MCM7 OS=Mus musculus GN=Mcm7 PE=1 SV=1				56.4673	33	56	33	1	719	81.16	6.37	0.969	0.897	1.072	1.198	0.943	1.009	7082.7	6865.6	8630.2	6156.5	6520.4	6987.2	7808.9	7421.7	7000.9	7485.4	0	High	0.000468604	1099.34	33
Q9CPR4	60S ribosomal protein L17 OS=Mus musculus GN=Rpl17 PE=1 SV=3				53.2609	12	48	12	1	184	21.409	10.18	1.139	0.764	0.88	0.811	0.825	0.945	7065.9	8046.3	5084.7	6148.8	8809.6	7749.1	7140.5	7745.6	6387.9	7321.7	0	High	0.000468604	260.351	12
Q921M3	Splicing factor 3B subunit 3 OS=Mus musculus GN=Sf3b3 PE=1 SV=1				32.2104	33	58	33	1	1217	135.465	5.26	0.939	0.838	0.952	0.963	0.903	0.908	7815.4	7336.2	8477.7	6144.4	6726	6405	6480.4	6963.1	6287	6320.8	0	High	0.000468604	1087.81	33
Q8BPU7	Engulfment and cell motility protein 1 OS=Mus musculus GN=Elmo1 PE=1 SV=2				31.7744	25	39	21	1	727	83.882	6.28	0.965	0.911	0.914	0.904	0.874	0.846	6994.6	6747.5	9430.3	6144	6696.5	6119.9	6055.8	7268.1	6355	6146.2	4	High	0.000468604	484.693	25
P59325	Eukaryotic translation initiation factor 5 OS=Mus musculus GN=Eif5 PE=1 SV=1				52.6807	25	43	24	1	429	48.938	5.52	0.925	1.014	1.011	0.974	0.848	0.807	6501.1	6010.3	5754	6093.4	5507.6	5568.6	5364.4	7135.2	6052.5	5758.9	1	High	0.000468604	412.964	25
Q8K224	RNA cytidine acetyltransferase OS=Mus musculus GN=Nat10 PE=1 SV=1				45.5078	37	58	36	1	1024	115.346	8.32	1.118	0.691	0.537	0.488	0.888	0.963	7874.8	8804	7624.6	6086.2	11535.1	6190.9	5631.7	7950.6	7061.2	7654.6	1	High	0.000468604	1123.13	37
P43276	Histone H1.5 OS=Mus musculus GN=Hist1h1b PE=1 SV=2				54.7085	18	77	12	1	223	22.562	10.92	0.856	0.544	1.084	1.014	0.794	0.812	13042.9	11161.6	5645.9	6073.6	4878.9	5287.7	4946.4	7781.2	6175.2	6322	0	High	0.000468604	808.135	18
Q8VEM8	Phosphate carrier protein, mitochondrial OS=Mus musculus GN=Slc25a3 PE=1 SV=1				52.6611	15	40	15	1	357	39.606	9.26	1.021	0.978	0.958	0.989	1.078	1.045	6074.2	6199.3	13500.8	6064	5573	5341.5	5513.8	5245.2	5652.9	5482	0	High	0.000468604	441.126	15
Q8BMA6	Signal recognition particle subunit SRP68 OS=Mus musculus GN=Srp68 PE=1 SV=2				49.92	26	38	26	1	625	70.53	8.57	0.959	0.965	0.986	0.955	0.854	0.883	6544.7	6278.8	6028.7	6058	5944.3	5862.7	5676.4	6867.4	5861.3	6063.9	0	High	0.000468604	833.961	26
Q6Q899	Probable ATP-dependent RNA helicase DDX58 OS=Mus musculus GN=Ddx58 PE=1 SV=2				37.041	35	43	35	1	926	105.908	6.65	1	1.091	0.92	0.919	1.252	1.249	5549.3	5550.2	5377.9	6054	6503.3	5981.6	5973.7	5496.4	6883.2	6864	0	High	0.000468604	655.589	35
Q9JJ28	Protein flightless-1 homolog OS=Mus musculus GN=Flii PE=1 SV=1				31.4713	32	46	32	1	1271	144.712	6.06	0.995	0.858	0.867	0.888	0.856	0.834	7046.8	7011.6	3700.8	6017.5	6618.5	5738.7	5877	7622.5	6522.4	6354.5	0	High	0.000468604	697.12	32
Q9DBG3	AP-2 complex subunit beta OS=Mus musculus GN=Ap2b1 PE=1 SV=1				33.5112	30	40	16	1	937	104.516	5.38	1.075	0.892	0.92	0.992	0.886	0.928	6273.2	6745	12441.8	6013.4	7592.3	6987.9	7530.9	6693.5	5931.6	6212.2	14	High	0.000468604	576.364	30
P97311	DNA replication licensing factor MCM6 OS=Mus musculus GN=Mcm6 PE=1 SV=1				41.7783	35	50	35	1	821	92.809	5.45	0.975	0.949	1.095	1.28	0.971	1.09	6492.7	6327.3	5284	6005.2	5817.6	6369.3	7445	6663.1	6471.7	7260.7	0	High	0.000468604	704.918	35
Q68FL6	Methionine--tRNA ligase, cytoplasmic OS=Mus musculus GN=Mars PE=1 SV=1				40.6874	31	47	31	1	902	101.366	7.14	0.968	0.854	0.892	0.976	0.799	0.859	7238.9	7008	4457.1	5982.6	6849.6	6112.3	6686.5	7889.6	6304.2	6776.2	0	High	0.000468604	610.278	31
P08113	Endoplasmin OS=Mus musculus GN=Hsp90b1 PE=1 SV=2				47.7556	36	69	34	1	802	92.418	4.82	1.3	0.638	0.744	0.987	0.736	1.031	7206.5	9369.7	8572.7	5976.1	12094.5	8998.6	11933.7	8268.4	6085.8	8528.5	0	High	0.000468604	923.069	36
Q3UJB0	Putative uncharacterized protein OS=Mus musculus GN=Sf3b2 PE=1 SV=1				29.7267	22	41	22	1	878	98.137	5.62	0.964	0.89	1.045	1.057	0.89	0.888	6927.7	6676.3	6783.4	5940.9	5930	6196.8	6266.8	6582.3	5856.6	5847.6	0	High	0.000468604	457.864	22
P32067	Lupus La protein homolog OS=Mus musculus GN=Ssb PE=1 SV=1				53.012	26	40	26	1	415	47.727	9.77	0.999	0.769	0.922	1.04	0.843	1	7714.4	7706.2	4373.2	5922.9	7371.1	6793.9	7669	7654.9	6452.3	7651.2	0	High	0.000468604	322.916	26
D3Z6Q9	Bridging integrator 2 OS=Mus musculus GN=Bin2 PE=1 SV=1				43.9673	21	38	19	1	489	52.522	5.34	0.996	0.99	1.076	1.134	0.843	0.896	6004.3	5981	2813.9	5921.9	5431.4	5846.4	6159.8	6749.4	5691.3	6046.8	2	High	0.000468604	600.74	21
Q60864	Stress-induced-phosphoprotein 1 OS=Mus musculus GN=Stip1 PE=1 SV=1				48.0663	29	39	29	1	543	62.542	6.8	1.164	0.951	0.976	1.181	0.934	1.089	5347.2	6225.1	7258	5919.8	7731.8	7545.2	9133	6805.1	6356.8	7411.9	0	High	0.000468604	371.502	29
Q04750	DNA topoisomerase 1 OS=Mus musculus GN=Top1 PE=1 SV=2				40.4172	32	57	32	1	767	90.819	9.33	1.184	0.788	1.114	1.024	0.672	0.703	6348	7514.6	7708.2	5919.2	10707.7	11923.8	10967.8	10475.3	7036.3	7360.8	0	High	0.000468604	543.889	32
Q99JI4	26S proteasome non-ATPase regulatory subunit 6 OS=Mus musculus GN=Psmd6 PE=1 SV=1				70.9512	30	51	30	1	389	45.507	5.52	0.989	0.85	0.781	0.768	0.744	0.739	7042.9	6966.4	7812.6	5918.2	7242.2	5656.3	5563.1	7435.2	5531.9	5496.4	0	High	0.000468604	747.401	30
Q8C2K5	RAS protein activator like-3 OS=Mus musculus GN=Rasal3 PE=1 SV=1				38.2325	38	52	38	1	1041	114.71	8.98	1.031	0.875	0.926	0.878	0.908	0.917	6556.8	6758	4474.7	5915.3	6584.9	6098	5778.7	7304.6	6632	6697.5	0	High	0.000468604	919.088	38
Q6ZQ38	Cullin-associated NEDD8-dissociated protein 1 OS=Mus musculus GN=Cand1 PE=1 SV=2				27.1545	31	53	31	1	1230	136.245	5.78	1.128	0.899	0.883	1.056	0.942	1.098	5823.1	6569.6	5582.6	5908.3	7903.3	6981.4	8343.7	6702	6312.9	7360.9	0	High	0.000468604	999.809	31
Q91VN6	Probable ATP-dependent RNA helicase DDX41 OS=Mus musculus GN=Ddx41 PE=1 SV=2				43.2476	27	39	27	1	622	69.775	6.7	1.125	0.972	1.003	0.779	1.022	1.062	5396.8	6070.3	7564.5	5899.5	6982.5	7003.5	5440	5981.1	6114.9	6352.8	0	High	0.000468604	432.303	27
P80315	T-complex protein 1 subunit delta OS=Mus musculus GN=Cct4 PE=1 SV=3				58.4416	26	57	25	1	539	58.03	8.02	1.114	0.829	0.811	0.945	0.82	0.918	6386.2	7112.4	6746.2	5895.8	8123.6	6587	7677.4	7277.4	5963.9	6682.8	0	High	0.000468604	811.312	26
P47757	F-actin-capping protein subunit beta OS=Mus musculus GN=Capzb PE=1 SV=3				62.4549	16	41	16	1	277	31.326	5.74	1.008	1.241	1.172	1.229	1.253	1.236	4691.6	4731.4	5853.4	5872.9	5587.1	6548.2	6868.9	4818.4	6039.5	5954.9	0	High	0.000468604	498.941	16
O55029	Coatomer subunit beta' OS=Mus musculus GN=Copb2 PE=1 SV=2				34.2541	28	40	28	1	905	102.384	5.3	1.04	0.879	0.853	0.906	0.853	0.867	6408.6	6664.3	4063.7	5860.4	6954.1	5933.8	6299.5	7109.5	6063.6	6165.8	0	High	0.000468604	559.248	28
Q86YZ3	SWISS-PROT:Q86YZ3 Tax_Id=9606 Gene_Symbol=HRNR Hornerin		Y	Y	29.0526	29	152	29	1	2850	282.228	10.04	0.412	1.947	1.803	1.471	1.421	0.952	7307.7	3008.1	1454.3	5857.9	3041.5	5482.9	4474.4	4457.3	6331.7	4242	0	High	0	4428.7	29
Q9CX34	Protein SGT1 homolog OS=Mus musculus GN=Sugt1 PE=1 SV=3				58.0357	18	30	18	1	336	38.135	5.45	1.046	1.345	1.016	0.857	1.505	1.34	4155.5	4347.9	3811.2	5846.4	3670.9	3731.1	3146.8	3148.5	4738.2	4219.9	0	High	0.000468604	716.075	18
Q99L45	Eukaryotic translation initiation factor 2 subunit 2 OS=Mus musculus GN=Eif2s2 PE=1 SV=1				41.994	15	33	15	1	331	38.068	5.8	0.885	0.847	0.961	1.001	0.794	0.851	7790.6	6892.2	8408.6	5835.5	7113.8	6839.6	7119.5	8160.1	6481.5	6948	0	High	0.000468604	511.189	15
P14131	40S ribosomal protein S16 OS=Mus musculus GN=Rps16 PE=1 SV=4				74.6575	17	52	17	1	146	16.435	10.21	1.148	0.736	1.021	0.992	0.844	0.931	6875.8	7896.4	5963.9	5811.9	5732.9	5853.3	5687.6	6066.5	5118.2	5646.2	0	High	0.000468604	623.925	17
A2AF47	Dedicator of cytokinesis protein 11 OS=Mus musculus GN=Dock11 PE=1 SV=1				15.9672	35	41	33	1	2073	237.619	7.78	0.959	1.047	1.117	1.127	0.983	0.977	5760.9	5526.2	6616.2	5783.8	5601.9	6256.6	6315.1	6360.1	6252	6216.8	0	High	0.000468604	460.52	35
Q8CD15	Bifunctional lysine-specific demethylase and histidyl-hydroxylase MINA OS=Mus musculus GN=Mina PE=1 SV=2				49.6774	21	43	21	1	465	53.483	6.38	0.998	1.031	1.066	0.894	0.876	0.767	5595.1	5585.2	6409.1	5756.1	4745	5056	4240.3	5861.4	5134.1	4498	0	High	0.000468604	368.584	21
Q91WL8	WW domain-containing oxidoreductase OS=Mus musculus GN=Wwox PE=1 SV=1				62.0773	21	56	21	1	414	46.483	7.02	0.958	1.085	1.037	0.885	0.919	0.808	5528.2	5296.9	7809	5745.8	5202	5395.5	4601.4	6369.2	5855.6	5148.9	0	High	0.000468604	893.142	21
P40124	Adenylyl cyclase-associated protein 1 OS=Mus musculus GN=Cap1 PE=1 SV=4				54.6414	27	58	27	1	474	51.532	7.52	1.268	0.729	0.74	0.937	0.789	0.984	6211.5	7876.9	5482	5742.3	11629.1	8607.6	10899.6	7998.1	6314	7873	0	High	0.000468604	829.313	27
Q6P2K6	Serine/threonine-protein phosphatase 4 regulatory subunit 3A OS=Mus musculus GN=Ppp4r3a PE=1 SV=1				26.2195	20	37	16	1	820	93.783	4.89	1.013	1.038	1.005	0.866	0.899	0.816	5454.7	5525.7	5164.9	5735.5	5007.5	5031.6	4335.4	5966.6	5364.2	4868.2	4	High	0.000468604	444.856	20
A0A0N4SVP8	Predicted pseudogene 5580 OS=Mus musculus GN=Gm5580 PE=3 SV=1				48.6618	22	50	18	1	411	46.929	7.75	0.906	0.921	1.065	1.07	1.02	1.028	6822.2	6183.8	5329.5	5693.3	5817.2	6197.5	6226.1	5422.5	5528.9	5573.2	0	High	0.000468604	459.425	22
Q3UPF5	Zinc finger CCCH-type antiviral protein 1 OS=Mus musculus GN=Zc3hav1 PE=1 SV=1				32.981	29	47	28	1	946	106.619	8.27	0.991	1.105	1.252	1.216	1.136	1.11	5200	5150.6	4386.8	5692.1	4248.8	5319	5166.6	4868.1	5530	5403.5	1	High	0.000468604	765.015	29
Q5XJY5	Coatomer subunit delta OS=Mus musculus GN=Arcn1 PE=1 SV=2				46.5753	23	40	23	1	511	57.193	6.21	0.969	0.929	0.884	0.908	0.869	0.889	6311.2	6113.4	5452.9	5677.9	6530.6	5772	5927.7	6913.8	6007.4	6145.4	0	High	0.000468604	320.829	23
Q9WVA4	Transgelin-2 OS=Mus musculus GN=Tagln2 PE=1 SV=4				81.407	16	54	16	1	199	22.381	8.24	1.15	0.774	0.769	0.891	0.785	0.953	6370	7323.3	4168.4	5671.3	6763.9	5201.9	6023.3	5718.7	4486.3	5450.1	0	High	0.000468604	1029.98	16
F8VQC1	Signal recognition particle subunit SRP72 OS=Mus musculus GN=Srp72 PE=1 SV=1				42.772	29	36	29	1	671	74.611	9.23	0.97	0.87	0.914	0.897	0.801	0.856	6665.3	6468	7547.4	5626.3	6704.8	6130	6013.9	7291.1	5839.6	6239.2	0	High	0.000468604	495.045	29
Q6PR54	Telomere-associated protein RIF1 OS=Mus musculus GN=Rif1 PE=1 SV=2				16.5771	41	46	41	1	2419	266.063	5.57	1.091	0.727	0.735	0.684	0.799	0.813	7088.5	7736.9	4632.4	5621.7	6439	4730.9	4401.8	6679.3	5335.5	5428.2	0	High	0.000468604	432.751	41
Q9EPU4	Cleavage and polyadenylation specificity factor subunit 1 OS=Mus musculus GN=Cpsf1 PE=1 SV=1				28.0361	36	43	36	1	1441	160.716	6.39	1.051	0.899	0.922	0.838	0.881	0.86	5945.6	6247.2	4279.8	5615.2	5729.8	5285.7	4803.5	6240.6	5495.2	5365.4	0	High	0.000468604	557.714	36
Q99JY9	Actin-related protein 3 OS=Mus musculus GN=Actr3 PE=1 SV=3				54.067	20	47	20	1	418	47.327	5.88	1.074	0.793	0.842	0.993	0.875	0.982	6577.8	7062.6	7635.8	5602.2	10401.6	8761.4	10324.5	7669.9	6711.2	7528	0	High	0.000468604	670.247	20
Q8BGD9	Eukaryotic translation initiation factor 4B OS=Mus musculus GN=Eif4b PE=1 SV=1				49.4272	27	47	27	1	611	68.799	5.67	0.823	1.125	1.108	1.094	0.97	0.934	6045.1	4977.5	4727	5597.2	4457.9	4941.5	4876.3	5571.9	5404.3	5206.8	0	High	0.000468604	369.216	27
O35601	FYN-binding protein OS=Mus musculus GN=Fyb PE=1 SV=2				39.1941	27	42	27	1	819	90.001	6.98	0.987	1.015	1.013	0.974	0.915	0.897	5579.6	5505	4381.3	5587.9	5358.4	5429.7	5216.6	6819.9	6242.9	6114.8	0	High	0.000468604	396.354	27
Q3V3E1	Ubiquitin-associated and SH3 domain-containing protein A OS=Mus musculus GN=Ubash3a PE=1 SV=1				23.0769	14	29	14	1	624	70.1	7.21	1.049	2.032	1.054	2.703	1.109	2.094	2608.5	2736.1	4608.1	5558.8	2816.5	2967.4	7611.8	2766.8	3067.3	5794.4	0	High	0.000468604	397.159	14
Q8QZY1	Eukaryotic translation initiation factor 3 subunit L OS=Mus musculus GN=Eif3l PE=1 SV=1				42.9078	20	43	20	1	564	66.57	6.44	0.999	0.909	0.922	0.926	0.872	0.922	6118.4	6113.4	10213.5	5556.1	6377	5882.2	5905.2	6868.8	5990.5	6330.7	0	High	0.000468604	647.678	20
P09103	Protein disulfide-isomerase OS=Mus musculus GN=P4hb PE=1 SV=2				68.7623	32	52	31	1	509	57.023	4.88	1.463	0.639	0.767	1.097	0.768	1.143	5906.7	8639.6	5901.3	5522.3	11789	9047.6	12935.5	7807	5993.5	8920.5	1	High	0.000468604	817.098	32
P25206	DNA replication licensing factor MCM3 OS=Mus musculus GN=Mcm3 PE=1 SV=2				47.9064	32	52	32	1	812	91.489	5.55	0.907	0.948	1.062	1.189	0.927	1.035	6416.2	5821.8	8901	5520.8	5193.4	5516.9	6176.7	6250.2	5797.1	6469.4	0	High	0.000468604	1037.69	32
Q9EPU0	Regulator of nonsense transcripts 1 OS=Mus musculus GN=Upf1 PE=1 SV=2				30.3381	29	39	29	1	1124	123.889	6.61	0.965	0.942	1	1.012	0.907	0.914	6065.2	5853.1	6541	5514.2	5653.3	5651.5	5721.7	6155.2	5584.2	5626.8	0	High	0.000468604	556.292	29
Q8BMS1	Trifunctional enzyme subunit alpha, mitochondrial OS=Mus musculus GN=Hadha PE=1 SV=1				43.1193	30	50	30	1	763	82.617	9.14	1.107	0.975	1.128	1.13	0.906	0.965	5103.3	5646.9	8293.4	5506.7	6150.2	6937.2	6949.4	6902.6	6251.5	6659.5	0	High	0.000468604	972.309	30
P97789	5'-3' exoribonuclease 1 OS=Mus musculus GN=Xrn1 PE=1 SV=1				20.7097	31	40	31	1	1719	194.185	7.5	0.925	1.029	0.966	0.877	0.928	0.86	5769.2	5336.8	7550.6	5494.2	5007.8	4837.1	4392.7	5859.8	5438.4	5037.9	0	High	0.000468604	498.287	31
Q9Z315	U4/U6.U5 tri-snRNP-associated protein 1 OS=Mus musculus GN=Sart1 PE=1 SV=1				44.2928	30	49	29	1	806	90.83	5.82	1.038	0.884	1.059	0.939	0.876	0.846	5983.6	6212.6	6164	5491.2	6338.8	6712.8	5950.5	6510.1	5706.1	5507.9	0	High	0.000468604	924.012	30
P11103	Poly [ADP-ribose] polymerase 1 OS=Mus musculus GN=Parp1 PE=1 SV=3				24.5805	22	34	22	1	1013	113.028	8.95	1.195	0.719	1.129	1.155	1.144	1.19	6382.9	7625.4	5278.9	5480.1	5360.5	6053	6190.6	5308	6074.7	6315.5	0	High	0.000468604	673.87	22
P60843	Eukaryotic initiation factor 4A-I OS=Mus musculus GN=Eif4a1 PE=1 SV=1				58.6207	28	52	24	1	406	46.125	5.48	1.178	0.73	0.761	0.986	0.835	1.077	6343.8	7470.9	6043.1	5456.6	9084.6	6912.8	8960	6512.8	5438.4	7014	4	High	0.000468604	548.501	28
Q8BU30	Isoleucine--tRNA ligase, cytoplasmic OS=Mus musculus GN=Iars PE=1 SV=2				22.4247	29	46	29	1	1262	144.179	6.55	0.961	0.837	0.892	0.964	0.835	0.883	6728.9	6468.5	5934.4	5415.6	6603.7	5892.6	6369.2	7372.5	6159	6512.8	0	High	0.000468604	600.171	29
Q6PCM1	Lysine-specific demethylase 3A OS=Mus musculus GN=Kdm3a PE=1 SV=1				22.5246	26	34	25	1	1323	147.754	7.74	0.987	1.032	1.104	0.959	1.179	1.087	5316.1	5248.1	5728.7	5414.4	4410.6	4867.7	4227.9	4527.3	5339.4	4920.6	1	High	0.000468604	513.504	26
Q9D8E6	60S ribosomal protein L4 OS=Mus musculus GN=Rpl4 PE=1 SV=3				51.5513	22	57	22	1	419	47.124	11	1.124	0.716	0.862	1.021	0.904	1.024	6707.2	7535.5	7390.1	5398.5	6782.1	5844.4	6924.1	5673.2	5127.8	5811.8	0	High	0.000468604	836.289	22
Q5SQX6	Cytoplasmic FMR1-interacting protein 2 OS=Mus musculus GN=Cyfip2 PE=1 SV=2				28.6512	33	46	33	1	1253	145.565	7.05	0.999	1	0.985	0.992	1.005	0.994	5400.9	5396.2	7246.5	5397.2	6297.6	6203.3	6244.4	6349.2	6381	6310.8	0	High	0.000468604	659.342	33
Q9CU62	Structural maintenance of chromosomes protein 1A OS=Mus musculus GN=Smc1a PE=1 SV=4				31.6302	39	51	39	1	1233	143.146	7.64	0.927	0.732	0.951	1.016	0.972	0.954	7940.3	7363.3	5379.7	5392.3	6252.1	5947.5	6349.6	6634.4	6446.3	6331.4	0	High	0.000468604	701.383	39
P27659	60S ribosomal protein L3 OS=Mus musculus GN=Rpl3 PE=1 SV=3				55.335	24	62	24	1	403	46.081	10.21	1.234	0.668	0.638	0.894	0.9	1.033	6533.7	8064.9	3381.5	5386.9	8425.5	5376.2	7531.3	5423.8	4883	5603.2	0	High	0.000468604	917.979	24
P54775	26S protease regulatory subunit 6B OS=Mus musculus GN=Psmc4 PE=1 SV=2				55.7416	26	43	25	1	418	47.379	5.21	1.061	0.804	0.746	0.743	0.725	0.707	6305.1	6687.6	4948.6	5374.3	7030.2	5247.4	5222	7014.4	5085.5	4957.2	2	High	0.000468604	507.025	26
Q8BH59	Calcium-binding mitochondrial carrier protein Aralar1 OS=Mus musculus GN=Slc25a12 PE=1 SV=1				47.4151	26	34	21	1	677	74.523	8.25	1.043	1.009	1.042	0.997	1.11	1.098	5094.5	5316	6225.4	5366.4	5001.5	5210.1	4987.6	4581.1	5084	5029.7	5	High	0.000468604	609.129	26
ENSEMBL:ENSBTAP00000031900	(Bos taurus) 121 kDa protein		Y	Y	21.5226	22	35	22	1	1064	121.378	6.09	1.015	1.121	1.168	1.043	0.883	0.825	4709.6	4782.3	4190.4	5359.3	3753.3	4384.9	3914.2	5690.8	5025.3	4697.2	0	High	0.000468604	696.79	22
Q6ZPV2	DNA helicase INO80 OS=Mus musculus GN=Ino80 PE=1 SV=2				20.7184	33	50	33	1	1559	176.41	9.36	1.064	0.847	0.833	0.763	0.825	0.796	5946.2	6324.4	5013.2	5357.8	5369.5	4472.7	4097	6147.4	5069.1	4893.1	0	High	0.000468604	532.095	33
Q8R1B4	Eukaryotic translation initiation factor 3 subunit C OS=Mus musculus GN=Eif3c PE=1 SV=1				25.247	28	38	28	1	911	105.465	5.78	0.981	0.865	0.871	0.93	0.874	0.954	6316.6	6193.9	4392.8	5355.2	6359.7	5540.5	5912.4	6274.7	5483	5986.2	0	High	0.000468604	413.728	28
Q04695	SWISS-PROT:Q04695 Tax_Id=9606 Gene_Symbol=KRT17 Keratin, type I cytoskeletal 17		Y	Y	61.8056	31	91	6	1	432	48.076	5.02	0.276	1.817	1.264	0.712	4.605	2.525	10630.4	2939.3	6254.7	5341.4	5262.4	6650.5	3747.9	2968.4	13668.8	7494.4	11	High	0	2232.01	31
P52431	DNA polymerase delta catalytic subunit OS=Mus musculus GN=Pold1 PE=1 SV=2				25.6109	29	45	29	1	1105	123.712	7.61	0.955	0.994	1.093	1.129	1.034	1.054	5606	5355.7	5221.7	5321.3	4972.9	5437.1	5613.1	5700.8	5894.6	6010.9	0	High	0.000468604	420.443	29
Q9CZN7	Serine hydroxymethyltransferase OS=Mus musculus GN=Shmt2 PE=1 SV=1				51.9841	23	51	22	1	504	55.724	8.47	1.2	0.76	0.802	0.956	0.906	1.086	5832.6	6998.3	7017.9	5317.4	9105.2	7306.5	8703.7	6665.8	6041.7	7238.6	1	High	0.000468604	817.665	23
P17742	Peptidyl-prolyl cis-trans isomerase A OS=Mus musculus GN=Ppia PE=1 SV=2				78.6585	16	53	15	1	164	17.96	7.9	1.698	0.544	0.661	1.023	0.811	1.426	5749	9764.3	8226	5313.5	13673	9041.8	13988.4	7157.3	5804.5	10209	0	High	0.000468604	556.841	16
Q3U1J4	DNA damage-binding protein 1 OS=Mus musculus GN=Ddb1 PE=1 SV=2				23.3333	23	39	23	1	1140	126.772	5.26	1.023	0.883	0.94	1.039	0.854	0.951	5874.6	6011.3	3810.9	5308.9	6361	5980.9	6607.9	6255.7	5340.5	5950.2	0	High	0.000468604	596.67	23
Q8BJS4	SUN domain-containing protein 2 OS=Mus musculus GN=Sun2 PE=1 SV=3				36.5253	23	38	22	1	731	81.555	7.02	1.016	0.944	1.095	1.124	0.794	0.914	5529.5	5616.3	4851.5	5301.4	4505	4934.9	5062	6048.7	4803.8	5527.6	1	High	0.000468604	755.604	23
Q61768	Kinesin-1 heavy chain OS=Mus musculus GN=Kif5b PE=1 SV=3				43.6137	36	44	36	1	963	109.484	6.44	1.002	0.888	0.844	0.794	0.837	0.806	5943	5955.6	5459.4	5289.1	6472.2	5464.2	5138.4	6888.3	5764.1	5552.1	0	High	0.000468604	843.15	36
P17225	Polypyrimidine tract-binding protein 1 OS=Mus musculus GN=Ptbp1 PE=1 SV=2				31.1195	14	41	9	1	527	56.443	8.34	0.88	0.791	0.929	1.039	0.866	0.983	7570.7	6663.9	4628	5273	6211.8	5772.9	6453.9	6565.2	5687.5	6451	5	High	0.000468604	860.39	14
Q8BYW1	Rho GTPase-activating protein 25 OS=Mus musculus GN=Arhgap25 PE=1 SV=2				31.3272	21	32	20	1	648	73.337	6.38	0.954	1.045	1.04	1.008	1.053	0.978	5284.3	5041.9	4193.8	5268.9	4644.2	4831.2	4680.9	5221.7	5500	5105	1	High	0.000468604	333.706	21
P62082	40S ribosomal protein S7 OS=Mus musculus GN=Rps7 PE=2 SV=1				48.4536	13	63	13	1	194	22.113	10.1	1.013	0.861	1.136	1.007	0.777	0.829	6028.4	6107.5	6732.5	5260	7037.5	7994.7	7086.7	7672.8	5964.2	6359.1	0	High	0.000468604	1086.05	13
Q3UQ44	Ras GTPase-activating-like protein IQGAP2 OS=Mus musculus GN=Iqgap2 PE=1 SV=2				24	38	51	31	1	1575	180.416	5.64	0.979	0.91	0.88	0.985	0.946	1.006	5887	5763	6216.4	5242	6404.6	5638.2	6309.4	5979.7	5658.1	6017.8	1	High	0.000468604	415.535	38
Q60634	Flotillin-2 OS=Mus musculus GN=Flot2 PE=1 SV=2				54.2056	21	32	21	1	428	47.009	5.2	1.523	0.931	1.625	1.367	0.699	0.737	3690.9	5622.6	2583.9	5234.1	3713.9	6034.8	5075.4	6275.9	4386.2	4626.9	0	High	0.000468604	584.492	21
Q8CGF7	Transcription elongation regulator 1 OS=Mus musculus GN=Tcerg1 PE=1 SV=2				22.1818	26	33	26	1	1100	123.71	8.65	0.948	0.924	0.952	0.954	0.81	0.82	5969.6	5657.4	4380.6	5224.9	5603.2	5331.7	5346	6797.1	5504.7	5571	0	High	0.000468604	252.517	26
P70168	Importin subunit beta-1 OS=Mus musculus GN=Kpnb1 PE=1 SV=2				34.589	24	40	24	1	876	97.122	4.78	1.167	0.762	0.843	1.001	0.811	0.953	5868.6	6846.3	4317.7	5219.5	6991.6	5896	6999.1	6501.8	5274	6199.3	0	High	0.000468604	692.321	24
Q08943	FACT complex subunit SSRP1 OS=Mus musculus GN=Ssrp1 PE=1 SV=2				37.2881	22	43	22	1	708	80.81	6.76	0.908	0.856	1.128	1.163	1.006	1.059	6697.5	6084.3	4274	5206.8	4585.7	5171.7	5331.8	5192.8	5223.8	5496.9	0	High	0.000468604	650.062	22
P14148	60S ribosomal protein L7 OS=Mus musculus GN=Rpl7 PE=1 SV=2				56.2963	27	52	26	1	270	31.4	10.89	1.119	0.663	0.778	0.911	0.948	1.12	6979.2	7811	5618.1	5178	7641.8	5948.2	6961.8	5414.2	5132.2	6064.4	0	High	0.000468604	358.43	27
Q60668	Heterogeneous nuclear ribonucleoprotein D0 OS=Mus musculus GN=Hnrnpd PE=1 SV=2				30.9859	13	33	11	1	355	38.33	7.81	0.911	0.721	1.004	1.099	0.98	1.059	7847.4	7152	5678.9	5159.9	4363.3	4381.4	4794.8	5126.2	5025.8	5431	1	High	0.000468604	411.734	13
P63325	40S ribosomal protein S10 OS=Mus musculus GN=Rps10 PE=1 SV=1				73.9394	17	48	16	1	165	18.904	10.15	0.979	0.859	0.925	0.932	0.893	0.971	6120	5993.6	3797.8	5147.6	4349.8	4025	4054.8	5135	4584.2	4985.9	0	High	0.000468604	511.639	17
Q9Z1S8	GRB2-associated-binding protein 2 OS=Mus musculus GN=Gab2 PE=1 SV=2				25.5639	18	25	18	1	665	73.163	8.31	0.966	4.332	1.442	4.83	1.386	4.832	1225	1182.8	2252.7	5123.9	1136.5	1639	5488.8	1256.9	1742.1	6073.7	0	High	0.000468604	432.654	18
P23249	Putative helicase MOV-10 OS=Mus musculus GN=Mov10 PE=1 SV=2				34.4622	33	46	33	1	1004	113.512	9.01	1.131	0.721	0.914	1.08	1.075	1.21	6274.5	7094.4	3949	5115.4	6645.9	6072.9	7174.8	5458.5	5866.8	6605.3	0	High	0.000468604	581.482	33
P01901	H-2 class I histocompatibility antigen, K-B alpha chain OS=Mus musculus GN=H2-K1 PE=1 SV=1				47.1545	14	41	10	1	369	41.276	6.39	1.046	0.831	0.832	0.903	0.918	0.941	5869.8	6140.2	7981.4	5105.2	5805.6	4830.9	5244.3	5940.6	5450.6	5589.6	4	High	0.000468604	739.303	14
Q02053	Ubiquitin-like modifier-activating enzyme 1 OS=Mus musculus GN=Uba1 PE=1 SV=1				38.4688	32	54	32	1	1058	117.734	5.66	1.405	0.688	0.711	1.049	0.78	1.162	5280.5	7417.3	7121.8	5101.7	10367.7	7369.1	10878.9	6873.2	5364.4	7984.7	0	High	0.000468604	1150.06	32
O88844	Isocitrate dehydrogenase [NADP] cytoplasmic OS=Mus musculus GN=Idh1 PE=1 SV=2				43.4783	18	27	17	1	414	46.644	7.17	0.997	1.164	1.205	1.171	1.145	1.022	4390.4	4378.5	6618.4	5097.5	4442.6	5351.3	5202.8	4566.7	5228.3	4668	1	High	0.000468604	220.839	18
Q8BP86	snRNA-activating protein complex subunit 4 OS=Mus musculus GN=Snapc4 PE=1 SV=2				22.5056	30	40	30	1	1333	147.322	8.53	1.001	0.957	0.901	0.805	1.067	1.004	5308.7	5313	1929.5	5086.6	4848	4366.9	3904.8	4739.9	5058.3	4757.4	0	High	0.000468604	486.308	30
Q9R1P4	Proteasome subunit alpha type-1 OS=Mus musculus GN=Psma1 PE=1 SV=1				75.2852	17	37	17	1	263	29.528	6.46	1.11	0.811	0.727	0.775	0.812	0.868	5653.6	6273.4	4935.3	5085.5	7296.3	5303.4	5655.8	5582	4534.2	4845.9	0	High	0.000468604	653.049	17
P51125	Calpastatin OS=Mus musculus GN=Cast PE=1 SV=2				36.802	25	37	25	1	788	84.871	5.52	0.96	0.88	0.903	0.956	0.826	0.853	6012.8	5772.6	5434	5078.4	5415.8	4891.2	5177.7	6427.8	5311.5	5481.4	0	High	0.000468604	552.139	25
Q8R081	Heterogeneous nuclear ribonucleoprotein L OS=Mus musculus GN=Hnrnpl PE=1 SV=2				44.8805	20	58	20	1	586	63.923	8.1	0.875	0.778	0.992	1.006	0.872	0.883	7455.6	6521.3	5948.2	5073	4851.3	4812.9	4881	5817.1	5073.4	5135.5	0	High	0.000468604	890.882	20
Q61316	Heat shock 70 kDa protein 4 OS=Mus musculus GN=Hspa4 PE=1 SV=1				42.2117	31	43	28	1	841	94.073	5.24	1.423	0.723	0.765	1.037	0.887	1.267	4913.7	6990	4612.5	5056.8	9673.4	7403.2	10028.2	6141.5	5446	7781.5	3	High	0.000468604	580.307	31
P11983	T-complex protein 1 subunit alpha OS=Mus musculus GN=Tcp1 PE=1 SV=3				63.4892	28	52	28	1	556	60.411	6.16	1.116	0.871	0.854	0.956	0.859	0.953	5159.1	5759.3	4108.6	5018.8	6739.1	5755.2	6441.7	6017.2	5170.2	5736.2	0	High	0.000468604	1070.99	28
Q8CHI8	E1A-binding protein p400 OS=Mus musculus GN=Ep400 PE=1 SV=3				16.7969	39	44	39	1	3072	336.97	9.14	1.045	0.807	0.773	0.706	0.826	0.812	5933.5	6200.3	4554.3	5006.4	5690.7	4397	4014.9	5863.3	4845.3	4758.4	0	High	0.000468604	705.627	39
Q8BZN6	Dedicator of cytokinesis protein 10 OS=Mus musculus GN=Dock10 PE=1 SV=3				16.5116	33	42	32	1	2150	245.602	7.05	0.945	0.934	0.929	0.967	0.866	0.913	5665.6	5352.5	4536.1	4998.7	5392.4	5009.5	5212.1	6006.2	5199.5	5485.8	0	High	0.000468604	643.468	33
P13864	DNA (cytosine-5)-methyltransferase 1 OS=Mus musculus GN=Dnmt1 PE=1 SV=5				24.6914	36	44	36	1	1620	183.074	7.74	0.933	0.703	0.977	1.049	0.947	1.09	7588.5	7083.6	6851	4981	5660.6	5530.5	5939.5	5815	5504.3	6335.9	0	High	0.000468604	555.579	36
Q9WVJ2	26S proteasome non-ATPase regulatory subunit 13 OS=Mus musculus GN=Psmd13 PE=1 SV=1				59.5745	21	32	21	1	376	42.782	5.71	1.057	0.833	0.802	0.786	0.764	0.798	5652	5971.7	10259.5	4976.5	5768.8	4628.2	4532.2	5727.1	4374.2	4569	0	High	0.000468604	555.003	21
P63037	DnaJ homolog subfamily A member 1 OS=Mus musculus GN=Dnaja1 PE=1 SV=1				56.927	20	28	18	1	397	44.839	7.08	0.909	1.11	1.022	1.023	1.119	1.135	4922.9	4476.5	2740.1	4969.9	4335.9	4430.8	4436.3	4501.8	5037.3	5109	2	High	0.000468604	313.787	20
E9PVX6	Proliferation marker protein Ki-67 OS=Mus musculus GN=Mki67 PE=1 SV=1				12.3702	39	46	39	1	3177	350.65	9.72	0.86	0.427	0.802	0.763	0.671	0.697	13491.2	11599.4	6535.5	4952.4	6647.2	5329.7	5072.2	8127.3	5455.6	5664.4	0	High	0.000468604	396.879	39
F6ZDS4	Nucleoprotein TPR OS=Mus musculus GN=Tpr PE=1 SV=1				13.2456	32	33	30	1	2431	273.824	5.03	1.068	0.814	1.022	1.033	0.882	0.981	5696.1	6081.9	3571	4951.9	5642.9	5765.1	5828.5	6228.7	5493.2	6110.2	2	High	0.000468604	459.244	32
P62806	Histone H4 OS=Mus musculus GN=Hist1h4a PE=1 SV=2				61.165	12	85	12	1	103	11.36	11.36	1.154	0.147	0.574	0.737	0.813	1.121	28998.2	33457	11082.9	4932.3	7416	4256.7	5465.2	5280.6	4293.3	5921.4	0	High	0.000468604	839.453	12
O35129	Prohibitin-2 OS=Mus musculus GN=Phb2 PE=1 SV=1				75.2508	21	49	21	1	299	33.276	9.83	1.273	0.702	0.841	0.969	0.823	0.982	5518.2	7024.7	7475.9	4929.5	7136.9	6000.6	6914.8	5937.2	4883.6	5828.5	0	High	0.000468604	706.503	21
P08003	Protein disulfide-isomerase A4 OS=Mus musculus GN=Pdia4 PE=1 SV=3				37.1473	23	41	22	1	638	71.938	5.31	1.055	0.879	0.911	1.076	0.801	0.906	5307.3	5599.4	3367.6	4920.2	7200.8	6556.6	7744.9	7036.3	5637.8	6373.9	1	High	0.000468604	418.519	23
Q8CH02	SURP and G-patch domain-containing protein 1 OS=Mus musculus GN=Sugp1 PE=1 SV=1				34.9922	19	32	19	1	643	72.604	7.64	0.957	1.093	1.151	1.023	1.13	1.004	4703.4	4501.1	3805.1	4918.1	3924.4	4518.4	4013.2	4554.7	5145.2	4571.3	0	High	0.000468604	480.737	19
O08808	Protein diaphanous homolog 1 OS=Mus musculus GN=Diaph1 PE=1 SV=1				26.0558	31	39	31	1	1255	139.255	5.57	0.911	0.847	0.815	0.909	0.671	0.719	6350.7	5785.9	5030.6	4898	6273.8	5114.4	5703.4	7585.6	5086.5	5456.1	0	High	0.000468604	474.489	31
Q8CHY6	Transcriptional repressor p66 alpha OS=Mus musculus GN=Gatad2a PE=1 SV=2				56.1208	27	56	26	1	629	67.292	9.89	1.068	0.808	0.805	0.707	0.783	0.766	5670.5	6054.1	4163.8	4890.3	5427.9	4371.9	3836.8	5868	4596.7	4496.4	1	High	0.000468604	1200.36	27
Q91VR5	ATP-dependent RNA helicase DDX1 OS=Mus musculus GN=Ddx1 PE=1 SV=1				40.1351	27	37	27	1	740	82.448	7.21	0.934	0.919	0.9	0.964	0.849	0.919	5694.4	5319.3	2603.3	4887.8	4862.7	4378.2	4685.5	5687.3	4826.8	5225	0	High	0.000468604	496.261	27
Q6ZWV3	60S ribosomal protein L10 OS=Mus musculus GN=Rpl10 PE=1 SV=3				58.8785	16	50	16	1	214	24.588	10.08	1.154	0.58	0.672	0.716	0.73	0.925	7299.1	8419.8	6748.1	4887.2	8507.7	5714.7	6088.3	6212.5	4532.1	5749.4	0	High	0.000468604	393.133	16
Q3V3R1	Monofunctional C1-tetrahydrofolate synthase, mitochondrial OS=Mus musculus GN=Mthfd1l PE=1 SV=2				38.5875	32	53	32	1	977	105.662	7.02	1.121	0.803	1.066	1.113	0.907	0.957	5428.7	6083.9	5042	4883.9	6707.8	7147.8	7467.3	8135.8	7383.1	7788.3	0	High	0.000468604	1130.44	32
Q60520	Paired amphipathic helix protein Sin3a OS=Mus musculus GN=Sin3a PE=1 SV=3				22.0565	28	35	28	1	1274	144.998	7.25	0.983	0.917	0.991	0.937	0.887	0.853	5414.1	5323.8	3223.1	4880	4928.1	4884.7	4619.8	5990.3	5310.6	5106.9	0	High	0.000468604	446.802	28
Q9QZD4	DNA repair endonuclease XPF OS=Mus musculus GN=Ercc4 PE=1 SV=3				37.0774	29	37	29	1	917	103.625	7.71	1.065	0.915	0.888	0.735	0.972	0.883	4998.9	5325.9	4651.1	4872.4	4671.3	4149.9	3435.6	5233	5086.8	4621.9	0	High	0.000468604	558.737	29
Q99PL5	Ribosome-binding protein 1 OS=Mus musculus GN=Rrbp1 PE=1 SV=2				41.8069	34	42	34	1	1605	172.776	9.33	1.109	0.682	0.827	0.9	0.628	0.677	6402.5	7098	3794.9	4842.6	7592.1	6276.3	6836.2	8127.6	5106.5	5505.1	0	High	0.000468604	355.538	34
P49717	DNA replication licensing factor MCM4 OS=Mus musculus GN=Mcm4 PE=1 SV=1				28.4223	23	41	22	1	862	96.676	7.2	0.976	0.889	1.05	1.133	0.91	1.017	5580	5445.6	4655.5	4838.8	4898.8	5145.5	5550.4	5596.9	5095	5690.8	1	High	0.000468604	682.917	23
Q501J6	Probable ATP-dependent RNA helicase DDX17 OS=Mus musculus GN=Ddx17 PE=1 SV=1				50	32	66	22	1	650	72.354	8.59	0.877	0.91	1.073	1.087	0.838	0.858	6024.6	5285.6	5444.2	4810.3	4587.1	4922.1	4984.8	6388.9	5354.2	5478.8	0	High	0.000468604	1097.33	32
Q9ESX5	H/ACA ribonucleoprotein complex subunit 4 OS=Mus musculus GN=Dkc1 PE=1 SV=4				47.5442	23	39	23	1	509	57.365	9.28	0.999	0.742	0.814	0.834	0.827	0.929	6483	6479.8	4588.4	4808.5	5774.5	4703.3	4817.7	5726.9	4733.5	5318.7	0	High	0.000468604	495.796	23
P35700	Peroxiredoxin-1 OS=Mus musculus GN=Prdx1 PE=1 SV=1				56.7839	18	42	16	1	199	22.162	8.12	1.226	0.792	0.748	0.963	0.943	1.211	4948.3	6066.7	5176.4	4806.9	9684.4	7240.5	9322.2	6022.2	5681.8	7291.4	2	High	0.000468604	523.051	18
P17751	Triosephosphate isomerase OS=Mus musculus GN=Tpi1 PE=1 SV=4				74.9164	18	61	18	1	299	32.171	5.74	1.492	0.617	0.808	1.191	0.788	1.318	5206.2	7768.5	7110.7	4794	9820.8	7935.7	11696.7	6136.9	4833.4	8090.6	0	High	0.000468604	1178.01	18
Q8C827	Zinc finger protein 62 OS=Mus musculus GN=Zfp62 PE=1 SV=1				36.105	26	42	24	1	914	104.744	8.85	1.077	0.943	0.892	0.72	1.049	0.908	4717.2	5081.8	4519.2	4793.4	4419.8	3944.2	3181.6	5211.7	5466.4	4730.4	2	High	0.000468604	138.854	26
P63158	High mobility group protein B1 OS=Mus musculus GN=Hmgb1 PE=1 SV=2				54.4186	13	92	9	1	215	24.878	5.74	0.85	0.931	0.935	0.937	0.77	0.826	6052.5	5144.3	5270.1	4791.4	4751.7	4444.1	4450.4	6059.6	4664.5	5007.6	0	High	0.000468604	1162.01	13
Q80UM3	N-alpha-acetyltransferase 15, NatA auxiliary subunit OS=Mus musculus GN=Naa15 PE=1 SV=1				24.0462	24	40	21	1	865	100.897	7.62	0.934	0.946	0.902	0.957	0.929	1.008	5423.4	5063.6	10496	4787.9	5220	4705.9	4994.3	5272	4897.1	5314.8	3	High	0.000468604	392.027	24
Q9D4H8	Cullin-2 OS=Mus musculus GN=Cul2 PE=1 SV=2				33.0201	25	46	25	1	745	86.821	7.01	0.964	0.806	0.822	0.713	0.689	0.667	6156.1	5931.6	3998.9	4782	6165.3	5070.3	4394.8	5636.4	3882.5	3760	0	High	0.000468604	429.097	25
Q8CCF0	U4/U6 small nuclear ribonucleoprotein Prp31 OS=Mus musculus GN=Prpf31 PE=1 SV=3				43.2866	18	35	18	1	499	55.395	5.67	0.979	0.959	1.014	0.966	0.925	0.919	5093.5	4984.5	4455.3	4777.9	5112	5184.1	4937.7	5274	4880.8	4845.1	0	High	0.000468604	680.94	18
Q1HFZ0	tRNA (cytosine(34)-C(5))-methyltransferase OS=Mus musculus GN=Nsun2 PE=1 SV=2				41.7437	29	47	29	1	757	85.397	6.58	0.944	0.95	1.035	1.066	0.953	1.038	5318.7	5020.7	4507.1	4769.8	5009.9	5184.4	5342.6	5438.4	5180.2	5645.8	0	High	0.000468604	650.055	29
P97868	E3 ubiquitin-protein ligase RBBP6 OS=Mus musculus GN=Rbbp6 PE=1 SV=5				14.7486	28	31	28	1	1790	199.466	9.63	0.966	0.952	1.126	1.007	0.898	0.881	5189.5	5011.3	4951.6	4768.8	5187.5	5838.8	5224.4	5496.4	4935.7	4842.8	0	High	0.000468604	219.009	28
P62827	GTP-binding nuclear protein Ran OS=Mus musculus GN=Ran PE=1 SV=3				56.9444	14	29	4	1	216	24.408	7.49	1.055	0.834	0.838	0.932	0.792	0.91	5407.4	5704.7	4540.9	4757.4	6633.9	5559.8	6181.4	6040.7	4784.8	5495.4	10	High	0.000468604	374.434	14
P70388	DNA repair protein RAD50 OS=Mus musculus GN=Rad50 PE=1 SV=1				22.2561	31	35	31	1	1312	153.392	6.95	0.99	0.919	0.989	0.956	0.913	0.901	5228.7	5175.2	3211.5	4756.2	4703.9	4653.7	4495.9	5331	4869.7	4803.9	0	High	0.000468604	309.984	31
Q78ZA7	Nucleosome assembly protein 1-like 4 OS=Mus musculus GN=Nap1l4 PE=1 SV=1				37.0667	16	37	14	1	375	42.653	4.67	0.937	1.072	1.079	1.061	1.056	1.022	4714.5	4415.8	5210.2	4733.6	4229.9	4564.7	4489.4	4631.1	4889.6	4732.5	2	High	0.000468604	524.856	16
Q09XV5	Chromodomain-helicase-DNA-binding protein 8 OS=Mus musculus GN=Chd8 PE=1 SV=1				10.7668	26	33	19	1	2582	290.666	6.42	1.049	0.81	0.87	0.809	0.901	0.903	5524.3	5793.8	4605	4693.4	5449.1	4738.8	4406	5384.8	4849.5	4864.6	7	High	0.000468604	339.302	26
Q6ZQ58	La-related protein 1 OS=Mus musculus GN=Larp1 PE=1 SV=3				30.2239	28	46	28	1	1072	121.05	8.79	0.974	0.854	0.87	0.854	0.758	0.789	5637.1	5491.6	4344.2	4690.4	5137.3	4471.9	4389	5863.5	4443	4623.9	0	High	0.000468604	572.231	28
P62962	Profilin-1 OS=Mus musculus GN=Pfn1 PE=1 SV=2				74.2857	12	63	12	1	140	14.948	8.28	1.639	0.583	0.712	1.16	0.755	1.224	4891	8015.9	5409.1	4677.1	10259.2	7308.1	11899	6036.5	4556.4	7388.2	0	High	0.000468604	982.072	12
E9PUR0	Ankyrin repeat and KH domain-containing 1 OS=Mus musculus GN=Ankhd1 PE=1 SV=1				12.9513	30	37	18	1	2548	269.51	5.87	1.009	0.947	0.921	0.813	0.929	0.868	4892.3	4936.2	5694.4	4674.3	4481.7	4129	3641.7	5297.4	4921.6	4597.1	12	High	0.000468604	617.939	30
Q6P8X1	Sorting nexin-6 OS=Mus musculus GN=Snx6 PE=1 SV=2				40.1478	18	25	18	1	406	46.62	6.16	1.021	0.967	0.936	0.906	1.004	0.983	4734.7	4832.2	3346.4	4672.5	5306.8	4968.8	4805.4	5100.7	5119.8	5012.9	0	High	0.000468604	369.142	18
P70460	Vasodilator-stimulated phosphoprotein OS=Mus musculus GN=Vasp PE=1 SV=4				46.9333	15	41	15	1	375	39.642	8.53	0.945	0.881	0.863	0.877	0.743	0.765	5604	5297.1	5062.8	4665.5	5411.7	4669.8	4745.1	6357.2	4722.7	4861.2	0	High	0.000468604	467.818	15
Q8BSQ9	Protein polybromo-1 OS=Mus musculus GN=Pbrm1 PE=1 SV=4				14.5655	25	27	25	1	1634	187.069	6.9	1.048	0.972	1.14	1.055	1.02	1.052	4572.8	4790.2	5431.1	4658	4839.8	5518.6	5104.6	4729.9	4824.1	4975.1	0	High	0.000468604	304.357	25
Q9DBJ1	Phosphoglycerate mutase 1 OS=Mus musculus GN=Pgam1 PE=1 SV=3				71.6535	15	44	15	1	254	28.814	7.18	1.488	0.645	0.752	1.092	0.757	1.156	4847.8	7214.7	6486.5	4656.8	10065.3	7570.5	10988.4	6797.4	5147.3	7858.5	0	High	0.000468604	603.983	15
O70566	Protein diaphanous homolog 2 OS=Mus musculus GN=Diaph2 PE=1 SV=2				3.00546	5	37	5	1	1098	124.792	6.92	0.999	3.997	3.702	3.33	3.662	3	1166.1	1164.4	973.4	4654.3	1241.4	4596.2	4133.5	1297	4749.2	3890.8	0	High	0.00319795	58.5293	5
Q60611	DNA-binding protein SATB1 OS=Mus musculus GN=Satb1 PE=1 SV=2				30.4974	19	37	19	1	764	85.826	6.54	1.063	0.908	0.946	1.055	0.964	1.055	4817.6	5120.5	3183.5	4648.7	5201.5	4923	5486.7	4696.4	4525.6	4953.1	0	High	0.000468604	583.162	19
Q8C2Q3	RNA-binding protein 14 OS=Mus musculus GN=Rbm14 PE=1 SV=1				30.9417	18	42	18	1	669	69.406	9.67	0.997	0.817	1.046	1.051	0.97	0.969	5685.7	5668.5	4695.5	4628.8	4128.7	4318.1	4339.6	5310.2	5150.5	5145.4	0	High	0.000468604	567.329	18
Q9R1T4	Septin-6 OS=Mus musculus GN=Sept6 PE=1 SV=4				36.8664	18	33	11	1	434	49.588	6.43	0.961	1.002	0.961	1.017	0.878	0.904	4806.7	4616.9	5265.4	4624.4	4920.8	4727.9	5002.3	5576.4	4897.6	5041.3	7	High	0.000468604	591.615	18
O08917	Flotillin-1 OS=Mus musculus GN=Flot1 PE=1 SV=1				64.0187	25	43	25	1	428	47.484	7.15	1.46	0.895	1.475	1.238	0.729	0.783	3520.2	5139.3	3095.3	4598.8	3508.4	5176.2	4342.6	5274.7	3844.4	4128.4	0	High	0.000468604	818.373	25
Q9CQC6	Basic leucine zipper and W2 domain-containing protein 1 OS=Mus musculus GN=Bzw1 PE=1 SV=1				54.8926	23	37	20	1	419	48.013	5.92	0.967	0.875	0.841	0.985	0.827	0.932	5424.9	5244.4	4250.7	4588.5	5437.9	4573.9	5357.7	5261.8	4352.3	4905.9	3	High	0.000468604	445.8	23
Q60865	Caprin-1 OS=Mus musculus GN=Caprin1 PE=1 SV=2				19.6605	16	26	16	1	707	78.121	5.25	0.899	0.907	0.905	0.949	0.968	1.031	5618	5050.3	2557.4	4582.2	4036.9	3653.2	3832.8	4614.2	4464.7	4757.1	0	High	0.000468604	279.481	16
Q9D0L8	mRNA cap guanine-N7 methyltransferase OS=Mus musculus GN=Rnmt PE=1 SV=1				49.0323	18	28	18	1	465	53.258	6.48	0.957	1.089	1.148	1.129	1.039	0.981	4393.3	4205.9	4005.2	4578.6	4001.4	4592.5	4518.5	4623.8	4802.9	4537.1	0	High	0.000468604	430.377	18
Q6PDG5	SWI/SNF complex subunit SMARCC2 OS=Mus musculus GN=Smarcc2 PE=1 SV=2				19.6208	22	32	15	1	1213	132.522	5.59	0.992	0.903	1.016	0.99	0.894	0.92	5075.7	5033.1	6278.2	4543.4	4773.5	4851	4724.2	5196.7	4645.3	4780.9	6	High	0.000468604	483.268	22
P47753	F-actin-capping protein subunit alpha-1 OS=Mus musculus GN=Capza1 PE=1 SV=4				59.4406	12	27	9	1	286	32.919	5.55	1.082	1.181	1.225	1.364	1.244	1.192	3541.6	3830.9	2383.4	4523.9	4241.1	5194.6	5786.6	3992.7	4968.2	4758.6	3	High	0.000468604	658.742	12
B1AZI6	THO complex subunit 2 OS=Mus musculus GN=Thoc2 PE=1 SV=1				19.6989	30	40	17	1	1594	182.658	8.44	1.008	0.841	0.894	0.869	0.88	0.904	5330.5	5372.2	5794.4	4520.5	4873.5	4358.7	4233.5	5034.8	4429.2	4552.5	12	High	0.000468604	514.682	30
P62264	40S ribosomal protein S14 OS=Mus musculus GN=Rps14 PE=1 SV=3				43.0464	10	49	10	1	151	16.263	10.05	1.04	0.938	1.181	1.044	1.058	1.079	4613.6	4798.5	5247.2	4502.2	4461.6	5269.2	4655.8	4646.7	4916	5015.9	0	High	0.000468604	795.772	10
Q61823	Programmed cell death protein 4 OS=Mus musculus GN=Pdcd4 PE=1 SV=1				29.8507	13	30	13	1	469	51.67	5.16	0.902	1.123	1.139	1.238	0.903	0.926	4446.3	4008.9	4316.4	4502.1	3705.5	4219.7	4586.2	4776.5	4311.5	4423.8	0	High	0.000468604	536.276	13
P08775	DNA-directed RNA polymerase II subunit RPB1 OS=Mus musculus GN=Polr2a PE=1 SV=3				16.4975	28	32	27	1	1970	217.039	7.37	0.953	0.896	0.956	0.958	0.97	0.979	5259.5	5013.8	4045.9	4493	4287	4098.1	4107.7	4313.7	4185.8	4223.2	1	High	0.000468604	375.53	28
Q3U0V1	Far upstream element-binding protein 2 OS=Mus musculus GN=Khsrp PE=1 SV=2				33.4225	23	36	19	1	748	76.728	7.33	1.108	0.853	0.929	1.177	0.93	1.173	4745	5257.8	3684.6	4485.1	5227.8	4854.3	6151.1	4660.7	4334.5	5465.4	3	High	0.000468604	537.594	23
Q810A7	ATP-dependent RNA helicase DDX42 OS=Mus musculus GN=Ddx42 PE=1 SV=3				32.4004	26	34	26	1	929	101.902	6.98	0.924	1.019	1.045	1.03	0.961	0.936	4762.6	4401.8	6371.8	4484.9	3887.5	4063.7	4002.3	4653.8	4474	4354.8	0	High	0.000468604	486.206	26
P39749	Flap endonuclease 1 OS=Mus musculus GN=Fen1 PE=1 SV=1				42.328	19	34	18	1	378	42.288	8.34	0.86	1.075	1.098	1.099	0.922	0.899	4842.1	4165.6	7099.1	4476.9	3882.3	4264.5	4265.4	5042.6	4647.3	4535.2	1	High	0.000468604	631.803	19
Q8VDM6	Heterogeneous nuclear ribonucleoprotein U-like protein 1 OS=Mus musculus GN=Hnrnpul1 PE=1 SV=1				28.1723	25	38	25	1	859	95.942	6.58	1.05	0.872	1.012	1.087	0.988	1.135	4878.6	5124.6	5647.8	4467	4213	4262.5	4579.7	4444.2	4389.1	5042.5	0	High	0.000468604	565.48	25
Q9WUM3	Coronin-1B OS=Mus musculus GN=Coro1b PE=1 SV=1				45.2479	18	41	17	1	484	53.878	5.78	0.961	1.011	1.108	1.052	1.087	0.983	4595.4	4415	5842	4462.2	4269.2	4731.2	4493.1	4538.4	4931.9	4459.2	0	High	0.000468604	558.978	18
F8VQ05	FRY-like transcription coactivator OS=Mus musculus GN=Fryl PE=1 SV=1				12.9032	38	46	36	1	3007	337.605	5.63	1.006	0.93	0.845	0.78	0.832	0.8	4764.1	4793	3308.9	4455.2	4891.8	4132.3	3816.4	5275.1	4391.2	4218.3	1	High	0.000468604	468.716	38
P47911	60S ribosomal protein L6 OS=Mus musculus GN=Rpl6 PE=1 SV=3				46.9595	17	37	17	1	296	33.489	10.7	1.132	0.676	0.78	0.914	0.929	0.943	5771.7	6532.4	4782.1	4417.7	5739	4474.2	5246.7	4717.8	4382.9	4449.6	0	High	0.000468604	460.644	17
P54823	Probable ATP-dependent RNA helicase DDX6 OS=Mus musculus GN=Ddx6 PE=1 SV=1				53.8302	24	39	24	1	483	54.157	8.66	0.978	1.016	1.02	0.998	0.957	0.973	4448.1	4348.4	4494.7	4417.7	4082.3	4165.6	4074.1	4543.8	4346.4	4422.5	0	High	0.000468604	480.958	24
Q9QZE5	Coatomer subunit gamma-1 OS=Mus musculus GN=Copg1 PE=1 SV=1				36.0412	24	34	21	1	874	97.45	5.35	1.046	0.879	0.824	0.844	0.856	0.887	4807.2	5026.3	3754.1	4416	5379.9	4432.3	4541.2	5007.5	4284	4440.1	3	High	0.000468604	709.213	24
O54824	Pro-interleukin-16 OS=Mus musculus GN=Il16 PE=1 SV=3				21.18	22	34	22	1	1322	141.347	7.78	0.95	1.079	1.02	1.054	0.941	0.94	4297.2	4083.6	5977.2	4407.1	4485.8	4574	4726.4	5015.3	4720.5	4712.9	0	High	0.000468604	583.561	22
P62281	40S ribosomal protein S11 OS=Mus musculus GN=Rps11 PE=1 SV=3				63.9241	16	47	16	1	158	18.419	10.3	1.232	0.527	0.795	0.857	0.875	1.228	6786.9	8358.5	6836.5	4401.9	8670.5	6894.9	7426.8	5188.8	4541.7	6373.9	0	High	0.000468604	341.052	16
P42209	Septin-1 OS=Mus musculus GN=Sept1 PE=1 SV=2				55.7377	18	36	18	1	366	41.993	5.82	0.98	0.917	0.906	0.96	0.849	0.854	4899.8	4799.9	4874.9	4400.6	4914.6	4452.4	4717.5	5484	4654.8	4681.6	0	High	0.000468604	603.511	18
Q9CX86	Heterogeneous nuclear ribonucleoprotein A0 OS=Mus musculus GN=Hnrnpa0 PE=1 SV=1				45.9016	14	52	12	1	305	30.512	9.31	0.86	0.968	1.293	1.267	1.053	1.085	5287.4	4545.1	4315.6	4399.9	2973	3843.8	3767.3	4005	4218.5	4345.7	0	High	0.000468604	583.58	14
P25976	Nucleolar transcription factor 1 OS=Mus musculus GN=Ubtf PE=1 SV=1				31.2418	24	35	24	1	765	89.453	5.76	1.182	0.619	0.981	0.991	0.853	0.902	5990.6	7080.4	3239.9	4385.6	4549	4463.7	4507.8	5308.1	4528.4	4788.4	0	High	0.000468604	396.148	24
P26443	Glutamate dehydrogenase 1, mitochondrial OS=Mus musculus GN=Glud1 PE=1 SV=1				45.1613	22	34	22	1	558	61.298	8	1.185	0.78	0.985	1.183	0.932	1.088	4722.4	5594.3	6877	4364.2	6422.5	6328	7596.1	6121.9	5705.2	6662.3	0	High	0.000468604	522.172	22
Q8CFI7	DNA-directed RNA polymerase II subunit RPB2 OS=Mus musculus GN=Polr2b PE=1 SV=2				23.4242	25	30	25	1	1174	133.825	6.87	0.939	0.866	0.893	0.876	0.896	0.933	5358.7	5031.2	4355.3	4358.7	4616.9	4122.7	4045.7	4726.8	4235.3	4410.3	0	High	0.000468604	332.722	25
E9PZJ8	Activating signal cointegrator 1 complex subunit 3 OS=Mus musculus GN=Ascc3 PE=1 SV=1				12.7843	27	29	27	1	2198	250.398	7.02	1.004	0.984	0.955	0.872	1.002	0.947	4415.4	4431.5	3899.9	4358.7	4048.3	3865.1	3531.4	4664.8	4673.9	4417.7	0	High	0.000468604	359.351	27
P55194	SH3 domain-binding protein 1 OS=Mus musculus GN=Sh3bp1 PE=1 SV=2				44.0932	21	40	21	1	601	65.244	5.68	0.937	0.886	0.964	0.993	0.835	0.858	5249.6	4921.3	4181.4	4358	4805.8	4633.9	4769.8	5893.2	4918.3	5053.5	0	High	0.000468604	832.994	21
Q9WUM4	Coronin-1C OS=Mus musculus GN=Coro1c PE=1 SV=2				35.654	18	36	16	1	474	53.087	7.08	0.909	0.95	1.168	1.134	1.111	0.957	5033.9	4576.9	3825.4	4348.6	4132.5	4825.3	4685.7	4480.7	4979.1	4289.9	0	High	0.000468604	449.652	18
Q6NV83	U2 snRNP-associated SURP motif-containing protein OS=Mus musculus GN=U2surp PE=1 SV=3				28.7658	29	38	27	1	1029	118.188	8.47	1.06	0.824	0.874	0.856	0.902	0.922	4957	5255.4	3824.4	4329.4	4872.5	4256.3	4169.1	4717.9	4254.3	4351.6	2	High	0.000468604	427.748	29
P62245	40S ribosomal protein S15a OS=Mus musculus GN=Rps15a PE=1 SV=2				78.4615	14	50	14	1	130	14.83	10.13	1.119	0.663	0.87	0.759	0.918	1.057	5833.3	6526.6	4128.3	4329.1	7860.6	6835.5	5969.8	5081.7	4662.7	5371	0	High	0.000468604	534.762	14
Q8BGQ7	Alanine--tRNA ligase, cytoplasmic OS=Mus musculus GN=Aars PE=1 SV=1				32.2314	24	32	24	1	968	106.841	5.67	1.075	0.804	0.751	0.911	0.83	1.02	5000.1	5376.9	3319.3	4324.5	7141.7	5359.9	6503.8	5687.5	4718.2	5801.1	0	High	0.000468604	376.645	24
Q61635	GTP-binding protein OS=Mus musculus GN=Ifi47 PE=1 SV=1				67.381	23	31	23	1	420	46.755	6.74	1.303	0.809	0.992	1.331	1.296	1.651	4102.9	5344.2	5274.4	4321.2	5824.1	5777.3	7753	4248.9	5505.7	7015.2	0	High	0.000468604	515.033	23
Q9D0R2	Threonine--tRNA ligase, cytoplasmic OS=Mus musculus GN=Tars PE=1 SV=2				38.5042	28	41	26	1	722	83.303	7.36	0.926	0.906	0.838	0.92	0.881	0.937	5133.3	4755.1	4336.8	4308.4	5380.4	4511	4948.5	5569.1	4904.3	5220.8	2	High	0.000468604	297.867	28
P68510	14-3-3 protein eta OS=Mus musculus GN=Ywhah PE=1 SV=2				63.4146	18	38	11	1	246	28.194	4.89	1.328	0.829	0.655	0.865	0.804	1.053	3913.5	5198	3561	4308.3	7885.9	5163.6	6822.6	4858.9	3904.4	5115.5	8	High	0.000468604	611.675	18
Q64478	Histone H2B type 1-H OS=Mus musculus GN=Hist1h2bh PE=1 SV=3				72.2222	12	76	5	1	126	13.912	10.32	0.909	0.174	0.702	0.824	0.898	1.317	27145.9	24663.2	4478.6	4297.4	5957.5	4183.2	4908.3	4433.4	3981.1	5836.7	8	High	0.000468604	1210.33	12
Q80XK6	Autophagy-related protein 2 homolog B OS=Mus musculus GN=Atg2b PE=1 SV=3				16.0964	27	28	27	1	2075	231.253	5.88	0.959	0.997	1.112	1.025	1.075	0.993	4495.8	4310.8	5094.8	4296.8	3917.3	4355.1	4015.4	4418.8	4748.9	4387	0	High	0.000468604	338.46	27
P39054	Dynamin-2 OS=Mus musculus GN=Dnm2 PE=1 SV=2				35.8621	27	35	27	1	870	98.084	7.43	0.995	0.974	0.921	1.005	0.888	0.948	4427.7	4406.9	3479.5	4290.6	4937.6	4549.6	4963.5	4876.3	4330.3	4624.3	0	High	0.000468604	524.304	27
B2RY56	RNA-binding protein 25 OS=Mus musculus GN=Rbm25 PE=1 SV=2				29.5943	27	38	27	1	838	99.491	6.32	1.028	0.804	0.826	0.823	1.008	1.012	5155.8	5299.6	3467.8	4261.9	5240.8	4326.8	4312.3	4429.2	4463.6	4483.2	0	High	0.000468604	481.723	27
Q9Z103	Activity-dependent neuroprotector homeobox protein OS=Mus musculus GN=Adnp PE=1 SV=2				23.4657	21	34	21	1	1108	124.229	6.86	1.02	0.902	0.918	0.831	0.911	0.87	4633.3	4724	4114.5	4259.6	4062.4	3730.3	3374.5	4617.6	4207.1	4015.5	0	High	0.000468604	609.717	21
Q6P9P6	Kinesin-like protein KIF11 OS=Mus musculus GN=Kif11 PE=1 SV=1				25.2852	25	27	25	1	1052	117.953	6	0.965	0.864	1.107	1.157	0.946	0.993	5100.9	4921.8	4477.6	4254.8	3943.8	4366.8	4562.8	4881.5	4619.6	4847.6	0	High	0.000468604	371.445	25
Q8JZQ9	Eukaryotic translation initiation factor 3 subunit B OS=Mus musculus GN=Eif3b PE=1 SV=1				30.6351	22	32	22	1	803	91.313	5.02	1.044	0.886	0.895	1.001	0.812	0.892	4592.8	4794.4	3368.9	4248.6	4617.1	4130.5	4619.6	5101.7	4144.3	4551.7	0	High	0.000468604	382.088	22
Q9Z2X1	Heterogeneous nuclear ribonucleoprotein F OS=Mus musculus GN=Hnrnpf PE=1 SV=3				41.4458	13	39	11	1	415	45.701	5.49	1.045	0.705	1.034	1.207	0.944	1.103	5761.3	6019.4	3112	4246.4	5077.4	5249.5	6127.8	4443.8	4196	4900.8	2	High	0.000468604	969.872	13
Q8CGZ0	Calcium homeostasis endoplasmic reticulum protein OS=Mus musculus GN=Cherp PE=1 SV=1				21.688	16	28	16	1	936	106.102	9.14	1.007	0.958	0.948	0.876	0.916	0.898	4390	4422.9	3809.9	4237.8	4029.7	3821.4	3530	4360.4	3994.1	3915.7	0	High	0.000468604	393.706	16
Q9CZU3	Superkiller viralicidic activity 2-like 2 OS=Mus musculus GN=Skiv2l2 PE=1 SV=1				24.0385	26	32	25	1	1040	117.561	6.4	0.915	0.944	0.999	1.073	0.934	0.976	4910.5	4490.8	5466	4237.3	4458.4	4455	4785.3	4949.1	4621.2	4828.6	0	High	0.000468604	291.941	26
Q9JLQ0	CD2-associated protein OS=Mus musculus GN=Cd2ap PE=1 SV=3				29.0424	17	19	17	1	637	70.407	6.38	0.95	1.447	1.407	1.335	1.635	1.506	3070.4	2916.7	3622.1	4220.9	2808	3951.9	3748	3020.2	4938.5	4548	0	High	0.000468604	128.521	17
P63101	14-3-3 protein zeta/delta OS=Mus musculus GN=Ywhaz PE=1 SV=1				71.0204	18	50	11	1	245	27.754	4.79	1.476	0.717	0.605	0.868	0.734	1.071	3985.9	5883	4037.8	4216.2	9287.8	5618.7	8063.7	5323.2	3906.7	5701.3	2	High	0.000468604	859.178	18
P26638	Serine--tRNA ligase, cytoplasmic OS=Mus musculus GN=Sars PE=1 SV=3				51.7578	27	44	27	1	512	58.352	6.3	0.893	0.951	0.836	0.936	0.864	0.957	4963	4430.4	4725.9	4212	5474	4575.3	5123.7	5640.9	4875.9	5395.9	0	High	0.000468604	430.756	27
Q8BMJ2	Leucine--tRNA ligase, cytoplasmic OS=Mus musculus GN=Lars PE=1 SV=2				23.4295	28	34	28	1	1178	134.106	7.05	0.94	0.875	0.863	0.94	0.825	0.941	5118.2	4810.6	4150	4206.9	5185.6	4475.6	4875.2	5762.8	4756.1	5422.3	0	High	0.000468604	358.772	28
Q8CAQ8	MICOS complex subunit Mic60 OS=Mus musculus GN=Immt PE=1 SV=1				38.3091	28	35	28	1	757	83.848	6.61	0.973	0.797	1.091	1.071	0.839	0.936	5417.1	5268.6	5796	4201.1	5164.8	5633.6	5533.1	5658.2	4748.9	5295.8	0	High	0.000468604	470.921	28
Q9Z179	SHC SH2 domain-binding protein 1 OS=Mus musculus GN=Shcbp1 PE=1 SV=1				26.497	16	25	16	1	668	75.869	4.97	0.978	0.943	0.97	0.877	0.831	0.735	4542.6	4443.3	2810.6	4190.8	3886.7	3770	3407.5	4940.4	4106.6	3633.2	0	High	0.000468604	424.734	16
D3YYI8	Histone deacetylase OS=Mus musculus GN=Gm10093 PE=3 SV=1				48.1328	19	38	13	1	482	55.013	5.43	0.972	0.848	0.922	0.853	0.816	0.786	5082	4940.4	2420.5	4187.1	4383.8	4042.9	3741	5363.8	4378.6	4214.9	6	High	0.000468604	669.548	19
Q80ZJ6	Protein zer-1 homolog OS=Mus musculus GN=Zer1 PE=1 SV=1				28.7548	23	35	23	1	779	89.018	5.94	0.964	0.819	0.823	0.699	0.667	0.614	5272.7	5084	5253.9	4165	5306.9	4367.6	3711.5	4679.6	3123.4	2873.4	0	High	0.000468604	393.866	23
Q9QZD9	Eukaryotic translation initiation factor 3 subunit I OS=Mus musculus GN=Eif3i PE=1 SV=1				62.7692	17	31	17	1	325	36.438	5.64	0.997	0.971	0.957	1.008	0.911	0.986	4283.3	4270.7	2430.9	4146.3	4450.5	4261.2	4486.1	4532.3	4128.3	4469.8	0	High	0.000468604	499.784	17
Q05D44	Eukaryotic translation initiation factor 5B OS=Mus musculus GN=Eif5b PE=1 SV=2				28.2895	30	39	30	1	1216	137.532	5.59	1.05	0.827	0.981	1.008	0.835	0.884	4767.7	5008.4	5496.5	4141.7	5379.9	5278.1	5425.4	5335.1	4455	4717	0	High	0.000468604	278.822	30
Q6NVE8	WD repeat-containing protein 44 OS=Mus musculus GN=Wdr44 PE=1 SV=1				27.4317	20	31	20	1	915	101.493	5.24	0.991	0.919	0.78	0.681	0.753	0.67	4546.1	4504.8	2633	4138.4	4790	3735	3262.7	5394	4061.7	3616.5	0	High	0.000468604	692.264	20
Q8K4Z5	Splicing factor 3A subunit 1 OS=Mus musculus GN=Sf3a1 PE=1 SV=1				29.33	21	33	21	1	791	88.489	5.22	0.939	0.861	0.989	1.059	0.896	0.907	5094	4783.1	6353.3	4119.3	4086.3	4041.4	4326.1	4833.5	4329.6	4382.9	0	High	0.000468604	302.063	21
P51150	Ras-related protein Rab-7a OS=Mus musculus GN=Rab7a PE=1 SV=2				63.285	13	22	13	1	207	23.475	6.7	0.999	1.01	0.749	0.923	0.451	0.826	4069	4064.5	2000.3	4105.9	3109.9	2328.2	2869.4	4015.2	1810.8	3315.6	0	High	0.000468604	398.17	13
Q80U93	Nuclear pore complex protein Nup214 OS=Mus musculus GN=Nup214 PE=1 SV=2				16.4988	28	33	27	1	2085	212.847	7.08	1.028	0.872	0.965	0.858	0.742	0.682	4576.1	4706	3309.1	4102.4	4199.8	4052.3	3603.5	6051.1	4491.5	4124.6	0	High	0.000468604	410.765	28
P48193	Protein 4.1 OS=Mus musculus GN=Epb41 PE=1 SV=2				29.3706	22	35	22	1	858	95.853	5.6	0.941	1.048	1.058	0.984	1.083	0.95	4156.8	3911.1	4825.7	4099.6	3639.9	3852.1	3581.8	4154.7	4501.2	3948.8	0	High	0.000468604	411.775	22
Q99MN1	Lysine--tRNA ligase OS=Mus musculus GN=Kars PE=1 SV=1				36.8067	23	36	23	1	595	67.796	5.94	0.914	0.911	0.902	1.016	0.899	0.956	4902.2	4480.3	2742.5	4079.5	4872.2	4393.6	4951	5304.6	4770.5	5072.3	0	High	0.000468604	408.623	23
Q8BH58	TIP41-like protein OS=Mus musculus GN=Tiprl PE=1 SV=1				57.9336	16	30	16	1	271	31.234	5.63	1.014	1.079	1.161	1.038	1.015	0.877	3729.9	3780.2	2407.3	4078.3	3518.5	4083.4	3652.1	4365.2	4432.4	3827.7	0	High	0.000468604	550.373	16
P15864	Histone H1.2 OS=Mus musculus GN=Hist1h1c PE=1 SV=2				54.717	22	136	6	1	212	21.254	11	1.012	0.51	0.893	0.996	0.769	0.729	7876.2	7971.6	4693.8	4062.9	3233.9	2886.9	3222.1	4672.4	3593.5	3408	0	High	0	1463.35	22
P62242	40S ribosomal protein S8 OS=Mus musculus GN=Rps8 PE=1 SV=2				51.9231	12	29	12	1	208	24.19	10.32	1.183	0.651	0.792	0.847	0.818	1.036	5266	6228.4	3714.7	4053.2	6209.2	4914.9	5258.5	4792.5	3919.9	4963.1	0	High	0.000468604	437.421	12
Q8BV49	Pyrin and HIN domain-containing protein 1 OS=Mus musculus GN=Pyhin1 PE=1 SV=1				50.2381	18	32	18	1	420	46.857	9.45	1.036	0.727	0.94	0.928	0.623	0.681	5380.5	5573.2	5655	4049.2	4535.2	4260.9	4209.8	6617.2	4125.6	4503.1	0	High	0.000468604	432.633	18
P63276	40S ribosomal protein S17 OS=Mus musculus GN=Rps17 PE=1 SV=2				59.2593	8	26	8	1	135	15.514	9.85	1.139	0.862	1.447	1.105	0.95	0.977	4121.9	4695	15089.9	4048.2	3413.1	4939.5	3772.4	3964.4	3765.1	3872.6	0	High	0.000468604	483.091	8
P54276	DNA mismatch repair protein Msh6 OS=Mus musculus GN=Msh6 PE=1 SV=3				23.1959	27	37	27	1	1358	150.989	6.73	0.89	1.196	1.28	1.318	1.178	1.14	3802.2	3382.9	4952.6	4046.6	3210.1	4110.1	4231.2	3821.2	4499.5	4355.4	0	High	0.000468604	524.731	27
Q64737	Trifunctional purine biosynthetic protein adenosine-3 OS=Mus musculus GN=Gart PE=1 SV=3				25.5446	22	29	22	1	1010	107.436	6.68	1.142	0.938	0.855	1.004	1.022	1.143	3766.4	4299.4	5251.9	4030.7	5112	4372.6	5133.5	3902.2	3988.3	4458.6	0	High	0.000468604	225.044	22
Q65Z40	Wings apart-like protein homolog OS=Mus musculus GN=Wapl PE=1 SV=2				21.0833	22	24	22	1	1200	133.986	5.41	0.961	1.075	1.17	1.14	1.018	0.977	3900.4	3748.2	3211.5	4029.8	3277.5	3835.6	3737.6	4118.9	4192.1	4026.2	0	High	0.000468604	218.537	22
O35226	26S proteasome non-ATPase regulatory subunit 4 OS=Mus musculus GN=Psmd4 PE=1 SV=1				41.4894	13	26	13	1	376	40.678	4.79	1.014	1.059	0.967	0.866	0.935	0.881	3751.4	3804.6	3026	4028.3	3617.7	3498.9	3134.7	3789.6	3543.3	3336.8	0	High	0.000468604	393.901	13
Q8BTI8	Serine/arginine repetitive matrix protein 2 OS=Mus musculus GN=Srrm2 PE=1 SV=3				14.4654	29	52	29	1	2703	294.666	12.03	1.08	0.884	0.877	0.857	0.938	0.945	4195.3	4531.5	3680.9	4007.6	3878.3	3402.4	3323	3973.5	3727.6	3755.3	0	High	0.000468604	1053.58	29
P16330	2',3'-cyclic-nucleotide 3'-phosphodiesterase OS=Mus musculus GN=Cnp PE=1 SV=3				43.8095	18	28	16	1	420	47.094	8.97	0.934	1.167	1.21	1.116	1.081	1.23	3665.2	3424.5	2125.5	3995	3305.8	3998.4	3687.9	3637.9	3933.7	4476.1	2	High	0.000468604	304.893	18
Q91YR7	Pre-mRNA-processing factor 6 OS=Mus musculus GN=Prpf6 PE=1 SV=1				31.6684	28	35	28	1	941	106.655	8.09	1	0.878	0.95	0.875	0.814	0.814	4537.7	4537.6	2996	3985	4640.4	4407	4060.6	4829.7	3933.8	3932.3	0	High	0.000468604	603.285	28
P12970	60S ribosomal protein L7a OS=Mus musculus GN=Rpl7a PE=1 SV=2				50.3759	15	30	15	1	266	29.958	10.56	1.191	0.702	0.66	0.912	0.931	0.995	4755.4	5664.8	3493.2	3977.9	6065.7	4003.7	5534.8	4181.9	3893.6	4159.4	0	High	0.000468604	308.406	15
Q80UG5	Septin-9 OS=Mus musculus GN=Sept9 PE=1 SV=1				40.9949	24	39	24	1	583	65.534	8.9	0.936	0.841	0.826	0.864	0.719	0.732	5042.3	4720.8	4886.3	3971.7	5008.1	4135	4325.3	5897.2	4239.3	4319	0	High	0.000468604	617.895	24
Q6ZWN5	40S ribosomal protein S9 OS=Mus musculus GN=Rps9 PE=1 SV=3				59.7938	17	38	17	1	194	22.578	10.65	1.095	0.725	0.858	0.855	0.934	1.093	4997.1	5470.3	3805.8	3968.6	4915	4217.6	4204.7	4041.9	3775.4	4416.1	0	High	0.000468604	244.87	17
Q9JJN0	DNA polymerase eta OS=Mus musculus GN=Polh PE=1 SV=1				36.3112	19	31	19	1	694	76.119	8.34	1.003	1.086	1.203	1.056	1.314	1.102	3637.2	3648.7	2349.7	3961.6	2605.1	3133.7	2750.2	3204	4209.3	3530.9	0	High	0.000468604	615.179	19
Q91VX2	Ubiquitin-associated protein 2 OS=Mus musculus GN=Ubap2 PE=1 SV=1				18.1979	18	26	18	1	1132	117.894	7.72	0.965	0.992	1.017	0.983	1.04	1.023	4137	3990.7	2478.1	3960.4	3327.1	3384	3271.1	3829.9	3981.4	3918	0	High	0.000468604	351.43	18
P60229	Eukaryotic translation initiation factor 3 subunit E OS=Mus musculus GN=Eif3e PE=1 SV=1				42.2472	21	35	21	1	445	52.187	6.04	0.999	0.88	0.884	0.914	0.886	0.897	4500	4493.7	3707.2	3952.3	4547.4	4017.7	4156.5	4643.3	4113.1	4164.6	0	High	0.000468604	540.73	21
Q3V1V3	ESF1 homolog OS=Mus musculus GN=Esf1 PE=1 SV=1				21.3018	21	28	21	1	845	97.988	5.05	1.012	1.09	1.168	0.997	1.142	1.122	3568.2	3611.8	2940.4	3937.7	3923.2	4584.2	3910.3	3601.2	4112.9	4042.2	0	High	0.000468604	309.301	21
P47962	60S ribosomal protein L5 OS=Mus musculus GN=Rpl5 PE=1 SV=3				45.7912	15	37	15	1	297	34.379	9.77	1.073	0.652	0.64	0.838	0.869	1.124	5606.5	6016.2	4422.6	3923.8	6503.5	4162.6	5450.4	4350.4	3779	4888.1	0	High	0.000468604	595.61	15
P47226	Testin OS=Mus musculus GN=Tes PE=1 SV=1				43.4988	16	30	13	1	423	47.951	8.31	0.977	0.924	0.973	0.973	0.836	0.824	4329.4	4231.8	4682.7	3911.9	4267.9	4151	4151.1	4771.5	3988.2	3933.9	3	High	0.000468604	326.315	16
P21958	Antigen peptide transporter 1 OS=Mus musculus GN=Tap1 PE=1 SV=3				33.1492	21	30	21	1	724	78.814	8.79	1.114	0.836	0.828	1.015	0.659	1.024	4194	4670.5	2892.9	3903.4	3832.7	3173.5	3890	4010.1	2644.3	4105.1	0	High	0.000468604	499.395	21
P62196	26S protease regulatory subunit 8 OS=Mus musculus GN=Psmc5 PE=1 SV=1				54.4335	20	36	18	1	406	45.597	7.55	1.043	0.844	0.78	0.748	0.763	0.736	4422	4611.9	4675.2	3893.7	4910.5	3829.2	3673.2	4916.7	3751.6	3619	0	High	0.000468604	491.45	20
P17710	Hexokinase-1 OS=Mus musculus GN=Hk1 PE=1 SV=3				35.0103	32	40	29	1	974	108.234	6.8	1.329	0.778	0.961	1.353	0.973	1.403	3764.2	5001.6	4145.8	3892.8	6390.9	6142.1	8644.1	4437.2	4315.9	6225.1	3	High	0.000468604	594.28	32
Q60787	Lymphocyte cytosolic protein 2 OS=Mus musculus GN=Lcp2 PE=1 SV=2				39.9625	17	29	17	1	533	60.201	6.21	0.824	0.981	1.021	0.918	0.975	0.86	4809.1	3963.7	5473.9	3888.1	4026.4	4109.8	3696.7	4485.3	4372.9	3857.7	0	High	0.000468604	249.801	17
Q8BWT1	3-ketoacyl-CoA thiolase, mitochondrial OS=Mus musculus GN=Acaa2 PE=1 SV=3				63.728	18	26	18	1	397	41.803	8.09	1.044	1.299	1.338	1.251	1.289	1.194	2866.3	2992.6	2333.2	3887.6	2866.6	3835.8	3584.8	3033.5	3911.7	3623	0	High	0.000468604	659.594	18
Q6NV99	HAUS augmin-like complex, subunit 6 OS=Mus musculus GN=Haus6 PE=1 SV=1				21.1147	19	22	19	1	933	105.539	6.67	1.009	0.984	0.969	0.839	0.886	0.822	3911.1	3945.4	2689	3884	3601	3488.2	3020	4437.1	3931.3	3648.3	0	High	0.000468604	248.679	19
Q8BG05	Heterogeneous nuclear ribonucleoprotein A3 OS=Mus musculus GN=Hnrnpa3 PE=1 SV=1				42.4802	16	59	14	1	379	39.628	9.01	0.797	0.564	0.984	1.087	0.861	0.952	8636.5	6882.5	6948.8	3882.5	3938.4	3874.4	4280.2	4508	3880.2	4292.3	0	High	0.000468604	921.04	16
Q8R2S9	Actin-related protein 8 OS=Mus musculus GN=Actr8 PE=2 SV=1				32.2115	19	25	19	1	624	70.501	7.77	1.017	0.939	0.88	0.76	0.819	0.724	4066.4	4134.7	2735.5	3882	3722.3	3276.5	2828.9	4764.7	3904.1	3448	0	High	0.000468604	190.988	19
Q9CWK8	Sorting nexin-2 OS=Mus musculus GN=Snx2 PE=1 SV=2				50.8671	23	37	21	1	519	58.435	5.12	1.019	0.974	0.972	1.023	1.066	1.057	3910.2	3983.5	3160.8	3879.2	4402.7	4279.3	4506.1	4218.3	4495.1	4458.4	2	High	0.000468604	683.648	23
Q8VEE4	Replication protein A 70 kDa DNA-binding subunit OS=Mus musculus GN=Rpa1 PE=1 SV=1				35.9551	21	29	21	1	623	68.994	7.91	1.121	0.858	1.102	1.132	1.098	1.135	4018.2	4504.1	2984.7	3866	3825.7	4217.2	4329.7	3551.9	3900.7	4030.6	0	High	0.000468604	339.735	21
A2APB8	Targeting protein for Xklp2 OS=Mus musculus GN=Tpx2 PE=1 SV=1				30.4698	20	26	20	1	745	85.841	9.38	0.924	0.808	1.107	0.909	0.989	0.914	5166.1	4773.9	3582.8	3856.1	3184	3525.6	2895	4358.2	4312.4	3983	0	High	0.000468604	223.185	20
Q8BP47	Asparagine--tRNA ligase, cytoplasmic OS=Mus musculus GN=Nars PE=1 SV=2				42.0394	23	28	23	1	559	64.238	5.86	0.9	0.95	0.886	0.948	0.842	0.875	4489.4	4039.1	5199.1	3836.9	4148.9	3676.7	3933.5	4940.5	4162.2	4323.4	0	High	0.000468604	340.507	23
Q6ZWX6	Eukaryotic translation initiation factor 2 subunit 1 OS=Mus musculus GN=Eif2s1 PE=1 SV=3				52.0635	15	35	15	1	315	36.085	5.08	0.931	0.868	0.936	0.921	0.837	0.872	4747.1	4420	4603	3835.7	4759.5	4456.6	4385.3	5082.1	4255	4433.8	0	High	0.000468604	358.206	15
Q8N1N4-2	SWISS-PROT:Q8N1N4-2 Tax_Id=9606 Gene_Symbol=KRT78 Isoform 2 of Keratin, type II cytoskeletal 78		Y	Y	35.5086	22	32	19	1	521	56.93	6.02	0.429	1.62	0.642	0.631	1.902	1.272	5507.3	2362.3	4792.4	3826.1	5923.8	3804.6	3738.2	2534.3	4820.8	3224.7	1	High	0.000468604	719.543	22
Q91V92	ATP-citrate synthase OS=Mus musculus GN=Acly PE=1 SV=1				32.8139	29	43	29	1	1091	119.651	7.44	1.283	0.726	0.905	1.171	1.001	1.36	4101.2	5263.3	4487.1	3822.9	6371.6	5767.6	7462.7	4357.5	4364.1	5927.9	0	High	0.000468604	540.323	29
P27870	Proto-oncogene vav OS=Mus musculus GN=Vav1 PE=1 SV=1				28.1657	22	31	21	1	845	98.074	6.51	0.897	1.039	1.086	1.083	0.983	0.99	4089.6	3666.4	3460.3	3808.8	4014.9	4360.6	4349.1	4305.2	4233.3	4261.9	1	High	0.000468604	357.894	22
O55098	Serine/threonine-protein kinase 10 OS=Mus musculus GN=Stk10 PE=1 SV=2				27.6398	27	36	26	1	966	111.836	7.15	0.921	1.011	1.22	1.237	1.052	1.053	4078.8	3755.2	3581.6	3797.1	3575.8	4361.5	4424.6	4504.9	4741	4744.5	1	High	0.000468604	523.656	27
Q6A068	Cell division cycle 5-like protein OS=Mus musculus GN=Cdc5l PE=1 SV=2				30.4239	21	36	20	1	802	92.133	8.02	1.001	0.837	1.061	0.998	0.958	0.948	4523.4	4527.4	4028.8	3789.3	4541.3	4818	4530.2	4453	4264.6	4219.2	1	High	0.000468604	474.772	21
O35218	Cleavage and polyadenylation specificity factor subunit 2 OS=Mus musculus GN=Cpsf2 PE=1 SV=1				29.0281	17	25	17	1	782	88.327	5.11	1	1.001	1.031	0.895	0.988	0.994	3781.4	3780.5	2743.2	3783.4	3499.9	3609.4	3131.3	3843.4	3798.4	3819.3	0	High	0.000468604	310.691	17
O88622	Poly(ADP-ribose) glycohydrolase OS=Mus musculus GN=Parg PE=1 SV=2				26.8318	21	30	21	1	969	109.255	6.9	0.951	1.083	1.141	1.078	1.046	0.935	3673.1	3491.4	3140	3780.4	3164.9	3610.7	3413.3	3819.6	3994.6	3572.8	0	High	0.000468604	329.898	21
Q6NVF9	Cleavage and polyadenylation specificity factor subunit 6 OS=Mus musculus GN=Cpsf6 PE=1 SV=1				25.2269	14	27	14	1	551	59.116	7.15	0.944	0.98	0.995	0.952	0.922	0.91	4066.6	3838.2	23391.7	3760.9	3733.1	3716.3	3552.7	3965.7	3657.1	3609.6	0	High	0.000468604	295.344	14
Q64514	Tripeptidyl-peptidase 2 OS=Mus musculus GN=Tpp2 PE=1 SV=3				23.6133	29	40	29	1	1262	139.791	6.58	1.247	0.717	0.843	1.117	0.731	0.897	4207.7	5247	4313.4	3760.7	5859.7	4939	6544.9	5477.6	4004.1	4915.8	0	High	0.000468604	448.236	29
Q60949	TBC1 domain family member 1 OS=Mus musculus GN=Tbc1d1 PE=1 SV=3				20.7968	22	26	22	1	1255	141.936	7.24	0.918	0.954	1.068	0.983	0.919	0.873	4288.4	3938.6	3140.7	3759.1	3457.3	3691.7	3399	4224.4	3882.3	3687	0	High	0.000468604	368.226	22
Q64010	Adapter molecule crk OS=Mus musculus GN=Crk PE=1 SV=1				32.2368	11	23	11	1	304	33.794	5.55	0.866	1.483	1.377	1.203	1.42	1.197	2918.9	2528.5	3673.3	3750.1	2529.6	3483.7	3044.1	2731.3	3879.5	3269.5	0	High	0.000468604	328.08	11
Q8BFR5	Elongation factor Tu, mitochondrial OS=Mus musculus GN=Tufm PE=1 SV=1				44.2478	17	37	16	1	452	49.477	7.56	1.109	0.869	1.301	1.125	0.878	0.879	3858.4	4279.4	2968	3718.8	4243.1	5521.4	4775.5	5242.8	4601.2	4608.2	1	High	0.000468604	821.67	17
Q9WU78	Programmed cell death 6-interacting protein OS=Mus musculus GN=Pdcd6ip PE=1 SV=3				34.2923	25	31	25	1	869	95.964	6.52	1.364	0.743	0.683	0.895	0.81	1.086	3662.6	4994.3	5381.6	3709.3	7053.9	4821.1	6313.4	4539.8	3677.4	4931.3	0	High	0.000468604	521.476	25
Q6NZN0	RNA-binding protein 26 OS=Mus musculus GN=Rbm26 PE=1 SV=2				21.3439	22	25	20	1	1012	114.073	9.16	0.968	0.983	0.927	0.89	0.91	0.884	3886.5	3761	2403	3697.7	3476.2	3223.7	3094.3	4118.8	3747.4	3641.5	1	High	0.000468604	403.115	22
Q6NZF1	Zinc finger CCCH domain-containing protein 11A OS=Mus musculus GN=Zc3h11a PE=1 SV=1				24.1162	17	20	17	1	792	86.438	8.13	1.018	0.878	0.911	0.882	0.836	1.819	4133.7	4208.3	2839.8	3696	3540.6	3224.3	3121.3	4027.2	3366	7326.4	0	High	0.000468604	245.84	17
Q6P4S8	Integrator complex subunit 1 OS=Mus musculus GN=Ints1 PE=1 SV=2				11.1617	23	28	23	1	2195	245.013	6.28	0.977	0.916	0.875	0.837	0.927	0.913	4124	4029.3	2992.1	3691.7	3850.2	3368.5	3221.9	3945.9	3657.4	3601.9	0	High	0.000468604	320.542	23
Q9R1P0	Proteasome subunit alpha type-4 OS=Mus musculus GN=Psma4 PE=1 SV=1				77.3946	16	29	16	1	261	29.452	7.72	1.127	0.78	0.71	0.768	0.801	0.891	4199	4733.8	2844.3	3690.3	5859.1	4160.9	4497.9	4321.6	3460	3852.6	0	High	0.000468604	651.484	16
Q8K1M6	Dynamin-1-like protein OS=Mus musculus GN=Dnm1l PE=1 SV=2				43.8005	25	30	25	1	742	82.606	7.05	0.988	1.09	1.072	1.154	1.1	1.076	3422	3381.3	5594	3685.8	3774.3	4045.8	4355.9	3705.1	4076.4	3984.9	0	High	0.000468604	474.796	25
Q9DBR1	5'-3' exoribonuclease 2 OS=Mus musculus GN=Xrn2 PE=1 SV=1				26.183	22	31	22	1	951	108.618	7.59	0.935	0.986	1.062	1.143	0.991	1.088	3996.2	3734.9	2976.5	3680.7	3165.6	3362.5	3617	3676.4	3642.4	3998.3	0	High	0.000468604	391.876	22
P31230	Aminoacyl tRNA synthase complex-interacting multifunctional protein 1 OS=Mus musculus GN=Aimp1 PE=1 SV=2				56.4516	14	22	13	1	310	33.976	8.35	0.951	0.911	0.991	1.052	0.828	0.888	4248.2	4038.8	5332.3	3679.6	3923.3	3886.2	4126	4563.9	3778.3	4051	0	High	0.000468604	269.746	14
Q7TSC1	Protein PRRC2A OS=Mus musculus GN=Prrc2a PE=1 SV=1				20.0185	31	48	28	1	2158	229.063	9.39	1.007	0.836	0.927	0.937	0.946	1.068	4364.7	4395.6	2938.3	3675.8	3791.1	3514.8	3550.6	4051.8	3831.3	4327	0	High	0.000468604	553.174	31
Q91YQ5	Dolichyl-diphosphooligosaccharide--protein glycosyltransferase subunit 1 OS=Mus musculus GN=Rpn1 PE=1 SV=1				46.5461	26	33	26	1	608	68.486	6.46	1.086	0.805	0.827	0.971	0.808	0.931	4188.2	4548.7	4894.3	3662.9	4990.3	4129.5	4844.4	4699.8	3799.2	4374.6	0	High	0.000468604	493.444	26
Q9Z1T1	AP-3 complex subunit beta-1 OS=Mus musculus GN=Ap3b1 PE=1 SV=2				24.6154	24	28	24	1	1105	122.664	5.66	0.997	0.906	0.908	0.918	0.911	0.961	4054.5	4043.8	3600.6	3662.8	3903.8	3544.1	3583.1	4154.2	3783.3	3992.3	0	High	0.000468604	357.382	24
Q922U1	U4/U6 small nuclear ribonucleoprotein Prp3 OS=Mus musculus GN=Prpf3 PE=1 SV=1				31.918	21	28	21	1	683	77.407	9.5	0.993	0.841	0.913	0.835	0.822	0.8	4379.8	4351.3	3926.3	3657.4	3991.2	3645.3	3332.9	4340.4	3567.1	3471.1	0	High	0.000468604	200.573	21
Q9ERK4	Exportin-2 OS=Mus musculus GN=Cse1l PE=1 SV=1				24.7168	21	25	21	1	971	110.384	5.77	1.129	0.908	0.862	1.05	0.923	1.136	3563.2	4024.3	3738.4	3655.1	4771	4113.6	5007.8	3695.2	3411.2	4199.3	0	High	0.000468604	296.81	21
P70429	Ena/VASP-like protein OS=Mus musculus GN=Evl PE=1 SV=2				47.1014	17	37	17	1	414	44.31	8.85	0.98	0.934	0.941	0.966	0.779	0.784	3990.7	3911.5	3882.3	3651.6	3733.9	3513.4	3607	4756.4	3706.4	3728.2	0	High	0.000468604	544.892	17
Q9QUM9	Proteasome subunit alpha type-6 OS=Mus musculus GN=Psma6 PE=1 SV=1				56.0976	13	30	13	1	246	27.355	6.76	1.083	0.756	0.695	0.742	0.727	0.802	4460.9	4829.2	4336.9	3651.5	6138.8	4264	4554.9	4806.4	3492	3852.8	0	High	0.000468604	680.106	13
Q8K019	Bcl-2-associated transcription factor 1 OS=Mus musculus GN=Bclaf1 PE=1 SV=2				23.6126	21	35	20	1	919	105.939	9.99	1.006	0.903	0.899	0.867	0.801	0.898	4014	4039.6	2345.5	3649.2	2774.5	2495.1	2404.2	3699.5	2964.3	3321.1	0	High	0.000468604	213.584	21
P62270	40S ribosomal protein S18 OS=Mus musculus GN=Rps18 PE=1 SV=3				51.3158	12	45	12	1	152	17.708	10.99	1.318	0.523	0.98	0.948	0.859	1.144	5297.4	6982.4	1692.7	3649	3843.6	3766.2	3644.4	3620.1	3109.6	4142.1	0	High	0.000468604	501.8	12
P35980	60S ribosomal protein L18 OS=Mus musculus GN=Rpl18 PE=1 SV=3				45.7447	10	28	10	1	188	21.631	11.78	0.976	0.896	0.973	1.137	0.733	0.798	4165.8	4066.8	2681.9	3644.4	3506.2	3410.7	3985.1	3938.7	2889	3142.5	0	High	0.000468604	311.334	10
Q99JF8	PC4 and SFRS1-interacting protein OS=Mus musculus GN=Psip1 PE=1 SV=1				31.8182	19	29	17	1	528	59.66	9.13	0.985	0.753	1.147	1.16	0.857	0.985	4909.3	4833.9	2311.8	3640.1	3773.3	4328.7	4376.1	4515.2	3868.1	4448.4	2	High	0.000468604	187.735	19
Q9DBR7	Protein phosphatase 1 regulatory subunit 12A OS=Mus musculus GN=Ppp1r12a PE=1 SV=2				22.3518	22	26	22	1	1029	114.927	5.49	0.928	0.976	1.028	1.024	0.872	0.861	4010.9	3722	3406.2	3633.2	3486.5	3584.9	3571.5	4267.8	3720.9	3674.3	0	High	0.000468604	407.445	22
Q9JMA1	Ubiquitin carboxyl-terminal hydrolase 14 OS=Mus musculus GN=Usp14 PE=1 SV=3				34.8884	19	27	19	1	493	55.966	5.24	1.009	0.987	0.997	1.044	0.926	0.881	3631.7	3665.7	3545.3	3619.1	3744	3734.2	3910.6	3866.3	3579.2	3407.9	0	High	0.000468604	368.822	19
P62334	26S protease regulatory subunit 10B OS=Mus musculus GN=Psmc6 PE=1 SV=1				51.1568	18	29	18	1	389	44.145	7.49	1.03	0.835	0.781	0.757	0.755	0.729	4202	4327.6	3576.8	3615.1	4528.6	3538.7	3426.8	4391.9	3317.8	3200.1	0	High	0.000468604	563.038	18
P49117	Nuclear receptor subfamily 2 group C member 2 OS=Mus musculus GN=Nr2c2 PE=1 SV=1				31.0403	14	21	14	1	596	65.198	6.28	0.975	1.119	1.166	1.022	1.125	1.01	3304.7	3222.3	2546.3	3606.7	2849.9	3322.4	2912.1	3438	3867.2	3473.6	0	High	0.000468604	435.795	14
Q60631	Growth factor receptor-bound protein 2 OS=Mus musculus GN=Grb2 PE=1 SV=1				45.6221	10	16	10	1	217	25.222	6.32	1.226	1.993	1.101	2.08	1.139	2.048	1472.9	1805.4	1798	3597.6	2142.1	2357.5	4455.1	1811.5	2063.3	3709.8	0	High	0.000468604	166.111	10
B2RQG2	PHD finger protein 3 OS=Mus musculus GN=Phf3 PE=1 SV=1				11.2099	22	25	22	1	2025	225.403	6.7	1.014	0.928	0.988	0.866	0.919	0.873	3823.7	3876.9	2180.1	3597	3484.2	3441.3	3017.2	4103.7	3772.4	3582.3	0	High	0.000468604	162.005	22
Q80TY0	Formin-binding protein 1 OS=Mus musculus GN=Fnbp1 PE=1 SV=2				37.013	21	26	21	1	616	71.299	5.67	0.942	1.033	1.027	1.057	0.838	0.806	3685	3471.9	3861.1	3587.4	3625.1	3722.5	3831.3	4650.2	3898.5	3748.6	0	High	0.000468604	318.594	21
Q9WUU8	TNFAIP3-interacting protein 1 OS=Mus musculus GN=Tnip1 PE=1 SV=1				24.2658	15	17	15	1	647	73.005	6.05	0.996	0.949	0.84	0.701	0.758	0.712	3786	3769.1	1266	3578	3498.1	2940	2451.6	4312	3267.6	3069.3	0	High	0.000468604	174.499	15
Q8BKC5	Importin-5 OS=Mus musculus GN=Ipo5 PE=1 SV=3				24.0656	21	25	21	1	1097	123.511	4.93	1.375	0.793	0.82	1.127	0.947	1.312	3278.9	4509	3445.2	3574.4	5372.5	4406.6	6056	3594.8	3402.6	4717	0	High	0.000468604	442.973	21
P51410	60S ribosomal protein L9 OS=Mus musculus GN=Rpl9 PE=2 SV=2				71.875	12	34	12	1	192	21.868	9.95	1.091	0.642	0.859	0.926	0.876	1.072	5090.7	5556.1	3418.2	3565.2	5638.2	4842.2	5223.2	4395.5	3852.6	4712.1	0	High	0.000468604	707.169	12
P14576	Signal recognition particle 54 kDa protein OS=Mus musculus GN=Srp54 PE=1 SV=2				52.7778	25	30	25	1	504	55.684	8.75	0.944	0.926	0.911	0.929	0.836	0.861	4043.9	3818.8	4418.6	3537.7	3718.7	3387.1	3454.2	4366.3	3650.4	3757.7	0	High	0.000468604	286.39	25
P28656	Nucleosome assembly protein 1-like 1 OS=Mus musculus GN=Nap1l1 PE=1 SV=2				27.3657	12	31	9	1	391	45.317	4.46	0.943	1.096	1.057	1.096	0.956	1.002	3419.8	3226.3	4054.1	3535.8	3269.5	3457.3	3581.8	3654	3492	3662.2	1	High	0.000468604	445.754	12
P11835	Integrin beta-2 OS=Mus musculus GN=Itgb2 PE=1 SV=2				26.1997	18	28	17	1	771	84.97	7.12	1.189	0.677	0.772	1.272	0.777	1.097	4386.6	5215.3	3494.9	3532	4856.9	3750.3	6176.7	4120.5	3202.1	4518.6	1	High	0.000468604	418.128	18
P18760	Cofilin-1 OS=Mus musculus GN=Cfl1 PE=1 SV=3				82.5301	18	30	18	1	166	18.548	8.09	1.337	0.554	0.77	1.187	0.864	1.349	4763.5	6368.6	3735.9	3529.8	8058.5	6207.9	9565.3	4802.2	4148.8	6479.5	0	High	0.000468604	294.347	18
P53994	Ras-related protein Rab-2A OS=Mus musculus GN=Rab2a PE=1 SV=1				61.3208	10	19	10	1	212	23.533	6.54	0.995	1.06	0.834	0.983	0.577	0.865	3342.5	3325.1	3539	3525	2734.1	2279	2687.6	3465.4	1998.6	2997.5	0	High	0.000468604	340.35	10
P54103	DnaJ homolog subfamily C member 2 OS=Mus musculus GN=Dnajc2 PE=1 SV=2				30.2738	18	24	18	1	621	71.677	8.7	0.912	0.949	1.013	1.073	0.87	0.886	4070.5	3711.4	3301.9	3522	3547.5	3593.6	3805.3	4459.2	3877.6	3950.4	0	High	0.000468604	445.434	18
P57784	U2 small nuclear ribonucleoprotein A' OS=Mus musculus GN=Snrpa1 PE=1 SV=2				52.9412	14	29	14	1	255	28.34	8.62	0.945	0.975	1.075	1.079	0.95	0.95	3820.6	3609.8	2850.7	3518.8	2911	3130.4	3141.5	3344.3	3176.6	3177.3	0	High	0.000468604	515.229	14
Q9D6Z1	Nucleolar protein 56 OS=Mus musculus GN=Nop56 PE=1 SV=2				50.6897	25	43	25	1	580	64.424	9.14	0.929	0.636	1.01	0.995	0.854	0.95	5932.1	5513.4	6053.5	3507.7	3851.1	3888.3	3832.5	4365.3	3728.2	4148.6	0	High	0.000468604	611.314	25
P26369	Splicing factor U2AF 65 kDa subunit OS=Mus musculus GN=U2af2 PE=1 SV=3				38.1053	13	24	13	1	475	53.483	9.09	0.991	0.926	1.132	1.079	0.932	1.026	3812.3	3777.4	2526.6	3498	3937.1	4456.8	4246.7	3631.2	3384.8	3727.1	0	High	0.000468604	251.42	13
P28740	Kinesin-like protein KIF2A OS=Mus musculus GN=Kif2a PE=1 SV=2				26.383	19	24	17	1	705	79.707	6.73	0.946	0.834	0.91	0.891	0.768	0.784	4433.6	4192.7	2867.6	3494.8	3987.2	3629.3	3553.1	4633.7	3558.1	3633.6	2	High	0.000468604	226.993	19
Q8K1X4	Nck-associated protein 1-like OS=Mus musculus GN=Nckap1l PE=1 SV=1				29.0123	26	35	26	1	1134	128.822	6.64	0.926	1.024	0.981	1.014	0.934	0.968	3684.7	3410.3	4308.5	3493.6	3716	3645.1	3769.2	4007.3	3741.9	3877.4	0	High	0.000468604	682.896	26
B1AR17	Chromodomain helicase DNA-binding protein 3 OS=Mus musculus GN=Chd3 PE=1 SV=1				22.1898	42	73	26	1	2055	232.6	6.27	1.074	0.893	1.033	0.888	1.019	0.975	3634	3902.6	4354.1	3486	3961.6	4092.7	3519	4069.8	4148.2	3966.7	0	High	0.000468604	1140.39	42
Q8CGY8	UDP-N-acetylglucosamine--peptide N-acetylglucosaminyltransferase 110 kDa subunit OS=Mus musculus GN=Ogt PE=1 SV=2				20.9369	19	26	19	1	1046	116.877	6.7	1.049	0.904	0.913	0.892	0.841	0.82	3676.6	3856.1	3404	3485.8	3822.5	3488.2	3410.3	4301.8	3618.7	3527.2	0	High	0.000468604	482.274	19
O70400	PDZ and LIM domain protein 1 OS=Mus musculus GN=Pdlim1 PE=1 SV=4				50.7645	13	21	13	1	327	35.752	6.84	1.084	1.041	1.144	1.25	1.048	1.134	3073.6	3332.8	3046.5	3468	3127.1	3576.8	3907.9	3114.3	3265.3	3531.6	0	High	0.000468604	388.511	13
E9Q394	A-kinase anchor protein 13 OS=Mus musculus GN=Akap13 PE=1 SV=1				10.2305	23	25	23	1	2776	303.786	5.38	1.028	0.912	1.032	1.035	0.963	1.022	3694.3	3798.1	3699.7	3465.1	3472.1	3584.5	3593.7	3472	3344.7	3549.4	0	High	0.000468604	441.925	23
P46061	Ran GTPase-activating protein 1 OS=Mus musculus GN=Rangap1 PE=1 SV=2				34.1256	20	25	20	1	589	63.491	4.68	1.074	0.842	0.872	0.808	0.719	0.671	3832.9	4117	3612	3465	3590.3	3131.1	2902	4614.7	3319.9	3094.4	0	High	0.000468604	379.93	20
Q3THK3	General transcription factor IIF subunit 1 OS=Mus musculus GN=Gtf2f1 PE=1 SV=2				33.4646	17	29	17	1	508	57.206	7.01	0.936	0.985	1.012	0.992	0.863	0.855	3757.1	3517.8	3250.8	3464.9	3131.1	3169.3	3105.1	3886.8	3356.1	3324.2	0	High	0.000468604	555.343	17
Q99KI0	Aconitate hydratase, mitochondrial OS=Mus musculus GN=Aco2 PE=1 SV=1				36.9231	24	31	24	1	780	85.41	7.93	1.216	0.831	0.96	1.306	0.945	1.225	3424.5	4164	3565.4	3459.5	5300.5	5088.6	6924.5	4817.9	4550.9	5901	0	High	0.000468604	382.762	24
Q9DCD0	6-phosphogluconate dehydrogenase, decarboxylating OS=Mus musculus GN=Pgd PE=1 SV=3				50.1035	23	33	23	1	483	53.213	7.23	1.521	0.619	0.601	0.902	0.786	1.179	3667.4	5576.4	4961.3	3454	8997.9	5411.5	8120.1	4685.4	3684.2	5525.4	0	High	0.000468604	593.272	23
Q91W50	Cold shock domain-containing protein E1 OS=Mus musculus GN=Csde1 PE=1 SV=1				22.0551	19	24	19	1	798	88.735	6.37	0.969	0.984	0.974	0.976	1.006	0.973	3609.6	3497.9	2584.6	3440.9	3377.2	3291	3296.3	3456	3477.6	3364.2	0	High	0.000468604	304.626	19
Q9DCL9	Multifunctional protein ADE2 OS=Mus musculus GN=Paics PE=1 SV=4				49.4118	19	25	19	1	425	46.976	7.23	1.072	0.916	0.958	0.994	0.977	1.012	3488.6	3739.7	5100.2	3425.9	3944.7	3780.7	3920.9	3679.9	3595	3725.5	0	High	0.000468604	319.704	19
P28063	Proteasome subunit beta type-8 OS=Mus musculus GN=Psmb8 PE=1 SV=2				54.7101	11	33	11	1	276	30.241	6.68	1.088	0.854	0.823	0.88	0.807	0.848	3684.1	4007.2	3381.4	3420.8	4414.9	3633.6	3885.6	3909.6	3156.1	3315.3	0	High	0.000468604	527.05	11
Q9QY24	Z-DNA-binding protein 1 OS=Mus musculus GN=Zbp1 PE=1 SV=1				37.2263	14	24	14	1	411	44.304	5.8	0.988	1.001	0.972	0.906	1.142	1.043	3456.9	3416.5	4209.6	3419.8	3059.9	2973.2	2771.7	3108.7	3551.7	3243.6	0	High	0.000468604	406.706	14
O35685	Nuclear migration protein nudC OS=Mus musculus GN=Nudc PE=1 SV=1				55.7229	20	25	19	1	332	38.334	5.26	0.718	1.013	1.097	1.113	0.953	0.946	4682.2	3359.7	2750.2	3404.5	3325.2	3648.2	3701.7	3765.1	3588.5	3562.9	1	High	0.000468604	283.57	20
O35841	Apoptosis inhibitor 5 OS=Mus musculus GN=Api5 PE=1 SV=2				36.5079	18	29	18	1	504	56.75	5.92	1.008	0.799	0.869	1.026	0.894	1.025	4226.9	4260.6	4113.6	3404.4	4150.3	3606.4	4259.9	4151.6	3710.3	4254.3	0	High	0.000468604	490.136	18
Q76MZ3	Serine/threonine-protein phosphatase 2A 65 kDa regulatory subunit A alpha isoform OS=Mus musculus GN=Ppp2r1a PE=1 SV=3				43.4635	22	31	16	1	589	65.281	5.11	1.143	0.846	0.822	0.984	0.91	0.999	3519.8	4021.9	3891	3402.9	4831.9	3969.6	4754.5	4176.8	3800.2	4170.8	4	High	0.000468604	532.953	22
Q8VHR5	Transcriptional repressor p66-beta OS=Mus musculus GN=Gatad2b PE=1 SV=1				45.7912	23	39	22	1	594	65.37	9.7	1.051	0.888	1.048	0.904	0.906	0.884	3640.5	3827.2	3088.1	3397.1	3151.1	3302.3	2848	3845.4	3482.4	3399.3	0	High	0.000468604	470.166	23
Q9QUJ7	Long-chain-fatty-acid--CoA ligase 4 OS=Mus musculus GN=Acsl4 PE=1 SV=2				33.8959	22	28	19	1	711	79.026	8.28	0.98	0.838	0.959	1.046	0.853	0.878	4118.8	4037	4709.4	3381.8	3627	3477.7	3795.6	4149.3	3537.6	3643.7	2	High	0.000468604	385.52	22
Q61687	Transcriptional regulator ATRX OS=Mus musculus GN=Atrx PE=1 SV=3				9.04685	22	23	22	1	2476	278.414	6.68	1.108	0.798	0.835	0.823	0.892	0.866	3816.5	4230.4	2227.7	3377.2	3538	2954.3	2910.3	3597.3	3210.2	3114.3	0	High	0.000468604	235.528	22
Q62311	Transcription initiation factor TFIID subunit 6 OS=Mus musculus GN=Taf6 PE=1 SV=1				29.941	16	20	16	1	678	72.628	8.6	1.042	0.866	0.944	0.828	0.825	0.788	3743.3	3900.9	2778.8	3377.2	3437	3243.3	2846.4	4197.4	3463	3307.5	0	High	0.000468604	330.928	16
Q9WTL7	Acyl-protein thioesterase 2 OS=Mus musculus GN=Lypla2 PE=1 SV=1				54.5455	13	29	13	1	231	24.778	7.23	0.925	1.074	1.086	1.017	1.129	1.04	3396.5	3142.7	2176.9	3373.9	2850.5	3096.3	2898.7	2697.2	3044.8	2806	0	High	0.000468604	530.237	13
Q8K2Z4	Condensin complex subunit 1 OS=Mus musculus GN=Ncapd2 PE=1 SV=2				19.0374	23	30	23	1	1392	155.567	6.38	1.106	0.644	0.758	0.851	0.8	0.912	4734.8	5234.8	3753.4	3373.4	4527.2	3431	3850.5	4396.6	3517.4	4008	0	High	0.000468604	410.018	23
P43247	DNA mismatch repair protein Msh2 OS=Mus musculus GN=Msh2 PE=1 SV=1				21.9251	18	24	18	1	935	104.085	5.96	0.916	1.032	1.201	1.238	1.058	1.102	3566.5	3265.2	2602.8	3370.8	3111.5	3735.6	3852.1	3642.7	3854.2	4012.9	0	High	0.000468604	447.877	18
P68040	Receptor of activated protein C kinase 1 OS=Mus musculus GN=Rack1 PE=1 SV=3				75.3943	19	34	19	1	317	35.055	7.69	1.45	0.61	0.621	0.942	0.779	1.264	3797.6	5505.5	5141.9	3361	8672.6	5382.6	8168.4	4445.1	3462.9	5618.5	0	High	0.000468604	495.283	19
Q60605	Myosin light polypeptide 6 OS=Mus musculus GN=Myl6 PE=1 SV=3				62.2517	9	16	9	1	151	16.919	4.65	1.029	0.926	0.952	0.912	0.86	0.889	3521.3	3624	3780.4	3354.5	3600.8	3427.3	3282.5	3307.2	2844.9	2939.7	0	High	0.000468604	210.376	9
Q3TIV5	Zinc finger CCCH domain-containing protein 15 OS=Mus musculus GN=Zc3h15 PE=1 SV=2				35.9155	16	25	16	1	426	48.297	5.3	0.946	0.879	1.176	1.153	0.933	1	4029.4	3812.4	4003.6	3352.5	3455.7	4062.8	3985.6	4328.6	4039.8	4327.2	0	High	0.000468604	254.321	16
P62889	60S ribosomal protein L30 OS=Mus musculus GN=Rpl30 PE=1 SV=2				77.3913	11	27	11	1	115	12.776	9.63	1.069	0.742	0.811	0.891	0.922	0.996	4225.2	4518.2	2562.9	3352	4063.3	3296	3621	3186.7	2936.6	3174.1	0	High	0.000468604	315.208	11
Q9Z2N8	Actin-like protein 6A OS=Mus musculus GN=Actl6a PE=1 SV=2				32.4009	11	21	11	1	429	47.417	5.6	0.987	0.915	1.005	0.859	0.88	0.794	3698	3649.3	1556.4	3337.9	3358.4	3374.2	2883.5	3968.5	3493.8	3150.9	0	High	0.000468604	296.444	11
P21619	Lamin-B2 OS=Mus musculus GN=Lmnb2 PE=1 SV=2				42.7852	30	46	19	1	596	67.277	5.5	1.085	1.201	1.243	1.2	0.343	0.601	2562.1	2778.9	1884.8	3337.9	1555.3	1933.9	1866	5717.2	1958.4	3437.7	0	High	0.000468604	559.726	30
Q8K4P0	pre-mRNA 3' end processing protein WDR33 OS=Mus musculus GN=Wdr33 PE=1 SV=1				18.3459	21	27	21	1	1330	145.176	9.13	0.999	0.939	0.953	0.89	0.873	0.868	3555.9	3554.1	3885.5	3335.8	3283.8	3128.8	2921.8	3764.2	3287.7	3266.6	0	High	0.000468604	417.001	21
Q6P1D7	Structure-specific endonuclease subunit SLX4 OS=Mus musculus GN=Slx4 PE=1 SV=1				19.8083	25	35	25	1	1565	172.305	5.5	1.021	0.959	0.905	0.757	1.017	0.88	3408.2	3478.3	3279.2	3335.1	3057.9	2766.3	2313.6	3403.7	3461.3	2995.3	0	High	0.000468604	625.752	25
Q9R1P3	Proteasome subunit beta type-2 OS=Mus musculus GN=Psmb2 PE=1 SV=1				62.6866	11	26	11	1	201	22.892	7.02	1.101	0.8	0.732	0.744	0.739	0.809	3778	4161.3	2884.3	3328.5	4890.1	3579.4	3638.1	3994.7	2951.1	3230.9	0	High	0.000468604	406.518	11
Q99MD9	Nuclear autoantigenic sperm protein OS=Mus musculus GN=Nasp PE=1 SV=2				30.9185	15	25	14	1	773	83.903	4.37	1.062	0.92	0.97	1.043	0.873	0.916	3406.7	3617.2	2717	3326.5	3218.5	3122.7	3356.9	3519.7	3072.5	3222.6	0	High	0.000468604	651.498	15
Q4QRL3	Coiled-coil domain-containing protein 88B OS=Mus musculus GN=Ccdc88b PE=1 SV=2				22.9575	28	35	28	1	1481	166.508	5.33	1.048	0.841	0.821	0.871	0.905	0.919	3773.5	3954.5	5769.2	3326.3	4159.9	3415.6	3625.2	3934.7	3559.3	3615.9	0	High	0.000468604	503.688	28
P46062	Signal-induced proliferation-associated protein 1 OS=Mus musculus GN=Sipa1 PE=1 SV=2				16.6827	18	26	18	1	1037	111.997	6.35	0.931	0.99	0.896	0.816	0.825	0.738	3604.5	3355.1	4374.2	3321.1	3286.7	2944.8	2682.3	3769.8	3111.9	2781.4	0	High	0.000468604	289.193	18
Q61599	Rho GDP-dissociation inhibitor 2 OS=Mus musculus GN=Arhgdib PE=1 SV=3				62.5	11	23	11	1	200	22.836	5.11	1.21	0.828	0.894	1.149	0.894	1.025	3309	4004.5	3645.9	3314.8	4839.2	4327.2	5558.3	3958	3538.9	4055.8	0	High	0.000468604	216.012	11
Q8K4I3	Rho guanine nucleotide exchange factor 6 OS=Mus musculus GN=Arhgef6 PE=1 SV=1				22.179	15	21	13	1	771	86.996	5.87	0.989	0.909	1.04	1.017	0.893	0.87	3680.1	3638.8	2369.6	3307.4	3397.6	3535.1	3453.8	4215	3762.8	3666.1	2	High	0.000468604	313.734	15
Q9JIX8	Apoptotic chromatin condensation inducer in the nucleus OS=Mus musculus GN=Acin1 PE=1 SV=3				13.9013	20	22	20	1	1338	150.629	5.91	1.006	0.738	0.803	0.784	0.768	0.848	4446.5	4471.4	3020.9	3301.2	3450.7	2769.7	2706.7	3523.3	2704.6	2986.3	0	High	0.000468604	288.387	20
Q8C9B9	Death-inducer obliterator 1 OS=Mus musculus GN=Dido1 PE=1 SV=4				12.2784	23	27	23	1	2256	247.024	7.91	1.069	0.801	0.833	0.83	0.975	0.967	3851.3	4117	4745.9	3299.2	3765.2	3134.6	3125	3394.6	3308.3	3281.5	0	High	0.000468604	381.073	23
Q99MR6	Serrate RNA effector molecule homolog OS=Mus musculus GN=Srrt PE=1 SV=1				22.4	19	32	19	1	875	100.39	5.97	0.907	0.907	0.967	1.076	0.865	0.966	4009.8	3638.3	3771.2	3298.6	3357.3	3246.7	3611.9	3991.9	3453.5	3855.4	0	High	0.000468604	515.466	19
Q3UZ39	Leucine-rich repeat flightless-interacting protein 1 OS=Mus musculus GN=Lrrfip1 PE=1 SV=2				34.1564	20	30	20	1	729	79.201	4.82	0.992	0.861	0.928	0.93	0.799	0.827	3861.2	3831.6	4175.3	3298.2	3379.1	3136.9	3142.5	4196	3353.6	3470	0	High	0.000468604	507.545	20
Q9JIK5	Nucleolar RNA helicase 2 OS=Mus musculus GN=Ddx21 PE=1 SV=3				33.255	22	36	22	1	851	93.493	9.11	0.919	0.572	0.829	0.981	0.94	1.084	6263.8	5758.7	4840.7	3296.8	4316.1	3578.9	4232.8	3608.9	3391	3913.5	0	High	0.000468604	504.898	22
A2AN08	E3 ubiquitin-protein ligase UBR4 OS=Mus musculus GN=Ubr4 PE=1 SV=1				5.65637	31	35	31	1	5180	571.927	6.06	1.069	0.841	0.891	0.96	0.812	0.867	3659.3	3912.7	3602	3292.3	4002.5	3566.6	3841.7	4203.8	3414.6	3644.3	0	High	0.000468604	295.052	31
Q8CIN4	Serine/threonine-protein kinase PAK 2 OS=Mus musculus GN=Pak2 PE=1 SV=1				44.4656	19	27	19	1	524	57.894	5.77	1.026	0.938	0.992	1.07	0.896	0.972	3417.3	3505.9	3328.5	3288	3939.4	3909.2	4216.3	4050.1	3627.9	3936.6	0	High	0.000468604	297.538	19
Q6P5B0	RRP12-like protein OS=Mus musculus GN=Rrp12 PE=1 SV=1				17.6062	21	24	21	1	1295	143.041	8.91	1.059	0.858	0.865	0.805	0.994	1.087	3608.6	3822.6	3820.2	3281.6	4161.6	3599	3351.4	3655.5	3633.3	3973.8	0	High	0.000468604	328.432	21
Q7TNV0	Protein DEK OS=Mus musculus GN=Dek PE=1 SV=1				28.9474	12	28	12	1	380	43.132	6.86	1.135	0.646	0.965	1.104	0.861	1.044	4478.2	5080.6	3278.6	3280.5	5044.6	4870.1	5566.8	4530.4	3900.2	4727.8	0	High	0.000468604	313.169	12
P24788	Cyclin-dependent kinase 11B OS=Mus musculus GN=Cdk11b PE=1 SV=2				19.3878	15	22	15	1	784	91.458	5.39	1.059	0.927	1.012	0.994	0.966	1.008	3341.2	3539.4	3055.8	3279.3	3736.7	3779.7	3714.8	3366.8	3253.2	3392.3	0	High	0.000468604	193.048	15
Q99KC8	von Willebrand factor A domain-containing protein 5A OS=Mus musculus GN=Vwa5a PE=1 SV=2				22.5725	18	23	18	1	793	87.087	6.58	0.926	1.02	0.963	0.996	1.074	1.047	3466.6	3210.4	2131.4	3273	3974	3826.5	3956.6	3674	3946.3	3846.9	0	High	0.000468604	344.729	18
Q8BGW0	Protein THEMIS OS=Mus musculus GN=Themis PE=1 SV=1				35.6918	20	24	20	1	636	72.734	6.13	1.049	0.863	0.922	0.957	0.79	0.822	3615.8	3793.3	3243.6	3272.1	4130.4	3807.7	3951.8	4088.8	3232.1	3359.7	0	High	0.000468604	227.756	20
O70435	Proteasome subunit alpha type-3 OS=Mus musculus GN=Psma3 PE=1 SV=3				49.8039	15	26	15	1	255	28.387	5.44	1.108	0.778	0.701	0.708	0.733	0.811	3795.9	4206.6	1762.5	3271.1	4824.3	3382.3	3414.2	3776.9	2768.3	3063.5	0	High	0.000468604	332.008	15
Q9CVB6	Actin-related protein 2/3 complex subunit 2 OS=Mus musculus GN=Arpc2 PE=1 SV=3				59	19	32	19	1	300	34.336	7.36	1.087	0.805	0.84	0.968	0.858	0.972	3729.6	4053.6	3704.5	3264.9	5988.3	5027.8	5799	4292.6	3684.1	4173.4	0	High	0.000468604	282.485	19
P49722	Proteasome subunit alpha type-2 OS=Mus musculus GN=Psma2 PE=1 SV=3				67.094	14	29	14	1	234	25.91	7.43	1.11	0.805	0.733	0.749	0.767	0.815	3642.8	4044.9	3464.8	3256.7	4601.7	3373	3444.5	3695	2835.5	3012.5	0	High	0.000468604	787.512	14
Q9CWJ9	Bifunctional purine biosynthesis protein PURH OS=Mus musculus GN=Atic PE=1 SV=2				54.7297	23	38	23	1	592	64.177	6.76	1.374	0.766	0.891	1.355	0.913	1.445	3087.7	4241.9	3962.1	3251.1	5484.8	4889.2	7433.3	3604.2	3291.9	5209.1	0	High	0.000468604	713.473	23
Q922Q8	Leucine-rich repeat-containing protein 59 OS=Mus musculus GN=Lrrc59 PE=1 SV=1				48.5342	16	28	16	1	307	34.856	9.52	0.957	0.846	0.983	0.969	0.697	0.763	4012	3840.3	4539.3	3248.5	3852.6	3786.1	3732.6	4649.3	3241.3	3546	0	High	0.000468604	315.751	16
A2AQ19	RNA polymerase-associated protein RTF1 homolog OS=Mus musculus GN=Rtf1 PE=1 SV=1				21.5385	16	21	16	1	715	80.748	8.16	0.954	0.922	1.012	1.011	0.91	0.935	3689.2	3520.4	2983.1	3247	3212.9	3250.1	3246.7	3677.6	3347.7	3438.1	0	High	0.000468604	303.298	16
Q8CHC4	Synaptojanin-1 OS=Mus musculus GN=Synj1 PE=1 SV=3				14.1677	20	22	20	1	1574	172.509	6.89	0.991	0.998	1.054	0.986	0.985	0.91	3275	3244.8	2313.2	3239.7	2945.7	3104.4	2905.2	3335.9	3285.9	3035.9	0	High	0.000468604	258.578	20
Q8BG81	Polymerase delta-interacting protein 3 OS=Mus musculus GN=Poldip3 PE=1 SV=1				41.1905	17	26	17	1	420	46.104	10.05	1.045	1.014	1.152	1.226	0.993	1.067	3049.7	3185.5	2079.2	3230.9	2370.7	2730.4	2906.6	2595.4	2577.3	2769.7	0	High	0.000468604	289.056	17
D0QMC3	Myeloid cell nuclear differentiation antigen-like protein OS=Mus musculus GN=Mndal PE=1 SV=1				27.6952	16	21	8	1	538	60.488	9.28	1.048	0.793	1.273	1.144	0.759	0.786	3881.9	4070.1	3378.5	3226.8	3236.2	4118.1	3701.2	4655.8	3535.3	3660.5	7	High	0.000468604	215.163	16
Q9CT10	Ran-binding protein 3 OS=Mus musculus GN=Ranbp3 PE=1 SV=2				36.0489	14	26	14	1	491	52.541	5.12	1.037	0.995	0.963	0.877	0.954	0.893	3117.5	3232	2484.4	3215.4	2979	2868.5	2613.2	3215.9	3066.9	2871.2	0	High	0.000468604	427.196	14
P97376	Protein FRG1 OS=Mus musculus GN=Frg1 PE=1 SV=2				48.8372	13	24	13	1	258	29.109	8.92	0.985	1.034	1.877	1.542	1.111	1.139	3148.6	3099.9	1816.7	3206.8	3329.6	6249.4	5133	3649.1	4054	4155	0	High	0.000468604	387.878	13
Q7TQH0	Ataxin-2-like protein OS=Mus musculus GN=Atxn2l PE=1 SV=1				21.9256	19	21	17	1	1049	110.58	8.85	0.99	0.944	0.878	0.872	0.853	0.812	3428.4	3394.9	2765.1	3204.8	3101.5	2722.7	2703.7	3595.6	3067.6	2921.2	2	High	0.000468604	271.051	19
Q6PB66	Leucine-rich PPR motif-containing protein, mitochondrial OS=Mus musculus GN=Lrpprc PE=1 SV=2				18.8937	25	25	25	1	1392	156.516	6.83	1.031	0.873	0.889	1.005	0.95	1.057	3546.3	3656.1	3737	3192.1	4398.2	3909.6	4421.1	3969.3	3770.4	4193.8	0	High	0.000468604	356.549	25
O70194	Eukaryotic translation initiation factor 3 subunit D OS=Mus musculus GN=Eif3d PE=1 SV=2				43.0657	19	28	19	1	548	63.948	6.05	0.988	0.904	0.924	0.926	0.862	0.885	3569	3524.9	3856	3187.1	3633.6	3355.8	3363.8	3918.3	3377.9	3466.4	0	High	0.000468604	437.997	19
P35601	Replication factor C subunit 1 OS=Mus musculus GN=Rfc1 PE=1 SV=2				14.5889	18	21	18	1	1131	125.907	9.33	1.127	0.829	1.235	1.17	1.113	1.13	3411	3843.5	1640.1	3186.8	2901.3	3581.9	3395.9	3122.9	3475.5	3530.4	0	High	0.000468604	361.092	18
P28352	DNA-(apurinic or apyrimidinic site) lyase OS=Mus musculus GN=Apex1 PE=1 SV=2				57.7287	14	22	14	1	317	35.468	7.91	0.839	1.14	1.098	1.101	1.044	1.057	3329.5	2793	3120.3	3184.2	2780.8	3052.5	3060.6	3497.8	3652.3	3696.5	0	High	0.000468604	450.786	14
Q60972	Histone-binding protein RBBP4 OS=Mus musculus GN=Rbbp4 PE=1 SV=5				21.6471	10	25	3	1	425	47.626	4.89	1.048	0.84	0.858	0.789	0.791	0.787	3614.3	3787.8	2028.5	3183.2	3740	3209.5	2949.4	4052.2	3205.2	3190.9	6	High	0.000468604	318.712	10
Q61598	Rab GDP dissociation inhibitor beta OS=Mus musculus GN=Gdi2 PE=1 SV=1				53.7079	18	35	13	1	445	50.505	6.25	1.5	0.843	0.826	1.209	0.956	1.383	2514.6	3772.1	3331.3	3178.3	5335.7	4409.1	6449	3380	3231	4674.8	5	High	0.000468604	407.988	18
Q6P2L6	Histone-lysine N-methyltransferase NSD3 OS=Mus musculus GN=Nsd3 PE=1 SV=2				12.9951	17	25	17	1	1439	160.899	8.27	0.94	0.989	1.171	1.055	1.015	0.997	3413.8	3209.4	3031.4	3172.7	2857.8	3345.6	3016.1	3405.6	3457.3	3394.5	0	High	0.000468604	312.787	17
Q8R3N6	THO complex subunit 1 OS=Mus musculus GN=Thoc1 PE=1 SV=1				28.9193	16	19	16	1	657	75.388	4.97	0.993	0.922	1.015	0.877	0.899	0.845	3456.2	3433.5	2058.3	3164.8	3067.9	3112.5	2689.5	3656.6	3286.9	3089.1	0	High	0.000468604	181.401	16
Q8CI94	Glycogen phosphorylase, brain form OS=Mus musculus GN=Pygb PE=1 SV=3				23.1317	20	20	15	1	843	96.668	6.73	1.056	0.893	1.304	1.582	1.285	1.387	3354.7	3541.2	5173.1	3162.5	3316.3	4323.5	5246.6	3109	3994.7	4311.5	5	High	0.000468604	186.294	20
P17918	Proliferating cell nuclear antigen OS=Mus musculus GN=Pcna PE=1 SV=2				62.4521	14	27	14	1	261	28.766	4.77	1.484	0.662	0.909	1.299	0.852	1.437	3213.5	4768.4	2861.7	3157.9	5206.2	4734.7	6764.7	3448.5	2939.3	4955.6	0	High	0.000468604	381.149	14
Q61035	Histidine--tRNA ligase, cytoplasmic OS=Mus musculus GN=Hars PE=1 SV=2				42.0432	20	24	18	1	509	57.396	6	1.041	0.918	0.847	0.94	0.846	0.93	3302.7	3438.9	2701.8	3157.5	4851	4107	4559.8	4238.1	3584.6	3939.9	2	High	0.000468604	336.614	20
Q0VGB7	Serine/threonine-protein phosphatase 4 regulatory subunit 2 OS=Mus musculus GN=Ppp4r2 PE=1 SV=1				28.2974	11	19	11	1	417	46.45	4.56	1.069	0.954	1	0.868	0.884	0.787	3095.7	3308.6	1842	3157	2724.3	2723.7	2364.1	3488.1	3085.2	2744	0	High	0.000468604	267.015	11
Q62448	Eukaryotic translation initiation factor 4 gamma 2 OS=Mus musculus GN=Eif4g2 PE=1 SV=2				25.3863	21	26	21	1	906	102.041	7.14	0.932	1.025	1.029	1.001	0.987	0.95	3295.6	3070.8	2724.3	3146.8	2941.6	3025.7	2944.6	3231.9	3191.5	3071.9	0	High	0.000468604	311.509	21
Q9Z1N5	Spliceosome RNA helicase Ddx39b OS=Mus musculus GN=Ddx39b PE=1 SV=1				41.5888	17	33	10	1	428	49.004	5.67	1.068	0.775	0.899	1.042	0.84	0.93	3791.5	4048.1	2898.3	3138.4	4083.5	3671	4256.7	3850.9	3233.4	3579.9	7	High	0.000468604	555.414	17
Q8JZX4	Splicing factor 45 OS=Mus musculus GN=Rbm17 PE=1 SV=1				36.7901	18	22	16	1	405	45.276	5.82	0.976	0.934	0.963	0.852	0.857	0.945	3440.9	3359.7	2139.6	3137	3095.1	2981.5	2637.3	3485.7	2986.9	3295.6	2	High	0.000468604	249.05	18
Q9WV32	Actin-related protein 2/3 complex subunit 1B OS=Mus musculus GN=Arpc1b PE=1 SV=4				47.3118	14	31	14	1	372	41.037	8.35	1.073	0.773	0.899	1.093	0.878	1.036	3779.5	4055.2	4109.7	3135.9	5393.4	4850.7	5896.2	4075.2	3578.6	4220.2	0	High	0.000468604	463.395	14
P43274	Histone H1.4 OS=Mus musculus GN=Hist1h1e PE=1 SV=2				58.4475	22	127	7	1	219	21.964	11.11	0.849	0.532	1.009	0.97	0.788	0.802	6944	5894.9	2143.9	3134.2	3009.4	3037.1	2918.8	4322.5	3404.7	3467.6	0	High	0	1382.86	22
O70318	Band 4.1-like protein 2 OS=Mus musculus GN=Epb41l2 PE=1 SV=2				20.8502	17	20	16	1	988	109.873	5.43	0.954	1.059	1.151	1.159	1.164	1.167	3101.8	2960.4	2714.9	3133.8	2815.5	3240.5	3264.4	3099.4	3606.3	3615.7	1	High	0.000468604	116.921	17
Q9QVP9	Protein-tyrosine kinase 2-beta OS=Mus musculus GN=Ptk2b PE=1 SV=2				28.5431	23	25	23	1	1009	115.72	6.35	1.017	0.966	0.955	0.91	0.774	0.738	3184.8	3238.4	3298.4	3127.2	3182.1	3037.8	2896.6	3882.5	3004.2	2864.3	0	High	0.000468604	318.8	23
Q64518	Sarcoplasmic/endoplasmic reticulum calcium ATPase 3 OS=Mus musculus GN=Atp2a3 PE=1 SV=3				22.158	21	29	16	1	1038	113.565	5.85	1.012	0.981	0.925	1.061	0.998	1.102	3147.6	3185.9	2872.8	3126.5	3453.9	3194.3	3664.7	3069.5	3063.8	3383.6	5	High	0.000468604	358.182	21
Q60872	Eukaryotic translation initiation factor 1A OS=Mus musculus GN=Eif1a PE=2 SV=3				55.5556	9	24	3	1	144	16.492	5.24	1.085	0.921	1.054	0.764	0.963	0.972	3122.6	3389.4	5401.9	3121.8	4948	5216	3782	3336.3	3211.6	3241.6	6	High	0.000468604	222.058	9
O35382	Exocyst complex component 4 OS=Mus musculus GN=Exoc4 PE=1 SV=2				22.1538	17	19	17	1	975	110.475	6.49	0.978	0.935	0.94	0.912	0.953	0.912	3414.3	3337.8	2971.4	3120.9	3326.5	3126.7	3033.5	3454	3292.5	3151.3	0	High	0.000468604	313.695	17
Q99JX4	Eukaryotic translation initiation factor 3 subunit M OS=Mus musculus GN=Eif3m PE=1 SV=1				31.8182	12	18	12	1	374	42.49	5.74	0.992	0.9	0.866	0.868	0.871	0.908	3492.8	3465	3608.3	3119.4	3662	3172	3180	3463.9	3016.2	3146.4	0	High	0.000468604	297.335	12
Q9CQW1	Synaptobrevin homolog YKT6 OS=Mus musculus GN=Ykt6 PE=1 SV=1				42.4242	8	16	8	1	198	22.3	6.35	0.959	1.188	1.282	1.167	1.138	1.045	2734.2	2620.9	2417.8	3113.2	2506.3	3212.5	2925.5	2773.5	3155.4	2899	0	High	0.000468604	180.098	8
Q6ZPE2	Myotubularin-related protein 5 OS=Mus musculus GN=Sbf1 PE=1 SV=2				20.1928	30	32	30	1	1867	208.561	7.12	0.906	0.92	0.902	0.9	0.823	0.842	3728.1	3377.5	4270.9	3108.8	3208	2895.2	2888.7	3989.3	3285	3357.3	0	High	0.000468604	469.798	30
Q9QYB5	Gamma-adducin OS=Mus musculus GN=Add3 PE=1 SV=2				26.6289	15	26	15	1	706	78.728	5.95	0.951	0.982	1.132	1.042	0.89	0.888	3325	3162.9	2658.8	3107.1	2808.7	3179.9	2926.3	3601.7	3203.9	3198.1	0	High	0.000468604	356.9	15
Q9D8Y0	EF-hand domain-containing protein D2 OS=Mus musculus GN=Efhd2 PE=1 SV=1				45.8333	11	18	11	1	240	26.775	5.06	0.793	1.39	0.91	0.81	1.097	0.78	2817.6	2234.2	1457.8	3105.1	2889.4	2628.7	2339.1	2274.1	2493.7	1774.4	0	High	0.000468604	265.052	11
Q9R233	Tapasin OS=Mus musculus GN=Tapbp PE=1 SV=2				33.5484	16	43	16	1	465	49.705	8.5	1.05	0.796	0.893	0.998	0.859	1.012	3710.8	3896.5	3553.1	3102.2	3616.8	3230.9	3608	3417.6	2936.4	3459.1	0	High	0.000468604	573.354	16
P60335	Poly(rC)-binding protein 1 OS=Mus musculus GN=Pcbp1 PE=1 SV=1				69.382	17	40	12	1	356	37.474	7.09	1.149	0.854	0.947	1.088	0.951	1.136	3153.8	3622.8	2940.5	3092.1	3926	3718	4272.2	3270.9	3112.1	3716.6	5	High	0.000468604	958.679	17
Q99LF4	tRNA-splicing ligase RtcB homolog OS=Mus musculus GN=Rtcb PE=1 SV=1				57.6238	24	37	24	1	505	55.214	7.23	0.946	0.914	0.918	0.982	0.892	0.952	3578.5	3384.3	2737.5	3091.8	3253.6	2988.1	3196.4	3466.1	3091.4	3301.4	0	High	0.000468604	651.871	24
P53026	60S ribosomal protein L10a OS=Mus musculus GN=Rpl10a PE=1 SV=3				45.6221	12	29	12	1	217	24.901	9.98	1.188	0.662	0.649	0.842	0.913	1.102	3929.5	4667.8	3181.1	3087.9	4658.2	3025	3924.5	2889.8	2637.5	3184.9	0	High	0.000468604	287.727	12
Q99LX0	Protein DJ-1 OS=Mus musculus GN=Park7 PE=1 SV=1				54.4974	12	22	12	1	189	20.008	6.77	1.249	0.737	0.759	0.915	0.892	1.072	3350.3	4186	1728.3	3084.9	5234.3	3971.2	4790.5	3944.2	3517.2	4226.8	0	High	0.000468604	348.662	12
Q9JIF0	Protein arginine N-methyltransferase 1 OS=Mus musculus GN=Prmt1 PE=1 SV=1				48.5175	15	28	15	1	371	42.408	5.43	1.123	0.936	0.99	1.084	0.974	1.044	2926.4	3286.6	3685	3076.4	3871.2	3833.8	4197	3576.3	3483.4	3734.6	0	High	0.000468604	298.71	15
P19253	60S ribosomal protein L13a OS=Mus musculus GN=Rpl13a PE=1 SV=4				44.8276	13	21	13	1	203	23.449	11.02	1.014	0.767	0.853	0.936	0.929	1.038	3952.3	4006.5	1735	3071.3	3976.9	3392.9	3721.5	3218.1	2990	3341.6	0	High	0.000468604	200.455	13
Q9Z2U0	Proteasome subunit alpha type-7 OS=Mus musculus GN=Psma7 PE=1 SV=1				70.1613	16	31	16	1	248	27.838	8.46	1.084	0.793	0.685	0.74	0.807	0.884	3567.5	3867.7	18236.1	3068.5	4798	3286.4	3550.8	3726.4	3007.9	3295.2	0	High	0.000468604	419.558	16
O88673	Diacylglycerol kinase alpha OS=Mus musculus GN=Dgka PE=1 SV=2				24.1096	15	20	15	1	730	82.708	6.49	1.058	1.016	1.175	1.168	1.003	0.997	2853.9	3019.9	3790.5	3067.6	2758.5	3240.4	3223.2	2897.9	2906.6	2889.7	0	High	0.000468604	302.448	15
Q9QXK7	Cleavage and polyadenylation specificity factor subunit 3 OS=Mus musculus GN=Cpsf3 PE=1 SV=2				28.0702	17	25	17	1	684	77.455	5.6	1.017	0.944	0.962	0.886	0.883	0.865	3169.3	3221.9	2944.9	3041.9	2999.9	2887.4	2658.6	3369.6	2974.2	2915.6	0	High	0.000468604	365.643	17
Q62446	Peptidyl-prolyl cis-trans isomerase FKBP3 OS=Mus musculus GN=Fkbp3 PE=1 SV=2				60.7143	13	22	13	1	224	25.132	9.28	0.857	1.018	1.026	1.05	0.834	0.862	3483.9	2986	2817.2	3040.4	2856.1	2930	2999.4	3827.5	3191.5	3297.8	0	High	0.000468604	237.862	13
O89100	GRB2-related adaptor protein 2 OS=Mus musculus GN=Grap2 PE=1 SV=1				54.9689	15	28	15	1	322	36.787	6.58	1.017	1.005	1.094	1.167	1.092	1.119	2965.6	3016	3969.4	3029.7	3156.2	3453.7	3681.9	3150.4	3439.3	3524.2	0	High	0.000468604	394.917	15
Q80U28	MAP kinase-activating death domain protein OS=Mus musculus GN=Madd PE=1 SV=2				13.4432	22	25	22	1	1577	175.07	6.04	0.977	0.899	1.079	1.061	0.9	0.982	3451.1	3371	3568.8	3029.5	2898.1	3128	3074.6	3374.8	3038.3	3312.5	0	High	0.000468604	281.271	22
Q921M7	Protein FAM49B OS=Mus musculus GN=Fam49b PE=1 SV=1				37.963	10	20	8	1	324	36.753	6.06	1.37	0.748	0.851	1.1	0.853	1.139	2938.2	4026.3	3614.3	3010.2	4537.4	3862.9	4989.4	3586.2	3057.3	4086.3	2	High	0.000468604	338.384	10
Q91VM5	RNA binding motif protein, X-linked-like-1 OS=Mus musculus GN=Rbmxl1 PE=1 SV=1				41.2371	20	31	3	1	388	42.136	9.99	0.813	0.515	1.038	1.145	0.959	1.08	7167.3	5828.6	3346.2	3001.1	3072.3	3190.5	3518.6	3039.8	2916.3	3281.6	17	High	0.000468604	292.891	20
P17427	AP-2 complex subunit alpha-2 OS=Mus musculus GN=Ap2a2 PE=1 SV=2				25.5864	22	25	14	1	938	103.951	6.93	1.01	0.884	0.843	0.918	0.869	0.907	3357.8	3392.3	3219.7	2997.8	3970.2	3348.8	3643.7	3441.3	2990.1	3123	7	High	0.000468604	447.546	22
P14211	Calreticulin OS=Mus musculus GN=Calr PE=1 SV=1				33.6538	16	28	16	1	416	47.965	4.49	1.41	0.634	0.726	1.038	0.701	1.132	3352.7	4726.9	2634.6	2996.1	5858.7	4250.7	6078.7	3984.4	2793.3	4509.6	0	High	0.000468604	256.436	16
Q6ZQ88	Lysine-specific histone demethylase 1A OS=Mus musculus GN=Kdm1a PE=1 SV=2				24.1501	16	21	16	1	853	92.793	6.52	0.963	0.898	0.894	0.872	0.703	0.705	3455.4	3328.9	4709.4	2989.1	3126.7	2795.9	2725.3	4407.1	3097.5	3107.9	0	High	0.000468604	287.933	16
P62852	40S ribosomal protein S25 OS=Mus musculus GN=Rps25 PE=1 SV=1				47.2	8	20	8	1	125	13.734	10.11	1.403	0.529	1.123	1.05	0.888	1.093	4017.8	5638.2	2212.1	2985.2	2942.4	3303.5	3088.5	2962.7	2630.6	3237.2	0	High	0.000468604	290.083	8
P42208	Septin-2 OS=Mus musculus GN=Sept2 PE=1 SV=2				43.4903	12	21	11	1	361	41.499	6.55	0.979	0.913	0.896	0.897	0.79	0.786	3338.3	3267.1	3663.9	2984.1	3496.3	3132	3137.8	4083.8	3226.8	3209.1	0	High	0.000468604	470.503	12
Q62418	Drebrin-like protein OS=Mus musculus GN=Dbnl PE=1 SV=2				45.6422	18	28	18	1	436	48.67	4.92	1.092	0.909	0.936	1.099	0.992	1.117	3004	3281.3	2331	2983.4	3756.6	3515	4127.5	3123.1	3099.4	3489	0	High	0.000468604	454.291	18
P27661	Histone H2AX OS=Mus musculus GN=H2afx PE=1 SV=2				65.035	11	109	4	1	143	15.133	10.74	0.818	0.173	0.717	0.866	0.923	1.335	21026.4	17193.9	9895.4	2981.8	3860.7	2766.6	3345.1	3101.7	2863.5	4139.8	7	High	0	1936.05	11
Q9D824	Pre-mRNA 3'-end-processing factor FIP1 OS=Mus musculus GN=Fip1l1 PE=1 SV=1				26.1618	14	21	14	1	581	64.92	5.77	1.052	0.947	0.931	0.875	0.916	0.915	2989.7	3146.5	2503.7	2980.5	3027.7	2819.5	2649.1	3032.1	2776.5	2772.9	0	High	0.000468604	411.274	14
P33609	DNA polymerase alpha catalytic subunit OS=Mus musculus GN=Pola1 PE=1 SV=2				16.8601	19	21	19	1	1465	167.233	5.74	0.984	0.964	0.921	0.933	0.98	1.003	3133.3	3082.5	3849.3	2970.6	3028.9	2788.5	2826.8	3060.1	3000.3	3070	0	High	0.000468604	298.683	19
Q60875	Rho guanine nucleotide exchange factor 2 OS=Mus musculus GN=Arhgef2 PE=1 SV=4				24.5685	24	26	24	1	985	111.905	7.25	0.965	0.864	1.007	1.04	0.824	0.911	3559	3434.7	2257.2	2968.8	3128	3149.9	3252.3	3493.2	2877.8	3183.5	0	High	0.000468604	212.567	24
Q6PDI5	Proteasome-associated protein ECM29 homolog OS=Mus musculus GN=Ecm29 PE=1 SV=3				11.6848	17	21	17	1	1840	203.573	7.06	1.02	0.968	0.944	1.075	0.924	1.013	3005.4	3065.5	2416.8	2968.5	3267.3	3085.7	3511	3184.5	2941.7	3227.5	0	High	0.000468604	398.278	17
Q00PI9	Heterogeneous nuclear ribonucleoprotein U-like protein 2 OS=Mus musculus GN=Hnrnpul2 PE=1 SV=2				21.0738	17	25	17	1	745	84.888	4.89	0.902	0.621	0.918	1.032	0.88	0.931	5296.6	4777.5	3886.3	2968.4	3276.1	3007.2	3380.3	3338	2937.6	3106.8	0	High	0.000468604	404.636	17
Q99N69	Leupaxin OS=Mus musculus GN=Lpxn PE=1 SV=2				34.715	12	23	12	1	386	43.45	6.43	0.935	0.901	0.709	0.634	0.594	0.535	3522.7	3293.1	2832.5	2966.2	3481.7	2469.4	2207.4	3932.9	2335.2	2102.9	0	High	0.000468604	355.051	12
Q8K1R7	Serine/threonine-protein kinase Nek9 OS=Mus musculus GN=Nek9 PE=1 SV=2				22.6626	21	29	21	1	984	107.075	5.63	1.029	1.053	1.017	1.001	1.184	1.12	2730.6	2810.8	3069.1	2959.9	2963.9	3013.6	2966.8	3097.4	3666.3	3468	0	High	0.000468604	335.709	21
Q8VDP2	UPF0428 protein CXorf56 homolog OS=Mus musculus PE=1 SV=1				40.5405	10	17	10	1	222	25.578	8.73	0.978	1.075	1.058	0.915	1.083	0.954	2812.8	2751.7	2709.1	2959.4	2820.8	2983.5	2580	2820.5	3055	2690.3	0	High	0.000468604	479.85	10
Q6ZPY7	Lysine-specific demethylase 3B OS=Mus musculus GN=Kdm3b PE=1 SV=2				20.1024	21	25	20	1	1562	170.768	6.92	1.019	0.975	1.065	0.99	0.986	0.955	2973.9	3030.1	3001.4	2955.4	2660.1	2832.8	2632.3	3062.4	3020.4	2924	0	High	0.000468604	515.715	21
P35564	Calnexin OS=Mus musculus GN=Canx PE=1 SV=1				26.9036	17	30	17	1	591	67.236	4.64	1.248	0.616	0.78	1.101	0.636	1.051	3841.9	4796.4	4624.5	2953.5	4640	3616.8	5106.4	3838.6	2442.9	4036.3	0	High	0.000468604	358.76	17
Q9QYC0	Alpha-adducin OS=Mus musculus GN=Add1 PE=1 SV=2				27.8912	14	19	14	1	735	80.596	5.9	0.976	0.992	1.069	1.034	0.861	0.84	3050.2	2976.3	2736.9	2953.2	2814.9	3008.5	2909.8	3521.3	3031.7	2957.4	0	High	0.000468604	349.054	14
Q60953	Protein PML OS=Mus musculus GN=Pml PE=1 SV=3				23.7288	19	22	19	1	885	98.18	5.63	0.995	1.025	0.996	0.969	1.073	1.024	2894.4	2878.9	2208.7	2949.8	2574.9	2564.3	2494.4	2638	2830.6	2702.1	0	High	0.000468604	452.973	19
Q9JKC8	AP-3 complex subunit mu-1 OS=Mus musculus GN=Ap3m1 PE=1 SV=1				23.2057	8	11	8	1	418	46.906	6.93	0.976	1.269	1.021	0.88	1.019	1.06	2381.3	2323.7	3216.2	2949.6	2304.1	2352	2026.8	2567.5	2617.3	2722.3	0	High	0.000468604	218.7	8
Q8CFQ3	Intron-binding protein aquarius OS=Mus musculus GN=Aqr PE=1 SV=2				12.8967	19	28	18	1	1481	170.185	6.27	0.996	0.902	0.92	0.92	1.023	1.074	3277.8	3264	2725.7	2945.7	2979.3	2739.7	2740.3	2836.7	2902.4	3045.9	0	High	0.000468604	273.036	19
Q61081	Hsp90 co-chaperone Cdc37 OS=Mus musculus GN=Cdc37 PE=1 SV=1				30.6069	11	20	11	1	379	44.565	5.34	1.075	1.013	0.919	1.013	0.968	1.06	2700.8	2903.4	2859	2940.6	3343	3071.8	3386.7	3060.3	2962.6	3245	0	High	0.000468604	273.561	11
Q8VI36	Paxillin OS=Mus musculus GN=Pxn PE=1 SV=1				19.9662	11	18	11	1	591	64.435	6.02	1.015	0.987	0.825	0.82	0.834	0.785	2933.5	2978.9	4477.9	2938.9	3078.9	2540.6	2523.6	3012.1	2511.8	2364.8	0	High	0.000468604	197.604	11
Q9EQU5	Protein SET OS=Mus musculus GN=Set PE=1 SV=1				45.3287	13	24	13	1	289	33.358	4.32	1.018	0.957	0.857	0.996	0.877	0.996	3014.5	3068	2253.6	2936.9	3739.5	3203.9	3724.3	3167.6	2777.7	3153.8	0	High	0.000468604	309.294	13
P08249	Malate dehydrogenase, mitochondrial OS=Mus musculus GN=Mdh2 PE=1 SV=3				63.9053	18	38	18	1	338	35.589	8.68	1.436	0.716	0.746	1.014	0.878	1.194	2849.9	4091.2	4369.4	2930.8	5863	4376.6	5943.9	3583.7	3144.9	4280.7	0	High	0.000468604	827.924	18
P84091	AP-2 complex subunit mu OS=Mus musculus GN=Ap2m1 PE=1 SV=1				30.3448	12	17	12	1	435	49.623	9.54	1.058	0.861	0.871	0.929	0.921	0.982	3215.7	3403	4387.2	2930	3924.1	3418.2	3647	3190.2	2936.8	3133.7	0	High	0.000468604	221.227	12
P05202	Aspartate aminotransferase, mitochondrial OS=Mus musculus GN=Got2 PE=1 SV=1				35.814	16	30	16	1	430	47.381	9	1.544	0.653	0.743	1.196	0.745	1.234	2902.5	4481.2	3550.8	2925.1	6346.3	4715	7591.8	4059.9	3024.6	5011.7	0	High	0.000468604	479.297	16
P97855	Ras GTPase-activating protein-binding protein 1 OS=Mus musculus GN=G3bp1 PE=1 SV=1				35.4839	13	29	11	1	465	51.797	5.59	0.934	0.94	0.95	0.928	0.953	0.978	3327.7	3107.5	2072.5	2920.8	2501.3	2376.9	2320.5	2899.1	2761.5	2835.9	2	High	0.000468604	406.668	13
Q60790	Ras GTPase-activating protein 3 OS=Mus musculus GN=Rasa3 PE=1 SV=2				21.5827	18	20	17	1	834	95.926	7.34	1.02	1.018	1.113	1.424	0.904	1.016	2813.7	2868.6	2839.1	2918.9	2808.1	3124.9	3999.3	3231.5	2919.8	3282.9	1	High	0.000468604	309.977	18
Q80X82	Symplekin OS=Mus musculus GN=Sympk PE=1 SV=1				11.838	14	16	14	1	1284	142.194	6.05	1.038	0.884	0.832	0.792	0.842	0.884	3175.4	3296	7256.8	2913.6	3183.5	2648.2	2521.3	3120.2	2628.6	2758.1	0	High	0.000468604	243.742	14
Q8VDP4	Cell cycle and apoptosis regulator protein 2 OS=Mus musculus GN=Ccar2 PE=1 SV=2				28.9588	21	28	21	1	922	102.938	5.25	1.044	0.817	0.905	0.954	0.834	0.871	3414.3	3564.1	2194.3	2910.4	3516	3183.2	3353	3908.7	3260.1	3405.1	0	High	0.000468604	367.295	21
Q9CXW4	60S ribosomal protein L11 OS=Mus musculus GN=Rpl11 PE=1 SV=4				55.618	13	23	13	1	178	20.24	9.6	1.058	0.793	1.034	0.969	0.917	0.987	3466.1	3666.7	1847.2	2907.7	3772.2	3900.1	3655.7	3476.3	3186	3431.5	0	High	0.000468604	367.526	13
Q5SUA5	Unconventional myosin-Ig OS=Mus musculus GN=Myo1g PE=1 SV=1				28.2227	24	32	24	1	1024	117.153	8.59	0.863	0.682	1.096	1.182	1.052	1.053	4935.9	4257.6	3072.7	2905.2	3027	3318.2	3578.8	2835.5	2984.2	2985.8	0	High	0.000468604	453.114	24
P57780	Alpha-actinin-4 OS=Mus musculus GN=Actn4 PE=1 SV=1				35.4167	29	41	16	1	912	104.911	5.41	1.123	0.663	0.606	0.814	0.978	1.462	3894.6	4374.8	1832.3	2898.7	6559.4	3977.7	5340.1	2953	2888.8	4317.3	12	High	0.000468604	531.117	29
P63330	Serine/threonine-protein phosphatase 2A catalytic subunit alpha isoform OS=Mus musculus GN=Ppp2ca PE=1 SV=1				44.9838	13	19	2	1	309	35.585	5.54	1.107	0.845	0.817	0.88	0.901	1.006	3095.6	3427.2	2091.1	2894.6	4051.4	3311.9	3566.6	3244	2924.4	3264	11	High	0.000468604	317.011	13
Q9D554	Splicing factor 3A subunit 3 OS=Mus musculus GN=Sf3a3 PE=1 SV=2				34.1317	15	25	15	1	501	58.805	5.34	0.947	0.774	0.997	1.019	0.85	0.883	3949	3738.1	2492.4	2893.8	3212.9	3203.9	3273.8	3643.9	3095.9	3216.5	0	High	0.000468604	473.857	15
Q60932	Voltage-dependent anion-selective channel protein 1 OS=Mus musculus GN=Vdac1 PE=1 SV=3				64.8649	14	31	13	1	296	32.331	8.43	0.983	0.547	0.763	1.141	0.784	1.972	5377.2	5284.4	6143.7	2892.7	7267.2	5544.2	8293.9	4223.6	3312.1	8328.9	1	High	0.000468604	602.25	14
P49312	Heterogeneous nuclear ribonucleoprotein A1 OS=Mus musculus GN=Hnrnpa1 PE=1 SV=2				49.6875	14	46	11	1	320	34.175	9.23	0.883	0.72	0.903	0.936	0.863	0.887	4539.3	4008.3	4679.9	2887.8	2843.6	2568.1	2662.1	3115.8	2688.7	2762.5	0	High	0.000468604	790.064	14
O88738	Baculoviral IAP repeat-containing protein 6 OS=Mus musculus GN=Birc6 PE=1 SV=2				4.75215	21	23	21	1	4882	531.833	6.07	0.98	0.994	1.027	1.025	0.924	0.981	2956.7	2898.7	3532.4	2881.2	2992.3	3072.1	3067.8	3211.2	2965.5	3151.1	0	High	0.000468604	313.305	21
Q61464	Zinc finger protein 638 OS=Mus musculus GN=Znf638 PE=1 SV=2				10.8673	17	19	17	1	1960	217.999	6.89	1.01	0.85	0.945	0.842	0.883	0.851	3352.8	3385.4	2804.5	2877.5	2800.3	2645.1	2357.8	3307	2920.1	2814.3	0	High	0.000468604	314.919	17
Q9D1G1	Ras-related protein Rab-1B OS=Mus musculus GN=Rab1b PE=1 SV=1				77.6119	14	34	6	1	201	22.173	5.73	0.974	1.054	0.803	0.984	0.436	0.781	2801.8	2729.5	2865.7	2877.3	2058.9	1653.6	2025.6	2949.9	1285.3	2304.9	0	High	0.000468604	476.95	14
Q8QZX2	HAUS augmin-like complex subunit 3 OS=Mus musculus GN=Haus3 PE=1 SV=1				26.4912	14	18	14	1	570	66.267	5.29	1.001	1.031	0.971	0.845	0.913	0.838	2781.8	2784.7	2571.3	2871.2	2541.6	2467.6	2147.2	3067.3	2799.1	2571	0	High	0.000468604	241.939	14
Q921F2	TAR DNA-binding protein 43 OS=Mus musculus GN=Tardbp PE=1 SV=1				41.7874	10	26	10	1	414	44.519	6.7	0.93	0.897	1.043	1.099	1.017	1.054	3439	3197.4	1819.6	2867.2	2719.8	2835.9	2988.9	2728.5	2775.2	2876.3	0	High	0.000468604	952.448	10
P25799	Nuclear factor NF-kappa-B p105 subunit OS=Mus musculus GN=Nfkb1 PE=1 SV=2				17.6107	16	21	16	1	971	105.549	5.39	0.995	0.915	0.897	0.992	0.82	0.895	3146	3131.3	2796	2863.9	3350.6	3006.5	3323	3423.4	2806	3063.8	0	High	0.000468604	294.139	16
Q9DBM1	G patch domain-containing protein 1 OS=Mus musculus GN=Gpatch1 PE=2 SV=1				19.2473	15	22	15	1	930	102.945	6.98	0.964	1.151	1.118	1.049	1.241	1.124	2575.4	2482.9	2575.5	2857.5	2287.6	2558.2	2399.5	2215.4	2748.4	2489.7	0	High	0.000468604	311.942	15
Q61595	Kinectin OS=Mus musculus GN=Ktn1 PE=1 SV=1				13.4891	17	20	17	1	1327	152.498	5.86	0.942	1.009	1.06	0.968	0.863	0.829	3005	2831.1	2533.8	2855.9	2684.9	2845.2	2599.9	3418.9	2951.5	2834.4	0	High	0.000468604	404.023	17
Q8CEE6	PAS domain-containing serine/threonine-protein kinase OS=Mus musculus GN=Pask PE=1 SV=3				14.0275	17	19	17	1	1383	151.154	5.07	1.025	0.995	0.949	0.813	0.932	0.856	2795.8	2865.8	1614.1	2851.3	2603.2	2471.4	2115.5	2956.5	2754.9	2531.5	0	High	0.000468604	263.061	17
Q06180	Tyrosine-protein phosphatase non-receptor type 2 OS=Mus musculus GN=Ptpn2 PE=1 SV=2				39.6552	15	19	15	1	406	47.33	8.37	0.929	1.085	1.274	1.285	1.029	1.033	2822.8	2623.8	3384.2	2847	2383.2	3037.2	3061.7	3136	3227.2	3238.9	0	High	0.000468604	228.603	15
O08749	Dihydrolipoyl dehydrogenase, mitochondrial OS=Mus musculus GN=Dld PE=1 SV=2				38.3104	15	18	15	1	509	54.238	7.9	1.234	0.805	0.78	0.792	0.734	0.693	2858.2	3528.3	1245	2840.3	3517.3	2742.8	2787.1	4125.5	3028.9	2860.7	0	High	0.000468604	337.881	15
Q9D8U8	Sorting nexin-5 OS=Mus musculus GN=Snx5 PE=1 SV=1				39.1089	14	19	14	1	404	46.768	6.62	1.033	0.933	0.87	0.938	0.972	0.964	2944.8	3042.6	3059.1	2837.6	3394.1	2953.4	3183.1	3149.2	3062.6	3036.6	0	High	0.000468604	179.663	14
P16460	Argininosuccinate synthase OS=Mus musculus GN=Ass1 PE=1 SV=1				33.7379	14	25	14	1	412	46.555	8.22	1.374	0.684	0.783	1.104	1.028	1.411	3011.8	4139.2	3001.7	2832.3	5281.8	4136.3	5828.8	3102.5	3189.6	4377.8	0	High	0.000468604	209.334	14
Q9CYI0	Protein Njmu-R1 OS=Mus musculus PE=1 SV=2				27.9898	10	16	10	1	393	44.394	5.05	1.044	1.058	0.94	0.783	1.026	0.93	2561.2	2673.7	2576.8	2829.4	2435.5	2289.5	1906.8	2577.2	2643.2	2396.2	0	High	0.000468604	265.695	10
Q99P72	Reticulon-4 OS=Mus musculus GN=Rtn4 PE=1 SV=2				15.9208	14	21	14	1	1162	126.535	4.54	1.08	0.892	0.771	0.721	0.77	0.78	2924.6	3159.5	3703.9	2818.5	3337.4	2574.1	2407.5	3663.6	2822.3	2856.4	0	High	0.000468604	333.858	14
Q80US4	Actin-related protein 5 OS=Mus musculus GN=Actr5 PE=1 SV=3				35.2066	14	21	14	1	605	67.802	5.19	0.982	1.036	0.997	0.863	0.911	0.794	2765.3	2714.5	3427.2	2812.5	2406.7	2399.6	2077.4	3075.5	2802.7	2441.8	0	High	0.000468604	437.019	14
Q8C0C7	Phenylalanine--tRNA ligase alpha subunit OS=Mus musculus GN=Farsa PE=1 SV=1				33.6614	16	22	16	1	508	57.563	8.28	0.961	1.084	1.094	1.12	1.003	1.014	2694	2587.7	1739.1	2805.9	2362.2	2584.8	2645.2	2843.5	2852.6	2882.5	0	High	0.000468604	586.34	16
Q8BML9	Glutaminyl-tRNA synthetase OS=Mus musculus GN=Qars PE=1 SV=1				23.7419	16	20	16	1	775	87.621	7.31	0.963	0.981	0.912	0.994	0.843	0.831	2970	2860.4	4054.2	2805.7	2965.9	2706.2	2949.1	3351.2	2826.6	2784.5	0	High	0.000468604	318.565	16
Q99KP6	Pre-mRNA-processing factor 19 OS=Mus musculus GN=Prpf19 PE=1 SV=1				30.754	14	26	14	1	504	55.204	6.61	0.984	0.817	1.101	0.966	0.878	0.858	3490.6	3433.7	2105.1	2805.1	3293.9	3628.2	3182.2	3588.9	3150.5	3077.6	0	High	0.000468604	424.042	14
Q8QZT1	Acetyl-CoA acetyltransferase, mitochondrial OS=Mus musculus GN=Acat1 PE=1 SV=1				45.283	15	25	15	1	424	44.787	8.51	1.105	1.024	1.102	1.199	1.028	1.153	2475	2736.1	2945.5	2802.1	3234.5	3562.8	3876.6	2949	3030.3	3399.6	0	High	0.000468604	512.765	15
Q6DFW4	Nucleolar protein 58 OS=Mus musculus GN=Nop58 PE=1 SV=1				37.8731	17	23	17	1	536	60.305	8.34	0.954	0.674	0.913	0.867	0.743	0.813	4354.7	4156.2	3396.6	2801.3	3062.1	2796.1	2656.1	3450.1	2564.3	2803.8	0	High	0.000468604	319.42	17
Q60597	2-oxoglutarate dehydrogenase, mitochondrial OS=Mus musculus GN=Ogdh PE=1 SV=3				18.7683	18	24	18	1	1023	116.375	6.83	1.098	0.794	0.877	0.959	0.767	0.827	3211.5	3525.4	2768.8	2800	4082.1	3578.1	3914.8	4215.6	3234.2	3486.4	0	High	0.000468604	186.36	18
Q91Z40	Gbp6 protein OS=Mus musculus GN=Gbp7 PE=1 SV=2				34.953	20	29	18	1	638	72.675	6.33	1.116	0.819	0.866	0.94	0.94	0.997	3062.2	3417.4	2657.1	2798.8	3706.5	3208.2	3485.7	3193.8	3001.7	3184.1	2	High	0.000468604	329.412	20
Q9CSH3	Exosome complex exonuclease RRP44 OS=Mus musculus GN=Dis3 PE=1 SV=4				19.1023	19	21	19	1	958	108.769	7.53	0.973	0.889	0.886	0.937	0.884	0.976	3235.3	3148.7	1850.4	2798.6	3178.9	2816.3	2977.3	3254.4	2878.2	3174.8	0	High	0.000468604	236.258	19
P48962	ADP/ATP translocase 1 OS=Mus musculus GN=Slc25a4 PE=1 SV=4				63.7584	21	87	9	1	298	32.883	9.72	0.99	0.971	1.057	1.025	0.993	1.072	2903.5	2875	2290.4	2790.3	2460	2600.3	2522.1	2529	2511.7	2710	0	High	0.000468604	1186.76	21
Q9CSN1	SNW domain-containing protein 1 OS=Mus musculus GN=Snw1 PE=1 SV=3				40.6716	20	26	20	1	536	61.438	9.48	0.92	0.82	1.1	1.057	0.939	0.95	3696.3	3402.2	2273.4	2788.3	2694.8	2964.2	2848.5	3069.2	2883.3	2916.8	0	High	0.000468604	265.488	20
Q6P5E4	UDP-glucose:glycoprotein glucosyltransferase 1 OS=Mus musculus GN=Uggt1 PE=1 SV=4				12.4436	17	21	17	1	1551	176.323	5.62	1.185	1.063	1.031	1.153	1.168	1.346	2210.4	2619.5	2840.4	2783.7	3134.2	3232.6	3614.8	2570.4	3002.9	3459.3	0	High	0.000468604	259.433	17
P33610	DNA primase large subunit OS=Mus musculus GN=Prim2 PE=1 SV=1				29.703	14	15	14	1	505	58.372	8.32	0.936	1.025	1.106	1.05	0.979	0.918	2898	2711.6	3048.5	2780.5	2435.7	2693	2558.6	3022.5	2960.2	2775.2	0	High	0.000468604	216.019	14
P10711	Transcription elongation factor A protein 1 OS=Mus musculus GN=Tcea1 PE=1 SV=2				42.8571	12	18	12	1	301	33.859	8.38	0.929	1.183	1.164	1.147	0.946	1.045	2519	2340.2	2457.6	2769.6	2191.6	2551.5	2513.9	2700.3	2553.9	2820.8	0	High	0.000468604	268.348	12
Q9EQ28	DNA polymerase delta subunit 3 OS=Mus musculus GN=Pold3 PE=1 SV=2				25.5411	11	15	11	1	462	50.804	9.32	0.924	1.012	1.091	1.145	1.078	1.115	2948.7	2724.5	1009.4	2758	2411.2	2631.4	2761.8	2827.1	3048	3151.4	0	High	0.000468604	253.3	11
Q91V41	Ras-related protein Rab-14 OS=Mus musculus GN=Rab14 PE=1 SV=3				53.0233	13	21	11	1	215	23.882	6.21	0.977	1.01	0.768	0.861	0.578	0.877	2794.1	2729.2	2798.7	2756.3	2542.6	1952.8	2189.8	2800.8	1617.7	2456.6	1	High	0.000468604	270.492	13
Q60591	Nuclear factor of activated T-cells, cytoplasmic 2 OS=Mus musculus GN=Nfatc2 PE=1 SV=3				19.0939	13	20	12	1	927	99.957	6.76	1.045	1.006	1.03	1.075	1.056	1.103	2622.9	2739.8	2370.3	2755.3	2768	2850.2	2974.3	2612	2758.4	2880.8	1	High	0.000468604	366.395	13
Q99JY3	GTPase IMAP family member 4 OS=Mus musculus GN=Gimap4 PE=1 SV=1				73.516	15	30	14	1	219	24.539	7.02	1.44	0.683	0.873	1.27	0.861	1.312	2792.7	4022.6	2706.5	2749.1	5213.1	4552.5	6618.6	3371.1	2901.2	4424.1	1	High	0.000468604	346.072	15
P12382	ATP-dependent 6-phosphofructokinase, liver type OS=Mus musculus GN=Pfkl PE=1 SV=4				32.9487	26	44	17	1	780	85.305	7.17	1.35	0.738	0.946	1.294	0.907	1.227	2746.9	3707.5	5012.5	2737.2	3999.4	3785.3	5173.7	3279.1	2973.2	4022.3	3	High	0.000468604	588.764	26
P83882	60S ribosomal protein L36a OS=Mus musculus GN=Rpl36a PE=1 SV=2				33.0189	7	18	7	1	106	12.433	10.58	1.367	0.57	0.681	0.687	0.731	1.106	3508.9	4795.8	2272.2	2735.2	5445.1	3710.8	3739	3372.7	2464.1	3728.9	0	High	0.00130152	95.2386	7
Q8CIS0	Caspase recruitment domain-containing protein 11 OS=Mus musculus GN=Card11 PE=1 SV=2				16.4797	18	21	18	1	1159	133.956	6.37	0.994	0.98	0.948	0.901	0.983	0.944	2806.5	2789.8	973.4	2734.7	2658.9	2520.8	2394.4	2859.4	2809.8	2700.1	0	High	0.000468604	312.883	18
Q91WK2	Eukaryotic translation initiation factor 3 subunit H OS=Mus musculus GN=Eif3h PE=1 SV=1				38.0682	12	18	12	1	352	39.807	6.67	1.018	0.904	0.935	0.963	0.806	0.859	2968.3	3020.3	2653.2	2730.3	3072.5	2871.5	2958.2	3508.9	2828.3	3014.5	0	High	0.000468604	317.332	12
Q91WN1	DnaJ homolog subfamily C member 9 OS=Mus musculus GN=Dnajc9 PE=1 SV=2				50.5792	12	21	12	1	259	30.04	5.94	0.926	0.802	1.224	1.124	0.896	0.914	3664.2	3394.2	3490.7	2722.4	2108.8	2580.7	2370.1	3221	2886.4	2943.5	0	High	0.000468604	317.1	12
Q7TNC4	Putative RNA-binding protein Luc7-like 2 OS=Mus musculus GN=Luc7l2 PE=1 SV=1				29.3367	12	24	7	1	392	46.555	10.1	1.083	0.817	0.935	0.946	1	1.099	3063.6	3318.4	3003.8	2711.7	3569.5	3336.9	3376.3	2659.2	2659.5	2923.1	6	High	0.000468604	437.142	12
Q08093	Calponin-2 OS=Mus musculus GN=Cnn2 PE=1 SV=1				48.1967	11	24	9	1	305	33.134	7.62	1.138	0.938	1.091	1.17	1.027	1.118	2535.1	2885.3	1530	2707	2726.6	2975.4	3190.7	2625.7	2697.6	2935	2	High	0.000468604	520.793	11
Q505F5	Leucine-rich repeat-containing protein 47 OS=Mus musculus GN=Lrrc47 PE=1 SV=1				35.4561	18	24	18	1	581	63.551	8.1	1.009	0.9	0.989	1.05	0.898	0.985	2982.5	3008.6	2059.7	2706.3	2918.5	2885.8	3064.3	3377.2	3034	3326.3	0	High	0.000468604	418.378	18
Q9Z110	Delta-1-pyrroline-5-carboxylate synthase OS=Mus musculus GN=Aldh18a1 PE=1 SV=2				34.3396	21	30	21	1	795	87.212	7.55	1.167	0.791	0.907	1.042	0.884	1.035	2929.5	3419.9	3173.8	2703.4	4002.7	3630.7	4169.1	3974	3512.1	4111.8	0	High	0.000468604	419.144	21
B2RXR6	Serine/threonine-protein phosphatase 6 regulatory ankyrin repeat subunit B OS=Mus musculus GN=Ankrd44 PE=1 SV=1				29.8087	25	28	23	1	993	107.317	6.42	1.073	0.99	0.942	0.951	0.97	0.916	2536.5	2721.6	2789.1	2695.2	2876.2	2710.8	2735.6	2809	2724.5	2573.3	2	High	0.000468604	478.751	25
Q64378	Peptidyl-prolyl cis-trans isomerase FKBP5 OS=Mus musculus GN=Fkbp5 PE=1 SV=1				25.8772	12	18	12	1	456	50.934	7.8	0.935	0.91	0.82	0.878	0.749	0.791	3152.5	2948.4	2110.4	2681.9	2954.4	2423.8	2594.8	3186.9	2386.6	2522.2	0	High	0.000468604	184.22	12
P70268	Serine/threonine-protein kinase N1 OS=Mus musculus GN=Pkn1 PE=1 SV=3				22.9387	16	20	16	1	946	104.346	6.27	0.909	0.953	1.073	1.083	0.932	0.923	3092.6	2812	2788	2678.6	2664.5	2858.9	2885.6	3236.3	3017.7	2985.4	0	High	0.000468604	273.146	16
Q99KK2	N-acylneuraminate cytidylyltransferase OS=Mus musculus GN=Cmas PE=1 SV=2				23.3796	11	16	11	1	432	48.028	8.1	0.896	0.812	0.82	0.785	0.64	0.685	3663.4	3283.9	1782	2666.9	2997.5	2459.1	2353.5	3962.2	2537.1	2713.2	0	High	0.000468604	197.445	11
Q8K212	Phosphofurin acidic cluster sorting protein 1 OS=Mus musculus GN=Pacs1 PE=1 SV=2				23.5172	19	24	19	1	961	104.764	7.74	0.977	0.884	1.029	1.024	0.899	0.926	3086.8	3014.5	4015.5	2665.6	2726.4	2804.5	2792.2	3198.9	2876.9	2963.1	0	High	0.000468604	403.328	19
Q6NZB0	DnaJ homolog subfamily C member 8 OS=Mus musculus GN=Dnajc8 PE=1 SV=2				35.9684	10	16	10	1	253	29.794	9.06	0.88	1.025	1.104	1.123	0.974	1.024	2954	2600.9	2884.8	2665.1	2258	2492.3	2536.5	2912	2835.3	2983.1	0	High	0.000468604	144.578	10
Q69ZR2	E3 ubiquitin-protein ligase HECTD1 OS=Mus musculus GN=Hectd1 PE=1 SV=2				9.1673	19	23	19	1	2618	289.905	5.41	0.961	0.936	0.863	0.87	0.991	0.987	2962.5	2846.9	744.9	2664.9	3157.4	2723.8	2747	2903.8	2876.5	2867.3	0	High	0.000468604	222.221	19
Q6PIU9	Uncharacterized protein FLJ45252 homolog OS=Mus musculus PE=1 SV=2				43.5028	12	25	12	1	354	37.681	5.07	1.004	1.01	0.989	0.885	0.968	0.895	2616.2	2627.8	4014.1	2654.8	2494.1	2465.4	2206.4	2752.6	2665.6	2463.6	0	High	0.000468604	630.635	12
Q9DBG6	Dolichyl-diphosphooligosaccharide--protein glycosyltransferase subunit 2 OS=Mus musculus GN=Rpn2 PE=1 SV=1				37.084	16	25	16	1	631	69.02	5.81	1.067	0.774	0.853	0.996	0.807	1.013	3211	3425.7	2990.1	2650.3	3441.7	2934.3	3427.5	3196.3	2579.2	3237.7	0	High	0.000468604	599.82	16
P62843	40S ribosomal protein S15 OS=Mus musculus GN=Rps15 PE=1 SV=2				44.8276	6	23	6	1	145	17.029	10.39	1.13	0.842	1.148	0.996	0.906	0.975	2786.4	3147.4	2070.9	2650.2	2622.9	3010.8	2611.5	2761.2	2501.7	2693	0	High	0.000468604	438.79	6
Q9DAW6	U4/U6 small nuclear ribonucleoprotein Prp4 OS=Mus musculus GN=Prpf4 PE=1 SV=1				38.7716	17	23	17	1	521	58.333	7.28	0.985	0.907	0.94	0.924	0.934	0.826	2959.8	2914.3	3387.5	2642.4	2739.4	2574.8	2530.9	3168	2960.3	2617.7	0	High	0.000468604	311.822	17
P26516	26S proteasome non-ATPase regulatory subunit 7 OS=Mus musculus GN=Psmd7 PE=1 SV=2				52.0249	12	28	12	1	321	36.517	6.77	1.002	0.849	0.802	0.823	0.824	0.836	3102.8	3108.7	3330.7	2640.4	3290.5	2639.4	2707.3	2911.8	2399.8	2433.1	0	High	0.000468604	356.195	12
Q9WV80	Sorting nexin-1 OS=Mus musculus GN=Snx1 PE=1 SV=1				29.8851	15	22	12	1	522	58.916	5.22	1.021	0.891	0.791	0.776	0.855	0.827	2895.1	2956	1592	2635	3139.9	2483.6	2437.1	3003.9	2569.6	2484.4	1	High	0.000468604	301.498	15
Q8BJW6	Eukaryotic translation initiation factor 2A OS=Mus musculus GN=Eif2a PE=1 SV=2				30.1205	14	18	14	1	581	64.363	8.91	0.933	1.044	1.027	1.045	0.897	0.901	2703.7	2522.1	3251.3	2632.3	2453.5	2520.5	2562.8	2962.2	2657.8	2668.6	0	High	0.000468604	244.488	14
Q8R0A0	General transcription factor IIF subunit 2 OS=Mus musculus GN=Gtf2f2 PE=1 SV=1				37.751	10	14	10	1	249	28.364	9.22	0.978	0.962	0.969	0.961	0.854	0.79	2794.4	2734.2	1082.4	2630.9	2467.5	2390.3	2370.6	2964.6	2530.9	2343.3	0	High	0.000468604	108.966	10
Q68FL4	Putative adenosylhomocysteinase 3 OS=Mus musculus GN=Ahcyl2 PE=1 SV=1				23.8173	13	17	4	1	613	66.857	7.36	1.041	1.089	1.058	1.154	1.21	1.247	2319.9	2415.5	2025.5	2630.9	2676.7	2831.6	3089.6	2394.6	2896.7	2985.7	7	High	0.000468604	105.649	13
P63242	Eukaryotic translation initiation factor 5A-1 OS=Mus musculus GN=Eif5a PE=1 SV=2				68.1818	9	25	9	1	154	16.821	5.24	1.201	0.788	0.78	0.991	0.92	1.058	2776.2	3335	2491.1	2627.8	4421	3447.5	4382.1	3027.3	2784.8	3203.2	0	High	0.000468604	462.098	9
A0A0G2JG52	Absent in melanoma 1 OS=Mus musculus GN=Aim1 PE=1 SV=1				8.57143	15	18	15	1	2065	223.309	5.72	1.065	0.837	0.748	0.811	0.778	0.78	2945.4	3136.3	2317.1	2625.2	3416.1	2556.4	2769.7	3185.7	2478.1	2484.5	0	High	0.000468604	256.446	15
Q80X41	Serine/threonine-protein kinase VRK1 OS=Mus musculus GN=Vrk1 PE=1 SV=2				20.9091	9	14	9	1	440	49.709	8.94	0.877	0.839	1.031	1.026	0.88	0.896	3562.1	3122.2	2209.6	2619.2	2432	2506.5	2495.2	3355.4	2951.3	3006.6	0	High	0.000468604	135.981	9
Q9DCE9	Interferon gamma-induced GTPase OS=Mus musculus GN=Igtp PE=1 SV=1				43.9716	16	18	14	1	423	48.463	7.77	1.211	0.653	0.741	1	0.801	1.028	3302.5	3997.7	3272.7	2608.6	3799.8	2816.5	3798.5	3219.9	2579.6	3310.4	2	High	0.000468604	251.354	16
P50247	Adenosylhomocysteinase OS=Mus musculus GN=Ahcy PE=1 SV=3				36.3426	14	25	13	1	432	47.657	6.54	1.397	0.625	0.709	1.025	0.796	1.199	2984.1	4167.9	3569.6	2604.9	5863.6	4159.7	6007.8	3582	2852.2	4296.6	1	High	0.000468604	215.282	14
P97371	Proteasome activator complex subunit 1 OS=Mus musculus GN=Psme1 PE=1 SV=2				57.8313	12	23	12	1	249	28.655	5.97	1.313	0.758	0.768	0.993	0.906	1.189	2613.3	3431.7	3206.6	2601.9	4399.9	3378.1	4369.4	2935.4	2658.1	3489.4	0	High	0.000468604	428.561	12
O54988	STE20-like serine/threonine-protein kinase OS=Mus musculus GN=Slk PE=1 SV=2				23.0333	21	24	20	1	1233	141.37	5.14	0.996	0.922	0.919	0.878	0.866	0.844	2833.8	2821.6	2190.6	2601	2862.5	2629.5	2511.8	3341	2894	2819.9	0	High	0.000468604	673.692	21
E9PWG6	Non-SMC condensin I complex, subunit G OS=Mus musculus GN=Ncapg PE=1 SV=1				22.9084	19	22	19	1	1004	112.798	5.55	1.011	0.833	0.983	1.017	0.864	0.91	3081.4	3115.7	5075.3	2595	2512.1	2470.3	2555.7	2870.4	2478.8	2613.1	0	High	0.000468604	470.557	19
Q6PGC1	ATP-dependent RNA helicase DHX29 OS=Mus musculus GN=Dhx29 PE=1 SV=1				13.4799	17	18	16	1	1365	153.879	7.94	0.975	0.919	0.935	0.886	0.908	0.865	2894.6	2821.7	1798.1	2594.1	2605.2	2436.3	2308.9	2855.6	2592.5	2470.4	1	High	0.000468604	208.214	17
P18654	Ribosomal protein S6 kinase alpha-3 OS=Mus musculus GN=Rps6ka3 PE=1 SV=2				28.6486	19	21	13	1	740	83.641	6.89	0.954	0.948	0.929	1.064	0.906	0.96	2866.4	2734.3	2006.8	2591	3215.9	2986.3	3421.1	3130.5	2835.4	3006.8	5	High	0.000468604	220.326	19
P99026	Proteasome subunit beta type-4 OS=Mus musculus GN=Psmb4 PE=1 SV=1				40.9091	7	25	7	1	264	29.097	5.64	0.979	0.888	0.795	0.793	0.832	0.823	2976.7	2914.8	2417.4	2587.5	3350.5	2663.7	2658.5	3057.7	2542.8	2516	0	High	0.000468604	624.325	7
P67778	Prohibitin OS=Mus musculus GN=Phb PE=1 SV=1				65.8088	16	28	16	1	272	29.802	5.76	1.336	0.739	0.9	1.055	0.821	1.029	2621.9	3501.8	1338.6	2587.4	3546.6	3191.5	3743	2982.1	2448.5	3069.8	0	High	0.000468604	653.297	16
Q8CAS9	Poly [ADP-ribose] polymerase 9 OS=Mus musculus GN=Parp9 PE=1 SV=2				18.1293	13	15	13	1	866	96.597	7.09	0.925	0.959	0.985	1.015	1.036	1.039	2914.9	2695.8	1471.9	2586.5	2737.2	2696	2779.3	2850.7	2952.9	2962.1	0	High	0.000468604	206.682	13
P26043	Radixin OS=Mus musculus GN=Rdx PE=1 SV=3				49.3997	35	76	18	1	583	68.5	6.2	0.978	0.925	0.888	0.995	0.892	1.06	2857.9	2795.6	2758.1	2584.8	3654.2	3244.7	3634.7	3753.2	3348.1	3977.3	0	High	0.000468604	797.189	35
Q811M1	Rho GTPase-activating protein 15 OS=Mus musculus GN=Arhgap15 PE=1 SV=1				38.4615	15	25	14	1	481	55.304	9.17	0.943	1.097	1.327	1.299	1.073	1.13	2497.1	2353.8	1220.3	2581.4	2092.3	2775.7	2718.9	2722.5	2922.5	3075.3	1	High	0.000468604	352.168	15
Q9JKR6	Hypoxia up-regulated protein 1 OS=Mus musculus GN=Hyou1 PE=1 SV=1				16.7167	14	19	14	1	999	111.112	5.19	1.137	0.771	0.81	0.972	0.863	1.079	2941.3	3345.7	7412.2	2579	4025.7	3259.2	3911.9	3085.4	2662.1	3330.5	0	High	0.000468604	185.661	14
P35278	Ras-related protein Rab-5C OS=Mus musculus GN=Rab5c PE=1 SV=2				56.4815	9	17	6	1	216	23.398	8.41	1.019	0.989	0.997	1.165	0.743	0.976	2559.1	2607.9	2150.6	2579	2052.9	2046.6	2390.8	2546.9	1891.5	2485.4	3	High	0.000468604	269.112	9
Q02111	Protein kinase C theta type OS=Mus musculus GN=Prkcq PE=1 SV=1				27.0156	22	25	19	1	707	81.519	7.71	1.004	0.88	0.86	0.916	0.807	0.818	2909.9	2920.5	1862.8	2570.7	2997.5	2578.1	2746.5	3158.4	2548.5	2583.2	3	High	0.000468604	175.864	22
P62267	40S ribosomal protein S23 OS=Mus musculus GN=Rps23 PE=1 SV=3				60.8392	11	39	11	1	143	15.798	10.49	1.164	0.726	0.748	0.742	0.806	1.084	3041.1	3540.6	3154.9	2570.6	4110.4	3074.2	3051.2	3085.5	2488	3345.5	0	High	0.000468604	855.843	11
Q3TKT4	Transcription activator BRG1 OS=Mus musculus GN=Smarca4 PE=1 SV=1				13.6392	21	26	11	1	1613	181.313	8	1.098	0.792	0.823	0.907	0.85	0.953	2953.9	3242.2	2189.5	2568	3239.8	2666.2	2939.2	2967.1	2521	2828.2	8	High	0.000468604	371.799	21
Q9Z1Z2	Serine-threonine kinase receptor-associated protein OS=Mus musculus GN=Strap PE=1 SV=2				40.8571	11	16	11	1	350	38.418	5.12	1.037	0.925	0.936	0.915	1.014	0.987	2668.3	2767.1	2048.6	2560.9	2894.1	2709	2649.4	2685.9	2724.8	2651.9	0	High	0.000468604	242.024	11
P24527	Leukotriene A-4 hydrolase OS=Mus musculus GN=Lta4h PE=1 SV=4				42.0622	23	30	23	1	611	69.007	6.42	1.424	0.692	0.886	1.261	0.825	1.389	2596.3	3697.3	3691	2559.7	4610.3	4085.7	5815.8	3213.3	2650.9	4463.9	0	High	0.000468604	279.284	23
Q9CW46	Ribonucleoprotein PTB-binding 1 OS=Mus musculus GN=Raver1 PE=1 SV=2				32.6203	16	21	16	1	748	79.333	8.72	0.919	1.005	1.075	1.151	1.021	1.064	2770.5	2545.4	2338.3	2557.1	2306.5	2480.2	2654	2666.7	2723	2838.6	0	High	0.000468604	350.052	16
Q99J62	Replication factor C subunit 4 OS=Mus musculus GN=Rfc4 PE=1 SV=1				33.7912	14	19	14	1	364	39.842	6.7	1.035	0.856	1.06	1.061	0.961	0.974	2883.3	2985	2897.3	2556	2367.8	2509.1	2512.5	2632.7	2529.8	2564.3	0	High	0.000468604	212.779	14
Q9R1P1	Proteasome subunit beta type-3 OS=Mus musculus GN=Psmb3 PE=1 SV=1				49.7561	9	22	9	1	205	22.949	6.55	1.153	0.78	0.687	0.697	0.734	0.764	2831.1	3265.5	4462.6	2546.1	3917.1	2689.8	2731.6	3112.5	2285.1	2377.9	0	High	0.000468604	425.571	9
P81122	Insulin receptor substrate 2 OS=Mus musculus GN=Irs2 PE=1 SV=2				10.2952	12	15	11	1	1321	136.678	8.69	0.938	2.758	2.886	2.587	3.715	3.262	980	919.1	1071.7	2535.3	840.8	2426.8	2174.9	980.9	3644.1	3199.6	0	High	0.000468604	262.218	12
Q99PT1	Rho GDP-dissociation inhibitor 1 OS=Mus musculus GN=Arhgdia PE=1 SV=3				59.3137	13	27	13	1	204	23.393	5.2	1.631	0.597	0.706	1.071	0.732	1.166	2596.2	4234.4	2954.9	2528.3	6370.6	4500.7	6820.7	3928.7	2873.9	4581.9	0	High	0.000468604	288.814	13
Q08288	Cell growth-regulating nucleolar protein OS=Mus musculus GN=Lyar PE=1 SV=2				35.567	14	24	13	1	388	43.709	9.5	1.068	0.862	1.1	0.957	0.815	0.884	2739.3	2924.3	4312.2	2520.2	3921.4	4314.2	3752.7	3492.9	2847.2	3086.8	0	High	0.000468604	247.394	14
O08583	THO complex subunit 4 OS=Mus musculus GN=Alyref PE=1 SV=3				44.7059	9	18	9	1	255	26.924	11.15	1.038	0.988	1.173	1.008	0.945	1.027	2452.9	2546.5	1623.2	2516.2	1498.9	1758.7	1511.1	1856.7	1755.2	1906.6	0	High	0.000468604	317.528	9
Q80T69	Round spermatid basic protein 1 OS=Mus musculus GN=Rsbn1 PE=1 SV=3				23.7736	16	20	15	1	795	89.195	8.65	0.936	1.121	1.29	1.127	1.155	1.074	2393.2	2240.3	2599.1	2510.7	2243.3	2893	2528.5	2361.4	2727.4	2535.2	1	High	0.000468604	253.889	16
Q9DBC3	Cap-specific mRNA (nucleoside-2'-O-)-methyltransferase 1 OS=Mus musculus GN=Cmtr1 PE=1 SV=1				19.5938	16	18	16	1	837	95.615	7.27	0.834	1.107	1.041	1.05	0.993	1.018	2717.3	2267.2	8560.9	2510.3	2198.2	2288.2	2307	2365.2	2347.6	2407.6	0	High	0.000468604	115.148	16
P05063	Fructose-bisphosphate aldolase C OS=Mus musculus GN=Aldoc PE=1 SV=4				50.1377	18	32	13	1	363	39.37	7.12	1.324	0.8	1.039	1.49	0.913	1.259	2367.9	3135.8	2590.2	2509.4	3648.3	3791.1	5437.5	2968.2	2709.6	3736.8	0	High	0.000468604	491.836	18
Q9Z2U1	Proteasome subunit alpha type-5 OS=Mus musculus GN=Psma5 PE=1 SV=1				40.249	7	17	7	1	241	26.394	4.79	1.126	0.834	0.763	0.79	0.798	0.84	2667	3003.4	3243.1	2505.3	3206.3	2447.3	2533.9	2620.2	2091.4	2201.8	0	High	0.000468604	445.082	7
P02301	Histone H3.3C OS=Mus musculus GN=H3f3c PE=3 SV=3				36.7647	8	50	2	1	136	15.305	11.14	0.871	0.195	0.675	0.856	0.679	1.058	14716.2	12821.5	1822.2	2504	3425.2	2311.3	2931	3232.1	2195.5	3420.4	7	High	0.000468604	152	8
Q5SFM8	RNA-binding protein 27 OS=Mus musculus GN=Rbm27 PE=1 SV=3				14.3396	15	17	13	1	1060	118.479	9.19	0.991	0.958	0.924	0.858	0.869	0.848	2636.8	2612.3	2504.8	2502.9	2304.3	2130.2	1977	2596.1	2256.5	2202.3	0	High	0.000468604	116.187	15
Q9D1A2	Cytosolic non-specific dipeptidase OS=Mus musculus GN=Cndp2 PE=1 SV=1				41.2632	16	20	16	1	475	52.734	5.66	1.532	0.676	0.849	1.295	0.869	1.317	2402.3	3680.2	2503.7	2489.2	4651	3949.7	6024	3242	2816.9	4270.6	0	High	0.000468604	287.603	16
Q9CQ20	Mid1-interacting protein 1 OS=Mus musculus GN=Mid1ip1 PE=1 SV=1				54.3956	8	24	8	1	182	20.343	5.5	1.05	0.893	0.712	0.635	0.915	0.862	2650.8	2783.9	4223.5	2487	2425.9	1727.7	1540.4	2369.1	2167.1	2043.3	0	High	0.000468604	411.684	8
Q9DBS9	Oxysterol-binding protein-related protein 3 OS=Mus musculus GN=Osbpl3 PE=1 SV=2				20.7018	13	16	12	1	855	96.905	6.51	0.976	0.999	0.773	0.753	0.712	0.703	2548.8	2487.4	3269.2	2485.5	2748	2123.7	2070.5	2804.1	1996.8	1969.9	1	High	0.000468604	335.958	13
Q9QWV9	Cyclin-T1 OS=Mus musculus GN=Ccnt1 PE=1 SV=3				21.2707	16	22	16	1	724	80.547	8.68	0.947	1.001	1.009	0.922	1.008	0.929	2621.3	2482	2426.8	2484.5	2217.5	2238.2	2044.5	2570.9	2591	2389	0	High	0.000468604	180.037	16
Q61655	ATP-dependent RNA helicase DDX19A OS=Mus musculus GN=Ddx19a PE=1 SV=2				24.2678	13	20	1	1	478	53.899	6.67	1.034	0.915	0.978	1.108	0.889	0.956	2627.1	2715.2	3880.8	2484.3	3205.1	3135.1	3552.6	3237.1	2877.6	3094	11	High	0.000468604	270.573	13
Q60749	KH domain-containing, RNA-binding, signal transduction-associated protein 1 OS=Mus musculus GN=Khdrbs1 PE=1 SV=2				17.1558	10	19	10	1	443	48.34	8.72	0.864	0.904	0.995	0.969	0.852	0.916	3179.9	2747.1	1527.1	2482.3	2229.4	2217.6	2159.9	2890.7	2462.2	2647.5	0	High	0.000468604	152.261	10
Q99KN9	Clathrin interactor 1 OS=Mus musculus GN=Clint1 PE=1 SV=2				23.4548	13	16	13	1	631	68.469	6.25	0.909	0.99	0.989	1.048	1.043	0.959	2754	2502	2720	2477.2	2534.3	2505.7	2654.8	2568.1	2678.7	2463.1	0	High	0.000911993	102.202	13
Q03267	DNA-binding protein Ikaros OS=Mus musculus GN=Ikzf1 PE=1 SV=2				21.2766	11	20	7	1	517	57.299	6.52	1.037	0.98	0.982	0.99	0.92	0.968	2437.7	2527.1	1928.9	2475.8	2228.5	2189.3	2206.7	2373.1	2183	2296.1	3	High	0.000468604	391.774	11
Q9WUP7	Ubiquitin carboxyl-terminal hydrolase isozyme L5 OS=Mus musculus GN=Uchl5 PE=1 SV=2				46.2006	13	17	13	1	329	37.593	5.33	1.049	0.929	0.903	0.846	0.876	0.813	2518	2641	1034.3	2454.4	2411.2	2177.5	2039.1	2529	2216.3	2057.3	0	High	0.000468604	181.163	13
Q64213	Splicing factor 1 OS=Mus musculus GN=Sf1 PE=1 SV=6				23.8897	13	23	13	1	653	70.358	8.98	0.921	0.981	1.007	1.005	0.915	0.959	2711.5	2497.9	2305.5	2450	2152.1	2168.2	2162.5	2607.5	2385.6	2499.5	0	High	0.000468604	198.844	13
Q3UPL0	Protein transport protein Sec31A OS=Mus musculus GN=Sec31a PE=1 SV=2				14.065	16	22	16	1	1230	133.486	6.76	1.071	0.849	0.894	0.978	0.904	1.065	2693.2	2884.5	2268	2448.1	3259.3	2912.2	3187.2	2787.7	2519.9	2967.8	0	High	0.000468604	150.323	16
Q7TSI3	Serine/threonine-protein phosphatase 6 regulatory subunit 1 OS=Mus musculus GN=Ppp6r1 PE=1 SV=1				19.8598	15	23	14	1	856	94.468	4.64	1.104	0.948	0.951	0.977	0.929	0.896	2332.5	2574.4	1360.5	2440.4	2748.1	2614.3	2684.7	2742.3	2546.3	2455.9	0	High	0.000468604	284.451	15
Q640M1	U3 small nucleolar RNA-associated protein 14 homolog A OS=Mus musculus GN=Utp14a PE=1 SV=1				26.0756	21	24	17	1	767	87.212	9.2	0.985	0.935	1.018	0.824	1.292	1.316	2649.3	2608.6	1812.8	2438.4	2836.5	2886.4	2335.9	2673	3452.5	3518.7	4	High	0.000468604	316.342	21
Q925I1	ATPase family AAA domain-containing protein 3 OS=Mus musculus GN=Atad3 PE=1 SV=1				26.2267	16	18	16	1	591	66.701	9.29	0.962	0.914	0.968	0.945	0.976	1.003	2766.8	2661.9	2367.7	2433.3	2687	2602	2538.6	2788	2720.4	2796.2	0	High	0.000468604	178.801	16
Q9Z0P5	Twinfilin-2 OS=Mus musculus GN=Twf2 PE=1 SV=1				54.4413	15	24	14	1	349	39.446	6.8	1.086	0.948	1.101	1.266	1.158	1.246	2358.9	2561.4	2159.3	2429.3	2937.1	3232.6	3716.9	2584.9	2994.2	3219.8	1	High	0.000468604	425.893	15
Q922R8	Protein disulfide-isomerase A6 OS=Mus musculus GN=Pdia6 PE=1 SV=3				39.7727	14	27	14	1	440	48.07	5.14	1.316	0.629	0.648	0.798	0.716	0.985	2929.2	3855.1	2353.3	2426.4	5744.8	3721.8	4584.4	3669.4	2625.6	3614.3	0	High	0.000468604	486.363	14
Q80UM7	Mannosyl-oligosaccharide glucosidase OS=Mus musculus GN=Mogs PE=1 SV=1				22.6619	16	20	16	1	834	91.774	9	1.015	0.909	1.18	1.101	0.986	1.058	2628.9	2667	2166	2425.1	2325	2744.5	2559.7	2549.2	2512.3	2696.6	0	High	0.000468604	334.656	16
Q3UZA1	CapZ-interacting protein OS=Mus musculus GN=Rcsd1 PE=1 SV=1				31.5534	11	16	11	1	412	44.087	5.16	0.837	1.126	1.028	0.939	1.041	0.964	2563.1	2145.2	1273.4	2416.5	1783.8	1834.6	1674.6	1983.3	2065.4	1911.9	0	High	0.000468604	166.677	11
Q9DCW4	Electron transfer flavoprotein subunit beta OS=Mus musculus GN=Etfb PE=1 SV=3				42.3529	11	17	11	1	255	27.606	8.1	1.134	0.719	0.895	1.002	0.803	0.883	2963.4	3360.5	2227.6	2414.8	3619.5	3240.9	3627.6	3683.3	2958.3	3251.6	0	High	0.000468604	293.091	11
P11031	Activated RNA polymerase II transcriptional coactivator p15 OS=Mus musculus GN=Sub1 PE=1 SV=3				50.3937	9	19	9	1	127	14.418	9.6	1.125	0.649	0.912	0.906	0.62	0.637	3305.4	3719.5	1514.9	2413.4	2491.6	2273	2256.7	3046.7	1889.8	1941.2	0	High	0.000468604	334.041	9
Q61216	Double-strand break repair protein MRE11 OS=Mus musculus GN=Mre11 PE=1 SV=1				26.204	16	20	16	1	706	80.173	6.01	1.004	0.953	1.063	1.042	0.949	0.962	2521.1	2531.2	1511.9	2412.9	2189.6	2327.6	2281.3	2645.5	2511.3	2544.7	0	High	0.000468604	177.317	16
Q8CIG8	Protein arginine N-methyltransferase 5 OS=Mus musculus GN=Prmt5 PE=1 SV=3				21.821	12	22	12	1	637	72.634	6.42	1.139	0.897	0.762	0.741	1.003	1.046	2352.7	2680.4	2981.3	2403.4	4423.7	3370.7	3276.6	2650.1	2658	2772.9	0	High	0.000468604	232.085	12
Q5EBH1	Ras association domain-containing protein 5 OS=Mus musculus GN=Rassf5 PE=1 SV=1				25.4237	11	12	11	1	413	46.684	9.28	1.023	1.012	0.989	0.875	1.134	1.029	2321.2	2374.3	1673.4	2403.3	1993.7	1971.1	1744.9	2129.4	2413.7	2190.5	0	High	0.000468604	157.818	11
Q9D2V7	Coronin-7 OS=Mus musculus GN=Coro7 PE=1 SV=2				21.9089	16	22	16	1	922	100.749	5.77	1.075	0.894	1.153	1.322	1.12	1.283	2500.9	2688.9	1833.8	2402.7	2705.8	3120.8	3577.3	2348.9	2631.6	3012.7	0	High	0.000468604	457.118	16
Q9D1J3	SAP domain-containing ribonucleoprotein OS=Mus musculus GN=Sarnp PE=1 SV=3				36.1905	8	12	8	1	210	23.518	6.65	0.855	1.044	0.993	0.888	0.902	0.923	2686.4	2298.1	2265.2	2400.4	1943.9	1929.6	1725.6	2244.2	2025.2	2071	0	High	0.000468604	221.105	8
Q9Z204	Heterogeneous nuclear ribonucleoproteins C1/C2 OS=Mus musculus GN=Hnrnpc PE=1 SV=1				46.0064	17	32	17	1	313	34.364	5.05	0.854	0.38	0.858	1.027	0.828	0.91	7380.1	6303.1	3386.5	2397.8	3150.5	2703	3234.8	2852.3	2360.7	2595.1	0	High	0.000468604	437.304	17
P61161	Actin-related protein 2 OS=Mus musculus GN=Actr2 PE=1 SV=1				33.5025	14	24	13	1	394	44.732	6.74	1.049	0.948	0.954	1.087	0.966	1.059	2407.4	2526.2	3302.6	2395.4	3606	3441.5	3918.8	2761.2	2666.7	2924.4	0	High	0.000468604	407.97	14
Q99KY4	Cyclin-G-associated kinase OS=Mus musculus GN=Gak PE=1 SV=2				9.27203	12	15	12	1	1305	143.55	5.73	1.008	0.999	0.958	0.981	1.015	1.061	2377.6	2396.4	2020.6	2393.1	2303.2	2206.7	2260.5	2282.3	2316.1	2421.2	0	High	0.000468604	162.083	12
Q8VDP3	[F-actin]-methionine sulfoxide oxidase MICAL1 OS=Mus musculus GN=Mical1 PE=1 SV=1				18.7023	19	24	19	1	1048	116.711	6.05	1.028	0.976	0.915	1.043	0.861	1.09	2370.3	2436.8	3028.8	2377.7	2671.6	2444.8	2786.2	2746.5	2365.7	2993.4	0	High	0.000468604	283.605	19
P62918	60S ribosomal protein L8 OS=Mus musculus GN=Rpl8 PE=1 SV=2				57.9767	17	34	17	1	257	28.007	11.03	1.513	0.469	0.437	0.765	0.784	1.024	3347.6	5064.1	2939.8	2374.7	5790.5	2527.9	4427.4	2788.7	2185.5	2854.7	0	High	0.000468604	447.634	17
P61290	Proteasome activator complex subunit 3 OS=Mus musculus GN=Psme3 PE=1 SV=1				52.3622	11	16	11	1	254	29.488	5.95	1.064	0.985	0.881	0.902	0.953	0.932	2260.6	2404.2	2645.5	2368.6	2451.7	2160.7	2210.2	2347.9	2237.2	2188.4	0	High	0.000468604	332.383	11
P32233	Developmentally-regulated GTP-binding protein 1 OS=Mus musculus GN=Drg1 PE=1 SV=1				40.327	13	19	12	1	367	40.487	8.9	0.954	0.965	1.147	1.074	1.041	1.066	2570.7	2452.9	1998.1	2367.5	2280.8	2616.8	2450.4	2579.8	2685.3	2750.9	1	High	0.000468604	411.276	13
Q6ZPZ3	Zinc finger CCCH domain-containing protein 4 OS=Mus musculus GN=Zc3h4 PE=1 SV=2				15.5675	16	24	16	1	1304	140.88	6.27	1.006	0.911	0.973	0.809	0.892	0.827	2582.1	2598.2	1266.6	2367.2	2347.7	2284.4	1898.4	2542.3	2267.7	2103.5	0	High	0.000468604	370.974	16
Q99JY0	Trifunctional enzyme subunit beta, mitochondrial OS=Mus musculus GN=Hadhb PE=1 SV=1				31.7895	14	23	12	1	475	51.353	9.38	1	0.949	1.095	1.147	0.935	0.967	2495.1	2494	2521.1	2366	2782.6	3046.8	3191	2972.4	2778.7	2874.2	1	High	0.000468604	307.369	14
Q91WJ8	Far upstream element-binding protein 1 OS=Mus musculus GN=Fubp1 PE=1 SV=1				30.4147	19	27	14	1	651	68.497	7.93	1.107	0.809	0.874	1.017	0.976	1.066	2642.6	2925	1495.6	2365.2	2980.9	2604.2	3032.2	2533.8	2472	2701.4	1	High	0.000468604	319.916	19
Q8CIH9	Amidophosphoribosyltransferase OS=Mus musculus GN=Ppat PE=1 SV=1				21.47	11	13	11	1	517	57.366	6.96	1.024	1.058	1.144	1.198	1.058	1.141	2183.3	2235.6	1476.7	2364.9	2166.3	2477.8	2596	2467	2610.9	2814.3	0	High	0.00160449	91.0872	11
Q4VA53	Sister chromatid cohesion protein PDS5 homolog B OS=Mus musculus GN=Pds5b PE=1 SV=1				14.3154	20	23	14	1	1446	164.315	8.5	1.063	0.715	0.819	0.95	0.863	1.037	3110.2	3307.6	2272.8	2363.5	3122.2	2556.3	2967.1	2854.9	2465.1	2961.6	0	High	0.000468604	247.441	20
Q5D862	SWISS-PROT:Q5D862 Tax_Id=9606 Gene_Symbol=FLG2 Filaggrin-2		Y	Y	11.1251	17	27	17	1	2391	247.928	8.31	0.66	1.065	0.619	0.627	1.938	1.452	3360.3	2219.4	3143	2363.3	3909.1	2420.1	2450.2	1485.8	2879.5	2157.4	0	High	0.000468604	573.49	17
P70227	Inositol 1,4,5-trisphosphate receptor type 3 OS=Mus musculus GN=Itpr3 PE=1 SV=3				5.80524	17	20	12	1	2670	304.08	6.54	0.999	0.865	0.881	0.922	0.835	0.853	2734.4	2730.8	2640.5	2361.1	3050.9	2686.5	2813.6	3125	2610.7	2664.6	4	High	0.000468604	163.614	17
Q00899	Transcriptional repressor protein YY1 OS=Mus musculus GN=Yy1 PE=1 SV=1				20.2899	8	14	8	1	414	44.689	6.29	0.95	1.063	1.195	1.031	0.923	0.862	2337	2220.5	1655.1	2361	1835.9	2193.2	1893.2	2508.4	2315.5	2162.7	0	High	0.000468604	177.68	8
Q921N6	Probable ATP-dependent RNA helicase DDX27 OS=Mus musculus GN=Ddx27 PE=1 SV=3				18.1579	13	15	13	1	760	85.885	9.25	1.14	0.712	0.77	0.724	1.018	1.205	2905	3312.2	1927	2358.2	3873.8	2983.3	2806.1	2492.5	2537.3	3003.1	0	High	0.000468604	128.282	13
Q99KQ4	Nicotinamide phosphoribosyltransferase OS=Mus musculus GN=Nampt PE=1 SV=1				30.9572	15	19	15	1	491	55.413	7.15	1.264	0.796	0.834	1.117	0.942	1.216	2344.7	2963.5	3138.4	2357.6	4097.4	3419.2	4578.7	2958.2	2787.4	3598.6	0	High	0.000468604	370.503	15
Q6A0A2	La-related protein 4B OS=Mus musculus GN=Larp4b PE=1 SV=2				14.8448	11	15	10	1	741	81.577	7.49	0.958	0.908	1.007	0.993	0.908	0.931	2706.1	2593.2	3709.8	2354.6	2248.4	2263.3	2231.7	2604.6	2365.1	2423.8	1	High	0.000468604	282.661	11
P83741	Serine/threonine-protein kinase WNK1 OS=Mus musculus GN=Wnk1 PE=1 SV=2				9.21329	20	25	20	1	2377	250.779	6.43	1.032	0.762	0.809	0.887	0.782	0.824	2991.3	3088.3	2079.5	2354	3224.7	2609	2861.4	3388	2648.9	2792.3	0	High	0.000468604	354.701	20
Q8BFY9	Transportin-1 OS=Mus musculus GN=Tnpo1 PE=1 SV=2				19.1537	15	26	15	1	898	102.291	4.98	1.18	0.825	0.882	1.155	0.925	1.204	2412.1	2846.2	1758.5	2349	3099.8	2734.8	3579.6	2329.5	2155.5	2805	0	High	0.000468604	389.868	15
O54734	Dolichyl-diphosphooligosaccharide--protein glycosyltransferase 48 kDa subunit OS=Mus musculus GN=Ddost PE=1 SV=2				32.8798	13	25	13	1	441	48.997	5.83	1.07	0.806	0.834	0.947	0.848	0.917	2718.9	2910.1	3764.7	2346.8	3128	2608.6	2963	2835.9	2404.7	2600.2	0	High	0.000468604	477.62	13
Q5NCJ1	Rap guanine nucleotide exchange factor (GEF) 6 OS=Mus musculus GN=Rapgef6 PE=1 SV=1				9.63331	15	18	15	1	1609	180.126	6.47	0.94	1.012	1.107	1.077	1.016	0.99	2467.1	2317.9	2269.7	2346.6	2078.5	2301.2	2239.6	2349.7	2386.2	2327	0	High	0.000468604	259.909	15
Q7TPH6	E3 ubiquitin-protein ligase MYCBP2 OS=Mus musculus GN=Mycbp2 PE=1 SV=2				3.48121	15	17	15	1	4711	517.408	7.12	1.006	0.983	0.95	0.902	0.97	0.967	2369.9	2383.2	4656.9	2341.8	2645.9	2514.6	2387	2516.7	2440.3	2434.7	0	High	0.000468604	232.653	15
Q6NVF4	DNA helicase B OS=Mus musculus GN=Helb PE=1 SV=2				14.9907	16	20	15	1	1074	121.395	5.82	1.006	0.963	1.167	1.177	0.976	0.986	2415.2	2430.2	1828.1	2340	2292.4	2675	2698.2	2461.4	2402.6	2427.7	1	High	0.000468604	235.823	16
Q921M4	Golgin subfamily A member 2 OS=Mus musculus GN=Golga2 PE=1 SV=3				20.9209	16	18	16	1	999	113.209	5	0.982	0.935	0.911	0.812	0.993	0.97	2545.5	2500.2	2104.4	2337.6	2451.9	2233.9	1992.1	2511.1	2493.4	2434.8	0	High	0.000468604	237.299	16
Q61753	D-3-phosphoglycerate dehydrogenase OS=Mus musculus GN=Phgdh PE=1 SV=3				31.8949	14	27	14	1	533	56.549	6.54	1.419	0.686	0.764	1.077	0.871	1.312	2399.3	3404.8	1918.5	2336.8	4484.3	3426.8	4828.8	2840.8	2475.5	3727.1	0	High	0.000468604	617.704	14
Q3UL36	Arginine and glutamate-rich protein 1 OS=Mus musculus GN=Arglu1 PE=1 SV=2				36.5314	15	21	14	1	271	32.868	10.36	1.093	0.849	0.955	0.898	0.923	1.022	2517.7	2750.9	2472.1	2336.5	3849.8	3674.8	3458.9	2647	2443.1	2706.4	1	High	0.000468604	135.079	15
O08528	Hexokinase-2 OS=Mus musculus GN=Hk2 PE=1 SV=1				24.4275	21	30	18	1	917	102.469	6.11	1.262	0.688	0.926	1.289	0.896	1.26	2686.3	3388.9	5650.8	2332.4	4017.2	3720.4	5178.7	2854.1	2556.6	3594.9	0	High	0.000468604	419.341	21
Q922D4	Serine/threonine-protein phosphatase 6 regulatory subunit 3 OS=Mus musculus GN=Ppp6r3 PE=1 SV=1				25.237	21	22	20	1	844	94.593	4.58	1.075	0.985	1.039	1.057	1.014	0.996	2200.6	2365.7	2951.5	2329.9	2269.2	2358.4	2398	2445.2	2480.3	2434.9	2	High	0.000468604	326.071	21
P14115	60S ribosomal protein L27a OS=Mus musculus GN=Rpl27a PE=1 SV=5				54.7297	12	25	12	1	148	16.595	11.12	1.317	0.539	0.599	0.632	0.734	1.116	3275.4	4312.8	2108.5	2323.8	4162.9	2494.7	2631.8	2558.9	1877.9	2856.7	0	High	0.000468604	329.144	12
O88379	Bromodomain adjacent to zinc finger domain protein 1A OS=Mus musculus GN=Baz1a PE=1 SV=3				9.71061	16	17	16	1	1555	178.349	6.54	1.087	0.719	0.732	0.619	0.719	0.745	2966.5	3225.8	3229.6	2318.5	2962.6	2169.4	1835	3026.7	2176.1	2254.8	0	High	0.000468604	215.016	16
Q811D0	Disks large homolog 1 OS=Mus musculus GN=Dlg1 PE=1 SV=1				17.1271	14	17	14	1	905	100.058	5.8	1.023	0.956	0.971	0.888	0.984	0.907	2368	2421.8	2259.1	2315.1	2348.1	2280.5	2085.6	2651.9	2609	2404.5	0	High	0.000468604	308.769	14
Q8BMB0	BRCA2-interacting transcriptional repressor EMSY OS=Mus musculus GN=Emsy PE=1 SV=2				8.14873	11	13	11	1	1264	135.208	9.38	0.99	1.017	0.999	0.863	0.985	0.943	2295.5	2273.7	1030.1	2313.2	1883.5	1881.5	1625.7	2224.9	2190.8	2097.7	0	High	0.000468604	141.888	11
Q91VK1	Basic leucine zipper and W2 domain-containing protein 2 OS=Mus musculus GN=Bzw2 PE=1 SV=1				41.0501	17	24	14	1	419	48.033	6.68	0.901	1.033	0.947	1.062	0.969	1.05	2477.2	2231.5	1586	2305.9	2296.5	2173.9	2439.9	2258.6	2189.1	2372.1	0	High	0.000468604	340.978	17
D3Z0M9	DEAD (Asp-Glu-Ala-Asp) box polypeptide 23 OS=Mus musculus GN=Ddx23 PE=1 SV=1				16.6056	13	21	13	1	819	95.436	9.58	1.213	0.733	0.77	0.848	0.841	0.832	2591.2	3142.7	1842.8	2305.1	3055.9	2352	2590	2800.4	2355.7	2331	0	High	0.000468604	303.711	13
Q9Z0R6	Intersectin-2 OS=Mus musculus GN=Itsn2 PE=1 SV=2				8.13743	12	15	11	1	1659	188.789	8.13	0.991	1.044	1.116	1.071	0.985	0.968	2226.8	2206.6	1395.3	2302.9	2247.8	2509.4	2407.4	2452.8	2416.9	2374.3	1	High	0.000468604	115.408	12
G3X9Z4	Cleavage and polyadenylation factor subunit homolog (S. cerevisiae) OS=Mus musculus GN=Pcf11 PE=1 SV=1				9.01481	12	12	12	1	1553	172.614	8.43	0.991	1.023	0.944	0.885	0.873	0.877	2269	2248.4	2894.6	2299.4	2154.7	2033.2	1907.4	2393.9	2089.4	2100.3	0	High	0.000468604	161.976	12
Q4FZC9	Nesprin-3 OS=Mus musculus GN=Syne3 PE=1 SV=1				19.3846	16	19	16	1	975	111.966	6.33	1.057	0.861	1.228	1.04	0.729	0.814	2527.1	2670.3	2508.4	2298.6	2194.8	2694.5	2281.9	3136.1	2287	2551.3	0	High	0.000468604	209.275	16
P35979	60S ribosomal protein L12 OS=Mus musculus GN=Rpl12 PE=1 SV=2				63.6364	8	20	5	1	165	17.794	9.42	1.064	0.803	0.815	0.913	0.899	0.961	2690.3	2861.4	2659	2296.3	2952.1	2405.3	2696.2	2332	2096.8	2241.3	3	High	0.000468604	438.737	8
Q62351	Transferrin receptor protein 1 OS=Mus musculus GN=Tfrc PE=1 SV=1				21.4941	15	22	15	1	763	85.677	6.57	1.115	0.666	0.677	0.782	0.73	0.879	3089	3445.7	1273.6	2293.8	3754.5	2542	2937.1	2735.1	1996	2403.1	0	High	0.000468604	271.551	15
Q9CR57	60S ribosomal protein L14 OS=Mus musculus GN=Rpl14 PE=1 SV=3				33.6406	8	22	8	1	217	23.549	11.02	1.047	0.727	0.92	1.078	0.85	0.945	3011.5	3154.4	3006.5	2293.7	2845.4	2617.5	3067.8	2834.5	2409.9	2679.2	0	High	0.000468604	631.35	8
Q61792	LIM and SH3 domain protein 1 OS=Mus musculus GN=Lasp1 PE=1 SV=1				38.7833	13	17	13	1	263	29.975	7.05	0.988	0.935	0.867	0.99	0.801	0.891	2479.6	2449.6	2587	2289.3	3010.6	2611.3	2981.5	2848.7	2281.3	2538.5	0	High	0.000468604	189.269	13
Q5EG47	5'-AMP-activated protein kinase catalytic subunit alpha-1 OS=Mus musculus GN=Prkaa1 PE=1 SV=2				19.1413	11	14	11	1	559	63.889	8.12	0.944	0.916	0.965	0.962	0.968	0.954	2643.1	2495.3	2485	2285.1	2520.7	2433.5	2425.5	2638.3	2555.1	2517.3	0	High	0.000468604	154.836	11
P36371	Antigen peptide transporter 2 OS=Mus musculus GN=Tap2 PE=1 SV=1				24.6439	16	23	16	1	702	77.396	7.24	1.102	0.811	0.884	1.07	0.793	0.974	2554.5	2814.9	2167.8	2283.8	2621.1	2316.2	2804.4	2483.9	1969.2	2420.1	0	High	0.000468604	360.645	16
Q60838	Segment polarity protein dishevelled homolog DVL-2 OS=Mus musculus GN=Dvl2 PE=1 SV=2				25	15	17	11	1	736	78.812	5.96	0.931	1.087	1.038	1.002	1.181	1.04	2256	2100	1737.9	2281.7	1943.6	2017.7	1947.9	2208.2	2607.8	2296.1	4	High	0.000468604	257.159	15
P62259	14-3-3 protein epsilon OS=Mus musculus GN=Ywhae PE=1 SV=1				58.0392	12	36	9	1	255	29.155	4.74	1.29	0.841	0.844	1.053	0.832	0.961	2102.9	2712.6	1718.9	2280.8	3443.5	2907.3	3626.3	3001.5	2497.9	2885.8	0	High	0.000468604	703.075	12
Q8CI51	PDZ and LIM domain protein 5 OS=Mus musculus GN=Pdlim5 PE=1 SV=4				17.2589	11	15	11	1	591	63.259	8.25	0.998	1.069	0.996	1.011	0.871	0.894	2135.7	2132.2	641.2	2279.6	2135.8	2128.3	2159.7	2241.4	1953.3	2003.7	0	High	0.000468604	150.313	11
L0N7N1	Kinesin-like protein KIF14 OS=Mus musculus GN=Kif14 PE=1 SV=1				7.04898	12	14	11	1	1674	186.329	7.84	0.946	1.048	1.033	0.864	0.954	0.871	2297.2	2173.5	1537.8	2277	1991.3	2056.4	1720.8	2419.6	2309.1	2106.5	1	High	0.000468604	264.485	12
Q9CQF3	Cleavage and polyadenylation specificity factor subunit 5 OS=Mus musculus GN=Nudt21 PE=1 SV=1				51.5419	12	16	12	1	227	26.224	8.82	0.985	0.968	0.927	0.834	0.943	0.959	2381.7	2346.8	3400.2	2272.3	2319.8	2151.1	1934.2	2210	2084	2119.6	0	High	0.000468604	200.216	12
Q99KE1	NAD-dependent malic enzyme, mitochondrial OS=Mus musculus GN=Me2 PE=1 SV=1				26.146	14	17	14	1	589	65.757	7.61	1.21	0.765	0.959	1.218	0.752	0.843	2452.1	2967.2	2148.7	2269.2	3125	2996.1	3806.9	3580.1	2690.9	3018.4	0	High	0.000468604	257.532	14
E9PUA5	Kinesin-like protein OS=Mus musculus GN=Kifc5b PE=1 SV=1				23.6607	15	17	15	1	672	73.637	8.81	0.942	0.914	1.16	1.141	0.897	0.928	2631.9	2478.2	1537.9	2264.6	1985	2303	2264.8	2728.7	2447.4	2532.6	0	High	0.000468604	189.353	15
Q8R001	Microtubule-associated protein RP/EB family member 2 OS=Mus musculus GN=Mapre2 PE=1 SV=1				43.2515	13	17	12	1	326	36.923	5.38	0.993	0.969	0.801	0.721	0.791	0.658	2350.1	2334.5	1880.3	2262.7	2235	1789.8	1612.1	2660.2	2104.7	1751.2	1	High	0.000468604	187.062	13
Q922D8	C-1-tetrahydrofolate synthase, cytoplasmic OS=Mus musculus GN=Mthfd1 PE=1 SV=4				27.9144	23	26	23	1	935	101.136	7.14	1.315	0.669	0.735	1.082	0.817	1.269	2570.3	3380.5	1906.9	2262	4307.3	3166.9	4660.5	2762.7	2257.6	3506.2	0	High	0.000468604	351.3	23
O55201	Transcription elongation factor SPT5 OS=Mus musculus GN=Supt5h PE=1 SV=1				16.2662	16	18	16	1	1082	120.589	5.05	0.883	0.861	0.938	0.968	0.901	0.978	2972.2	2624.1	2443.5	2260.2	2476	2321.3	2397.2	2676.6	2410.9	2616.4	0	High	0.000468604	159.178	16
Q8R010	Aminoacyl tRNA synthase complex-interacting multifunctional protein 2 OS=Mus musculus GN=Aimp2 PE=1 SV=2				43.75	10	19	10	1	320	35.355	7.83	0.972	0.851	0.909	0.98	0.838	0.905	2727.5	2651.4	1843.1	2256.2	2617.8	2380.7	2565.6	2872.1	2406.9	2598.2	0	High	0.000468604	319.83	10
Q8BKT7	THO complex subunit 5 homolog OS=Mus musculus GN=Thoc5 PE=1 SV=2				30.3075	18	22	18	1	683	78.636	7.12	0.967	0.869	0.969	0.865	0.871	0.833	2684.8	2596.7	1477.4	2256	2376.4	2301.7	2054.7	2754.8	2399	2295.6	0	High	0.000468604	356.588	18
Q9QY06	Unconventional myosin-IXb OS=Mus musculus GN=Myo9b PE=1 SV=2				7.94702	18	20	18	1	2114	238.685	8.63	1.016	0.913	0.93	0.97	0.814	0.856	2428.5	2467.3	1849.3	2252.4	2326.6	2164.8	2255.8	2690.4	2190.8	2304.3	0	High	0.000468604	160.742	18
O09061	Proteasome subunit beta type-1 OS=Mus musculus GN=Psmb1 PE=1 SV=1				54.1667	12	20	12	1	240	26.355	7.81	1.034	0.814	0.708	0.721	0.751	0.796	2676	2766.9	5513	2251.8	3356.3	2377.5	2420.9	2779.1	2085.9	2212	0	High	0.000468604	445.692	12
P19973	Lymphocyte-specific protein 1 OS=Mus musculus GN=Lsp1 PE=1 SV=2				47.8788	12	20	12	1	330	36.692	4.82	1.074	1.012	1.151	1.165	0.944	0.92	2067.4	2220.2	2089	2247.4	2029.2	2335.7	2364.6	2183.2	2061.9	2008.1	0	High	0.000468604	345.919	12
Q8BVY0	Ribosomal L1 domain-containing protein 1 OS=Mus musculus GN=Rsl1d1 PE=1 SV=1				45.7965	18	29	18	1	452	50.39	9.98	1.088	0.555	0.748	0.965	0.82	1.041	3719.9	4046.3	3396.4	2246.8	3335.1	2494.4	3217.6	2793.5	2291.5	2907	0	High	0.000468604	487.195	18
P20664	DNA primase small subunit OS=Mus musculus GN=Prim1 PE=1 SV=1				25.6595	12	14	12	1	417	49.264	8.6	0.965	0.991	1.107	1.106	1.007	0.946	2346.9	2265	1274.3	2244.8	1963.5	2172.8	2172.6	2516.7	2534.8	2380.9	0	High	0.000468604	174.859	12
Q61166	Microtubule-associated protein RP/EB family member 1 OS=Mus musculus GN=Mapre1 PE=1 SV=3				45.1493	10	15	9	1	268	29.997	5.22	0.948	0.931	0.852	0.94	0.861	0.933	2539.9	2406.7	1994.7	2240.3	2385.7	2033.1	2241.9	2405.4	2070.8	2243.1	0	High	0.000468604	258.215	10
Q69Z37	Sterile alpha motif domain-containing protein 9-like OS=Mus musculus GN=Samd9l PE=1 SV=2				8.71236	15	19	15	1	1561	180.089	6.99	0.949	0.916	0.8	0.853	0.85	0.916	2572.2	2441.6	3482	2235.8	2983	2386.7	2544.7	2818.5	2395.6	2581.7	0	High	0.00160449	89.6939	15
P05201	Aspartate aminotransferase, cytoplasmic OS=Mus musculus GN=Got1 PE=1 SV=3				40.678	14	22	14	1	413	46.219	7.14	1.292	0.816	0.734	0.957	0.904	1.134	2121	2739.4	3451.5	2234.7	3884	2849.3	3717	2594.3	2346.5	2940.7	0	High	0.000468604	333.279	14
Q6P8I4	PEST proteolytic signal-containing nuclear protein OS=Mus musculus GN=Pcnp PE=1 SV=1				53.9326	9	20	9	1	178	18.951	7.49	0.988	1.076	1.072	1.074	1.078	1.021	2095.5	2070.3	1117.8	2228	1756.3	1881.9	1886.6	1816	1958.5	1854.6	0	High	0.000468604	360.523	9
Q99KH8	Serine/threonine-protein kinase 24 OS=Mus musculus GN=Stk24 PE=1 SV=1				30.1624	11	16	5	1	431	47.924	5.43	1.029	0.951	0.948	1.002	0.924	0.963	2274.6	2340.2	2145.5	2226.3	2523.1	2392	2529.1	2489.9	2301.9	2398.4	6	High	0.000468604	214.528	11
E9Q6E5	Serine/arginine-rich-splicing factor 11 OS=Mus musculus GN=Srsf11 PE=1 SV=1				12.5245	6	13	6	1	511	56.664	10.7	1.011	0.927	0.978	0.908	0.955	0.952	2372.1	2397.3	966	2222.5	2358.5	2307.2	2141.7	2352	2246.4	2239.3	0	High	0.000468604	221.232	6
Q9CR62	Mitochondrial 2-oxoglutarate/malate carrier protein OS=Mus musculus GN=Slc25a11 PE=1 SV=3				40.4459	9	18	9	1	314	34.133	9.94	1.01	0.967	0.983	0.926	1.057	1.011	2271.2	2293.4	3504	2216.7	2044.6	2010.6	1894.1	1987.5	2101.3	2008.3	0	High	0.000468604	398.329	9
A2A654	Bromodomain PHD finger transcription factor OS=Mus musculus GN=Bptf PE=1 SV=1				8.00395	23	23	22	1	3036	333.022	6.83	1.187	0.728	0.758	0.709	0.869	0.927	2557.1	3035.5	2331.8	2210.6	2969.3	2250.9	2105.3	2607.4	2266.1	2416.9	1	High	0.000468604	309.85	23
Q05CL8	La-related protein 7 OS=Mus musculus GN=Larp7 PE=1 SV=2				19.6491	12	16	12	1	570	64.762	9.54	1.008	0.857	0.92	0.915	0.828	0.917	2557.4	2578.7	3176.2	2209.7	2327.2	2140.7	2128.8	2441.1	2022.2	2238.1	0	High	0.000468604	128.372	12
Q8R050	Eukaryotic peptide chain release factor GTP-binding subunit ERF3A OS=Mus musculus GN=Gspt1 PE=1 SV=2				30.8176	15	20	15	1	636	68.582	5.21	1.002	0.909	0.882	0.971	0.891	0.951	2425.2	2429	2353.2	2208.4	2841.3	2507.2	2758.8	2718.7	2422.2	2586.6	0	High	0.000468604	360.552	15
Q9CWX9	Probable ATP-dependent RNA helicase DDX47 OS=Mus musculus GN=Ddx47 PE=2 SV=2				32.5275	14	28	14	1	455	50.607	9.1	1.095	0.8	0.946	0.928	1.055	1.266	2515.8	2755.9	1331.2	2204.5	3465.5	3277.4	3217.5	2272	2397.1	2875.8	0	High	0.000468604	318.257	14
O08788	Dynactin subunit 1 OS=Mus musculus GN=Dctn1 PE=1 SV=3				13.9735	16	20	15	1	1281	141.588	5.9	1.043	0.832	0.832	0.867	0.793	0.838	2538.6	2648.8	3142.2	2202.9	2832	2357.5	2455.9	2927.6	2321.1	2453.8	0	High	0.000468604	298.348	16
Q9CX56	26S proteasome non-ATPase regulatory subunit 8 OS=Mus musculus GN=Psmd8 PE=1 SV=2				31.4448	12	18	12	1	353	39.905	9.58	1.069	0.832	0.821	0.742	0.809	0.8	2476	2647.3	537.1	2202.5	2419.4	1987.1	1795.1	2363.1	1912.4	1890.4	0	High	0.000468604	245.101	12
Q9CPT5	Nucleolar protein 16 OS=Mus musculus GN=Nop16 PE=1 SV=1				55.618	11	15	11	1	178	21.126	9.91	1.068	0.983	1.049	0.768	1.131	1.227	2096.5	2239.7	1181.1	2201.1	2399.3	2516.5	1843.8	2058.1	2328.7	2524.4	0	High	0.000468604	140.083	11
Q9CQE8	UPF0568 protein C14orf166 homolog OS=Mus musculus PE=1 SV=1				61.4754	16	17	16	1	244	28.135	6.89	0.951	0.882	0.888	0.87	0.897	0.989	2624.9	2496.3	1872.2	2200.6	2203.7	1957.2	1918.2	2403.9	2155.2	2378.2	0	High	0.000468604	275.921	16
P02538	SWISS-PROT:P02538 Tax_Id=9606 Gene_Symbol=KRT6A Keratin, type II cytoskeletal 6A		Y	Y	61.3475	44	131	7	1	564	60.008	8	0.293	1.932	0.617	0.549	4.983	3.171	3881.9	1136.3	3877.9	2194.8	3139.1	1935.6	1723.9	1126.3	5612.2	3571.7	0	High	0	3591.38	44
Q8BK64	Activator of 90 kDa heat shock protein ATPase homolog 1 OS=Mus musculus GN=Ahsa1 PE=1 SV=2				31.6568	12	13	12	1	338	38.093	5.53	1.075	0.888	0.917	1.068	1.025	1.121	2297.6	2469.2	1842.4	2193.3	2955.2	2711.2	3155.4	2363.4	2422.2	2650.3	0	High	0.000468604	211.325	12
Q9CY27	Very-long-chain enoyl-CoA reductase OS=Mus musculus GN=Tecr PE=1 SV=1				34.0909	13	23	13	1	308	36.067	9.55	0.986	0.988	1.052	1.001	1.032	1.054	2249.6	2218.5	2568.8	2192.7	2164.6	2276.8	2166.5	2220.5	2290.5	2339.7	0	High	0.000468604	149.679	13
P57776	Elongation factor 1-delta OS=Mus musculus GN=Eef1d PE=1 SV=3				31.3167	11	23	11	1	281	31.274	5.02	1.023	0.875	0.913	0.967	0.794	0.897	2449	2506.1	2750	2191.8	2345	2140.3	2268.2	2507.2	1990.5	2248.5	0	High	0.000468604	307.397	11
Q61545	RNA-binding protein EWS OS=Mus musculus GN=Ewsr1 PE=1 SV=2				16.1832	7	17	7	1	655	68.42	9.33	0.954	0.989	1.038	1.07	0.968	1.153	2319.7	2211.9	1270.6	2188.2	1303.9	1353.9	1394.9	1910.4	1848.7	2203.1	0	High	0.000468604	504.81	7
P24547	Inosine-5'-monophosphate dehydrogenase 2 OS=Mus musculus GN=Impdh2 PE=1 SV=2				41.0506	18	23	16	1	514	55.78	7.28	1.079	0.784	0.92	1.205	0.969	1.104	2575.5	2779.8	7661	2178.8	3181	2926.2	3833.8	2691.2	2609.1	2970.4	2	High	0.000468604	414.94	18
Q9Z2B5	Eukaryotic translation initiation factor 2-alpha kinase 3 OS=Mus musculus GN=Eif2ak3 PE=1 SV=1				14.3627	15	18	15	1	1114	124.604	5.25	0.992	0.781	0.542	0.486	0.581	0.542	2804.3	2781.6	2177	2172	3084.9	1671.8	1500.5	3153.7	1832.1	1708.2	0	High	0.000468604	153.802	15
E9PZF0	Nucleoside diphosphate kinase OS=Mus musculus GN=Gm20390 PE=3 SV=1				48.6891	8	18	3	1	267	30.181	8.72	1.46	0.674	0.678	0.959	0.791	1.125	2202.7	3216.4	2639.8	2166.4	4369.6	2962.3	4190.1	2487.5	1968.4	2798.4	6	High	0.000468604	126.548	8
Q6PAR5	GTPase-activating protein and VPS9 domain-containing protein 1 OS=Mus musculus GN=Gapvd1 PE=1 SV=2				10.4252	13	16	13	1	1458	162.3	5.19	1	1.023	0.974	0.92	0.952	0.95	2116.2	2116.9	1791.3	2165	2244.5	2186.1	2065.7	2469.4	2350.5	2347	0	High	0.000468604	259.263	13
P35550	rRNA 2'-O-methyltransferase fibrillarin OS=Mus musculus GN=Fbl PE=1 SV=2				53.8226	18	27	17	1	327	34.286	10.24	0.983	0.683	0.921	0.89	0.865	0.969	3222.9	3168.3	2872.3	2164.9	2312.2	2128.9	2056.7	2542.5	2199.9	2464.6	0	High	0.000468604	263.269	18
Q99J87	Probable ATP-dependent RNA helicase DHX58 OS=Mus musculus GN=Dhx58 PE=1 SV=2				23.1563	16	19	16	1	678	76.66	8.19	0.97	1.07	1.143	1.147	1.219	1.29	2083.9	2022.3	1516.1	2164.4	1848	2111.5	2119.6	2003.1	2441.5	2584.3	0	High	0.000468604	251.772	16
Q9CXW3	Calcyclin-binding protein OS=Mus musculus GN=Cacybp PE=1 SV=1				39.3013	7	8	7	1	229	26.494	7.87	1.074	1.438	1.05	1.125	1.217	1.294	1401	1504.7	1583	2164.3	1997.2	2097.4	2247.7	1844.2	2245.3	2386.3	0	High	0.00214362	70.1392	7
Q8BIJ6	Isoleucine--tRNA ligase, mitochondrial OS=Mus musculus GN=Iars2 PE=1 SV=1				19.3676	14	15	14	1	1012	112.732	6.81	1.041	0.911	0.91	0.92	0.887	0.914	2280.9	2374.2	1680.8	2163.5	2477.4	2254.3	2279.2	2578.4	2286.4	2356.7	0	High	0.000468604	235.356	14
Q8BT07	Centrosomal protein of 55 kDa OS=Mus musculus GN=Cep55 PE=1 SV=2				23.3766	12	12	12	1	462	53.897	7.94	0.994	0.856	1.073	1.111	0.864	0.897	2541.3	2526.6	1042.8	2163.2	2036.8	2184.8	2262	2376.6	2054	2132.4	0	High	0.00650583	40.9247	12
Q9Z1Q5	Chloride intracellular channel protein 1 OS=Mus musculus GN=Clic1 PE=1 SV=3				68.0498	14	24	13	1	241	26.996	5.17	1.524	0.533	0.578	0.879	0.699	1.162	2660.2	4055	3086.3	2162.3	5931.5	3426.5	5213.3	3157.5	2208.5	3670.5	1	High	0.000468604	678.439	14
Q9ESZ8	General transcription factor II-I OS=Mus musculus GN=Gtf2i PE=1 SV=3				13.6273	12	13	12	1	998	112.195	6.55	0.972	1.08	1.115	1.135	1.054	1.096	2055.3	1997.6	1218.1	2157.2	1893.8	2110.8	2149.7	2003.1	2110.4	2195	0	High	0.000911993	100.348	12
Q8K2K6	Arf-GAP domain and FG repeat-containing protein 1 OS=Mus musculus GN=Agfg1 PE=1 SV=2				15.3298	10	12	8	1	561	58.007	8.63	1.048	0.977	1.165	1.173	0.971	0.978	2106.4	2207	686.3	2157	1934.4	2254.3	2268.3	2154.7	2092.3	2107.7	2	High	0.000468604	208.751	10
O35638	Cohesin subunit SA-2 OS=Mus musculus GN=Stag2 PE=1 SV=3				13.4037	17	18	10	1	1231	141.19	5.43	0.883	0.816	1.045	1.089	0.884	0.927	2990.2	2641.7	1520.6	2155.4	2248.1	2349.9	2448.3	2551	2253.9	2364.8	6	High	0.000468604	167.705	17
P97377	Cyclin-dependent kinase 2 OS=Mus musculus GN=Cdk2 PE=1 SV=2				35.5491	10	14	8	1	346	38.953	8.54	0.929	0.819	0.853	0.864	0.796	0.808	2830.1	2628.8	2521.8	2151.8	2607.8	2224.6	2252.1	2692.9	2142.4	2177	1	High	0.000468604	245.961	10
P61222	ATP-binding cassette sub-family E member 1 OS=Mus musculus GN=Abce1 PE=1 SV=1				23.5392	13	18	13	1	599	67.271	8.34	1.116	0.818	0.866	1.02	0.843	1.078	2354.4	2628.1	2545.5	2150.8	3454.5	2991.2	3523.9	2613.1	2203.6	2817.7	0	High	0.000468604	283.613	13
Q3TZZ7	Extended synaptotagmin-2 OS=Mus musculus GN=Esyt2 PE=1 SV=1				20.355	14	16	13	1	845	94.081	7.75	1.076	0.962	0.973	0.956	0.874	0.906	2075.9	2234.7	2762.7	2149.2	2208.7	2149.3	2111.6	2357	2059	2136.5	0	High	0.000468604	230.831	14
Q8R016	Bleomycin hydrolase OS=Mus musculus GN=Blmh PE=1 SV=1				18.9011	12	17	12	1	455	52.477	6.48	0.989	0.904	0.412	0.497	1.317	1.252	2401.6	2375.5	3734.7	2147	6600.8	2722.5	3283.2	2041.4	2689.2	2555.2	0	High	0.000468604	160.728	12
Q8BTV2	Cleavage and polyadenylation specificity factor subunit 7 OS=Mus musculus GN=Cpsf7 PE=1 SV=2				23.7792	10	13	10	1	471	51.979	8	0.963	1.006	1.186	1.134	0.94	1.006	2214.1	2133.3	1654	2146.9	1928.5	2287.6	2187.5	2404.2	2261.1	2418.7	0	High	0.000468604	233.182	10
P48678	Prelamin-A/C OS=Mus musculus GN=Lmna PE=1 SV=2				30.6767	21	25	20	1	665	74.193	6.98	0.984	0.802	0.218	0.231	0.416	0.46	2717.7	2674.4	3920.4	2145.8	8743.2	1902.5	2022.1	5128.4	2135.3	2356.6	0	High	0.000468604	363.68	21
Q9CZ30	Obg-like ATPase 1 OS=Mus musculus GN=Ola1 PE=1 SV=1				31.0606	12	17	12	1	396	44.701	7.81	0.981	0.923	0.826	0.984	0.911	1.039	2365.1	2320.8	2238.3	2143.1	3073.9	2539.7	3024.3	2678.2	2439.3	2783.7	0	High	0.000468604	377.395	12
Q923T9	Calcium/calmodulin-dependent protein kinase type II subunit gamma OS=Mus musculus GN=Camk2g PE=1 SV=1				22.6843	13	17	7	1	529	59.569	7.58	0.989	0.921	0.933	0.987	0.806	0.832	2346.6	2320.6	1932.8	2137.7	2668.7	2488.7	2634.1	2961.8	2385.9	2465.4	5	High	0.000468604	135.343	13
P18653	Ribosomal protein S6 kinase alpha-1 OS=Mus musculus GN=Rps6ka1 PE=1 SV=1				28.5912	18	23	12	1	724	81.543	8.1	0.964	1.05	1.02	0.977	0.831	0.814	2110.4	2034.2	2322.7	2135.5	2208.9	2252.2	2157.4	2600.3	2159.8	2115.5	0	High	0.000468604	254.504	18
Q9CY66	H/ACA ribonucleoprotein complex subunit 1 OS=Mus musculus GN=Gar1 PE=1 SV=1				16.8831	5	7	5	1	231	23.46	11.02	0.963	0.874	1.069	0.923	0.784	0.865	2534.5	2439.9	1449.2	2132.9	2000	2137.1	1846.8	2596	2034.3	2244.4	0	High	0.00889228	36.2855	5
P70335	Rho-associated protein kinase 1 OS=Mus musculus GN=Rock1 PE=1 SV=1				11.3737	16	16	14	1	1354	158.072	5.86	0.956	0.862	0.917	0.967	0.828	0.87	2583.3	2468.5	1997	2129.1	2547.1	2335.9	2463	2854.4	2364.2	2483	2	High	0.000468604	145.766	16
E9QAM5	Helicase with zinc finger domain 2 OS=Mus musculus GN=Helz2 PE=1 SV=1				4.85239	15	15	15	1	2947	331.352	8.07	1.115	0.804	0.926	0.974	0.905	0.941	2372.7	2646.1	887.9	2126.8	2265.4	2096.7	2206.8	2346.5	2122.9	2207.5	0	High	0.000468604	176.673	15
Q6P1Y8	Type II inositol 3,4-bisphosphate 4-phosphatase OS=Mus musculus GN=Inpp4b PE=2 SV=1				21.3203	16	19	16	1	924	104.465	6.05	1.124	0.928	1.046	1.16	1.025	1.134	2036.7	2288.5	1757	2124.1	2423.9	2535	2812.5	2131.3	2185	2418	0	High	0.000468604	371.07	16
P61620	Protein transport protein Sec61 subunit alpha isoform 1 OS=Mus musculus GN=Sec61a1 PE=1 SV=2				15.7563	8	18	8	1	476	52.231	8.06	1.011	0.803	0.885	0.906	0.807	0.879	2614.8	2644.2	2083.4	2123.6	2506.2	2219	2271.8	2475.4	1997	2176.6	0	High	0.000468604	149.386	8
Q9ERA6	Tuftelin-interacting protein 11 OS=Mus musculus GN=Tfip11 PE=1 SV=1				19.3317	15	18	14	1	838	96.244	5.9	0.95	0.92	0.966	0.92	0.923	0.888	2427.2	2305	1806.4	2121.1	2279.5	2202.3	2097	2488.5	2298.2	2208.9	1	High	0.000468604	200.977	15
Q80X98	DEAH (Asp-Glu-Ala-His) box polypeptide 38 OS=Mus musculus GN=Dhx38 PE=1 SV=1				14.8208	15	19	14	1	1228	140.535	6.49	0.937	0.951	0.998	0.971	0.918	0.945	2380.9	2230.8	1809.6	2121	2194.9	2191.3	2130.5	2447.2	2245.6	2312.6	1	High	0.000468604	384.623	15
P23198	Chromobox protein homolog 3 OS=Mus musculus GN=Cbx3 PE=1 SV=2				39.3443	7	12	5	1	183	20.842	5.22	0.851	0.629	1.048	1.105	0.945	0.99	3954.4	3366.8	4102.4	2117.9	1840.8	1929.7	2034.6	2057.6	1943.9	2037.4	1	High	0.000468604	250.623	7
P48377	MHC class II regulatory factor RFX1 OS=Mus musculus GN=Rfx1 PE=1 SV=2				17.134	13	18	13	1	963	103.642	6.34	1.027	0.883	0.915	0.858	0.826	0.821	2337	2399.1	2736.4	2117.8	2056.2	1881.4	1764.8	2372.8	1960.5	1949.2	0	High	0.000468604	431.12	13
Q922E4	Ethanolamine-phosphate cytidylyltransferase OS=Mus musculus GN=Pcyt2 PE=1 SV=1				30.9406	11	16	11	1	404	45.207	6.58	1.035	0.99	1.122	1.211	1.083	1.072	2062.2	2134.6	1377.6	2112.8	2061.8	2312.7	2497.1	2145.5	2323	2300.2	0	High	0.000468604	162.525	11
P42227	Signal transducer and activator of transcription 3 OS=Mus musculus GN=Stat3 PE=1 SV=2				18.3117	13	15	13	1	770	87.997	6.3	1.097	0.849	1.022	1.141	0.992	1.038	2267.4	2488.2	2088.2	2111.5	2354.4	2405.4	2686.8	2346.7	2328.5	2435.7	0	High	0.000468604	229.89	13
Q8BRN9	Coiled-coil and C2 domain-containing protein 1B OS=Mus musculus GN=Cc2d1b PE=1 SV=1				20.283	17	18	17	1	848	93.034	5.41	0.913	0.972	0.93	0.975	0.887	0.938	2376.1	2169.5	796	2109	2106	1957.8	2053.3	2440.2	2165.4	2288.4	0	High	0.000468604	172.162	17
P70288	Histone deacetylase 2 OS=Mus musculus GN=Hdac2 PE=1 SV=1				40.9836	15	29	9	1	488	55.267	5.91	1.016	0.892	0.922	0.888	0.89	0.875	2326	2363.7	1462.3	2108.9	2260.4	2085.1	2007.1	2441.5	2173	2137.2	0	High	0.000468604	270.517	15
Q99M31	Heat shock 70 kDa protein 14 OS=Mus musculus GN=Hspa14 PE=1 SV=2				28.2908	15	19	15	1	509	54.616	5.92	0.934	0.958	1.106	1.247	0.928	0.944	2357.3	2200.9	1844	2108.8	2068.5	2287.6	2579.2	2650.1	2459.5	2501.1	0	High	0.000468604	418.855	15
Q9EQ61	Pescadillo homolog OS=Mus musculus GN=Pes1 PE=1 SV=1				28.4247	18	21	18	1	584	67.753	6.84	1.208	0.686	0.67	0.78	1.012	1.083	2542.4	3070.4	2305.6	2106.4	3578.6	2397.1	2791.6	2186.3	2212.6	2367.7	0	High	0.000468604	235.286	18
Q9DBG5	Perilipin-3 OS=Mus musculus GN=Plin3 PE=1 SV=1				28.1465	10	13	10	1	437	47.233	5.62	1	1.037	0.982	0.963	0.915	0.897	2027.8	2028	1435	2104	1753.6	1722.8	1688.5	1829	1673.9	1639.8	0	High	0.000468604	298.17	10
Q6PGG2	GEM-interacting protein OS=Mus musculus GN=Gmip PE=1 SV=1				21.2152	15	19	15	1	971	107.478	5.77	0.992	1.019	1.07	1.073	0.998	1.027	2081	2063.4	1251.9	2103.1	2065.8	2211.3	2217.5	2158.7	2154	2217.6	0	High	0.000468604	284.186	15
Q9JHI7	Exosome complex component RRP45 OS=Mus musculus GN=Exosc9 PE=1 SV=1				17.5799	7	10	7	1	438	48.906	5.11	1.018	0.995	1.088	0.992	0.893	0.898	2062.1	2099.5	2445.2	2088.4	1895.2	2061.3	1880.9	2356.1	2104	2114.7	0	High	0.000468604	110.713	7
Q922Q2	Serine/threonine-protein kinase RIO1 OS=Mus musculus GN=Riok1 PE=1 SV=2				29.6296	14	23	14	1	567	64.869	6.57	1.082	0.92	0.785	0.702	0.993	1.042	2097.6	2270.2	2362.2	2087.8	3683.6	2891.7	2586.8	2295.1	2279	2390.8	0	High	0.000468604	307.724	14
Q9D0F9	Phosphoglucomutase-1 OS=Mus musculus GN=Pgm1 PE=1 SV=4				37.1886	17	21	17	1	562	61.38	6.57	1.344	0.778	0.938	1.401	1.035	1.583	1992.9	2677.9	3238.8	2084	3476.7	3259.4	4869.8	2330.7	2411.6	3690.5	0	High	0.000468604	349.937	17
Q9CYN2	Signal peptidase complex subunit 2 OS=Mus musculus GN=Spcs2 PE=1 SV=1				47.3451	10	18	10	1	226	24.962	8.57	0.933	0.91	0.931	1.032	0.836	0.953	2453.5	2289.4	1940.6	2083.2	2420.9	2254.9	2498.4	2421.7	2023.6	2307.8	0	High	0.000468604	314.97	10
O88286	Protein Wiz OS=Mus musculus GN=Wiz PE=1 SV=2				8.90736	10	12	10	1	1684	184.176	7.01	1.039	1.08	1.167	0.979	1.034	1.001	1851.9	1924.6	1015.3	2079.5	1712.1	1998.3	1676.9	1987.5	2056	1990.3	0	High	0.000468604	291.266	10
E9Q6R7	Utrophin OS=Mus musculus GN=Utrn PE=1 SV=1				7.02624	19	20	19	1	3430	392.461	5.33	1.003	0.938	0.935	0.892	0.955	0.876	2208.9	2215	1504.6	2078.7	2336.5	2185.6	2083.3	2405.4	2297.3	2107.2	0	High	0.000468604	347.944	19
Q9WVE8	Protein kinase C and casein kinase substrate in neurons protein 2 OS=Mus musculus GN=Pacsin2 PE=1 SV=1				16.6667	8	10	8	1	486	55.798	5.2	0.977	1.059	0.935	0.964	1.018	1.009	2010.4	1963.2	1886.1	2078.7	2318.3	2166.7	2235.9	2121.4	2159.8	2140.7	0	High	0.000468604	124.117	8
Q9JLV5	Cullin-3 OS=Mus musculus GN=Cul3 PE=1 SV=1				27.2135	18	21	18	1	768	88.891	8.46	0.904	0.918	0.883	0.946	0.947	0.992	2505.4	2264.5	3346.8	2077.7	2711.5	2394.1	2565	2453.6	2323.6	2433.3	0	High	0.000468604	320.464	18
O35737	Heterogeneous nuclear ribonucleoprotein H OS=Mus musculus GN=Hnrnph1 PE=1 SV=3				35.8575	11	23	3	1	449	49.168	6.3	0.97	0.651	0.867	1.06	0.972	1.098	3283.1	3186.1	4460.6	2075.7	2717.6	2356.5	2881.3	2372.4	2305.5	2604.5	6	High	0.000468604	465.942	11
P23506	Protein-L-isoaspartate(D-aspartate) O-methyltransferase OS=Mus musculus GN=Pcmt1 PE=1 SV=3				53.7445	9	12	9	1	227	24.619	7.65	1.064	1.122	1.015	0.995	1.032	1.052	1738.1	1849.2	2437.9	2074.5	2059.8	2090.4	2048.7	1878.1	1938.2	1975.9	0	High	0.000468604	167.064	9
Q8R326	Paraspeckle component 1 OS=Mus musculus GN=Pspc1 PE=1 SV=1				28.1071	15	22	12	1	523	58.721	6.67	0.909	0.963	1.087	1.074	0.88	0.889	2370.5	2153.9	2307.3	2073.7	1868.3	2030.7	2007.3	2497.8	2197.1	2220.3	0	High	0.000468604	230.366	15
Q07113	Cation-independent mannose-6-phosphate receptor OS=Mus musculus GN=Igf2r PE=1 SV=1				5.71889	16	17	16	1	2483	273.639	5.71	0.978	0.671	0.644	0.715	0.472	0.525	3158.8	3089.9	680.8	2072.3	3002.7	1934.5	2147	3509.5	1656.9	1841.6	0	High	0.000468604	142.934	16
P60766	Cell division control protein 42 homolog OS=Mus musculus GN=Cdc42 PE=1 SV=2				48.1675	9	22	8	1	191	21.245	6.55	1.231	0.723	0.731	1.038	0.776	1.085	2329.5	2866.6	2811.6	2071.1	4155.6	3039.3	4312.4	2890.5	2243.1	3135.9	1	High	0.000468604	398.125	9
Q99ME9	Nucleolar GTP-binding protein 1 OS=Mus musculus GN=Gtpbp4 PE=1 SV=3				19.5584	13	15	13	1	634	74.066	9.52	0.99	0.753	1.121	0.992	1.154	1.145	2774.2	2747.5	1075	2069.9	2359.4	2646	2340.3	2312.9	2668.8	2648.4	0	High	0.000468604	217.86	13
Q64012	RNA-binding protein Raly OS=Mus musculus GN=Raly PE=1 SV=3				42.9487	13	19	13	1	312	33.168	8.84	0.892	0.36	0.87	1.039	0.829	0.995	6441	5742.7	646.9	2069.6	2531.4	2202	2630.1	2248.4	1862.8	2238	0	High	0.000468604	399.1	13
P43275	Histone H1.1 OS=Mus musculus GN=Hist1h1a PE=1 SV=2				38.0282	11	49	7	1	213	21.772	10.93	1.116	0.463	0.832	1.024	0.714	0.612	4004.2	4468.4	1180.6	2068	1701.2	1415.6	1742.8	2725.5	1946.6	1668.6	0	High	0.000468604	337.48	11
P33611	DNA polymerase alpha subunit B OS=Mus musculus GN=Pola2 PE=1 SV=2				23.3333	9	12	9	1	600	66.172	5.34	0.962	1.072	1.074	1.082	0.984	0.992	2004.5	1928.2	1243.6	2067.8	1745.4	1875.3	1888.6	2066.4	2034.1	2048.8	0	High	0.000468604	287.925	9
B1AUY3	Rho GTPase-activating protein 4 OS=Mus musculus GN=Arhgap4 PE=1 SV=1				20.2073	16	16	16	1	965	107.536	6.38	0.982	0.955	1.026	1.069	0.987	0.934	2201.3	2162.3	4234.2	2065.9	2156.7	2213.7	2305.3	2510.1	2476.6	2344.9	0	High	0.000468604	299.575	16
Q8BNW9	Kelch repeat and BTB domain-containing protein 11 OS=Mus musculus GN=Kbtbd11 PE=1 SV=3				31.7536	15	22	15	1	633	67.904	5.39	1.137	0.934	1.228	1.439	1.07	1.284	1944.1	2211.3	1794.8	2065	2182.3	2679.1	3139.8	2050.5	2193.5	2633.4	0	High	0.000468604	359.322	15
Q640N3	Rho GTPase-activating protein 30 OS=Mus musculus GN=Arhgap30 PE=1 SV=3				14.6231	14	20	14	1	1101	120.04	4.84	0.972	0.901	1.063	1.011	0.895	0.905	2355.9	2289.3	977.1	2062.6	2081.1	2212.9	2104.9	2483.4	2223.5	2247.8	0	High	0.000468604	323.64	14
O55142	60S ribosomal protein L35a OS=Mus musculus GN=Rpl35a PE=1 SV=2				61.8182	11	22	11	1	110	12.546	10.89	1.119	0.605	0.78	0.917	0.818	0.992	3044.8	3408.2	1922.8	2062.2	3485.9	2719.8	3198	2407.9	1970.8	2387.5	0	High	0.000468604	122.615	11
Q923D5	WW domain-binding protein 11 OS=Mus musculus GN=Wbp11 PE=1 SV=2				18.7207	13	21	13	1	641	69.831	8.4	0.949	0.841	1.017	0.954	0.902	0.886	2580.2	2448.5	1377.2	2059.4	2157.9	2195.4	2059	2479.8	2237.6	2196.4	0	High	0.000468604	183.016	13
S4R1W5	RNA-binding motif protein 6 OS=Mus musculus GN=Rbm6 PE=1 SV=1				13.6852	15	19	12	1	1118	128.297	6.16	0.941	1.05	1.055	1.016	1.036	1.022	2082.4	1959.5	1123.6	2058.3	1845.1	1946.4	1873.8	2170.9	2249.8	2217.9	1	High	0.000468604	199.943	15
P97461	40S ribosomal protein S5 OS=Mus musculus GN=Rps5 PE=1 SV=3				38.2353	7	30	7	1	204	22.875	9.72	1.032	0.711	0.783	0.896	0.802	0.993	2801.7	2891.3	1599.6	2054.9	2443.2	1913.3	2187.9	2119.3	1699.6	2104.7	0	High	0.000468604	621.101	7
Q62189	U1 small nuclear ribonucleoprotein A OS=Mus musculus GN=Snrpa PE=1 SV=3				36.2369	9	23	7	1	287	31.814	9.8	0.983	0.887	1.009	1.043	0.874	0.954	2356.6	2316.8	1025	2054.2	2017.5	2035.8	2104.9	2213.6	1934.7	2112.6	2	High	0.000468604	220.963	9
P27048	Small nuclear ribonucleoprotein-associated protein B OS=Mus musculus GN=Snrpb PE=1 SV=1				28.1385	7	15	7	1	231	23.64	10.9	0.984	0.884	0.981	0.921	0.881	0.885	2357.8	2319	4286.3	2049.6	1930.3	1894.2	1778.5	2100.1	1851.1	1858.3	0	High	0.000468604	132.364	7
P70372	ELAV-like protein 1 OS=Mus musculus GN=Elavl1 PE=1 SV=2				43.5583	13	17	13	1	326	36.146	9.04	0.919	0.496	0.918	1.038	0.868	0.983	4485.2	4123.1	3095.8	2045.7	2249.1	2064.8	2333.9	2247.3	1950.3	2208.8	0	High	0.000468604	255.606	13
P62071	Ras-related protein R-Ras2 OS=Mus musculus GN=Rras2 PE=1 SV=1				62.7451	10	11	8	1	204	23.385	6.01	1.037	1.201	1.212	1.408	0.674	0.897	1641.7	1702	487.8	2044.3	1176.8	1426.5	1657.2	1856.6	1251.1	1665.3	2	High	0.000468604	176.419	10
Q6ZWU9	40S ribosomal protein S27 OS=Mus musculus GN=Rps27 PE=1 SV=3				40.4762	4	12	4	1	84	9.455	9.45	1.09	0.952	0.996	0.918	1.13	1.166	1970.8	2147.3	1360.7	2043.9	2108.1	2099.9	1936.2	1787.6	2019.4	2085.2	0	High	0.000468604	130.655	4
Q9CS00	Cactin OS=Mus musculus GN=Cactin PE=1 SV=2				11.7876	8	11	8	1	772	90.606	9.79	1.207	0.844	0.824	0.783	0.939	0.913	2006	2420.9	1570.7	2042.7	2365.9	1950.4	1852.5	1969.7	1848.9	1798.4	0	High	0.00214362	75.2435	8
Q99LE6	ATP-binding cassette sub-family F member 2 OS=Mus musculus GN=Abcf2 PE=1 SV=1				23.7261	13	17	13	1	628	71.736	7.05	0.888	1.019	0.847	0.852	0.881	0.919	2256.3	2002.9	2616	2040.7	1964.2	1663.6	1674	2300.9	2027.4	2113.9	0	High	0.000468604	209.142	13
Q9JLQ2	ARF GTPase-activating protein GIT2 OS=Mus musculus GN=Git2 PE=1 SV=2				22.4576	14	22	10	1	708	78.717	7.72	1.013	0.964	0.987	1.012	0.947	0.932	2088.6	2116.4	2245	2039.3	1998.7	1973.2	2023.2	2342.8	2218	2183.2	4	High	0.000468604	366.617	14
P62317	Small nuclear ribonucleoprotein Sm D2 OS=Mus musculus GN=Snrpd2 PE=1 SV=1				61.8644	8	12	8	1	118	13.518	9.91	1	0.807	0.828	0.812	0.924	0.883	2523.2	2523.6	2267.5	2037.2	2148.6	1778.3	1745	2191.6	2026	1934.4	0	High	0.000468604	114.371	8
Q8BP67	60S ribosomal protein L24 OS=Mus musculus GN=Rpl24 PE=1 SV=2				42.6752	9	22	9	1	157	17.768	11.25	1.727	0.398	0.411	0.671	0.875	1.03	2956.4	5107	2072.8	2034.7	5825.7	2391.9	3907.2	2335.6	2044.6	2404.7	0	High	0.000468604	353.042	9
P14206	40S ribosomal protein SA OS=Mus musculus GN=Rpsa PE=1 SV=4				45.7627	12	29	11	1	295	32.817	4.87	1.402	0.672	0.671	0.908	0.842	1.125	2145.8	3007.6	2211	2021.1	3923.9	2631.5	3563.6	2414.3	2032.6	2716.4	0	High	0.000468604	762.662	12
Q6A065	Centrosomal protein of 170 kDa OS=Mus musculus GN=Cep170 PE=1 SV=2				10.3904	17	21	16	1	1588	174.943	7.17	1.05	0.884	0.958	0.875	0.762	0.782	2172.9	2282.5	2420.5	2018.3	1970	1886.5	1724.2	2647.5	2017.6	2070.7	0	High	0.000468604	286.616	17
Q9JK91	DNA mismatch repair protein Mlh1 OS=Mus musculus GN=Mlh1 PE=1 SV=2				14.2105	10	13	10	1	760	84.617	5.62	0.971	1.002	1.053	0.928	0.976	0.878	2069.7	2009.9	2075.7	2013.2	1806.5	1902.2	1677.2	2108.8	2058.3	1851.1	0	High	0.000468604	195.254	10
Q62137	Tyrosine-protein kinase JAK3 OS=Mus musculus GN=Jak3 PE=1 SV=2				9.27273	11	11	9	1	1100	122.562	6.87	1.05	0.885	1.029	0.983	0.895	0.883	2165.7	2273.9	2505.7	2011.8	2164	2226.9	2126.4	2385.9	2134.2	2106.3	2	High	0.000468604	109.596	11
Q9QZL0	Receptor-interacting serine/threonine-protein kinase 3 OS=Mus musculus GN=Ripk3 PE=1 SV=2				37.037	13	18	13	1	486	53.289	7.53	1.091	0.991	1.082	1.156	1	1.057	1853.8	2022.5	2028.8	2005.2	1971.5	2132.7	2279.7	1986.1	1985.9	2100.2	0	High	0.000468604	269.99	13
Q9CZD3	Glycine--tRNA ligase OS=Mus musculus GN=Gars PE=1 SV=1				26.2003	18	24	18	1	729	81.826	6.65	1.263	0.746	0.7	0.883	0.801	1.029	2125.1	2684.5	2743.3	2002.1	3713.7	2599.7	3279.5	2598.4	2080.4	2674.9	0	High	0.000468604	284.245	18
Q8K0C4	Lanosterol 14-alpha demethylase OS=Mus musculus GN=Cyp51a1 PE=1 SV=1				21.67	11	13	11	1	503	56.739	8.41	1.15	0.692	0.926	1.326	0.915	1.194	2511.5	2887.9	1078.3	1999.6	2481.1	2296.3	3289.8	2238.3	2047.4	2673.2	0	High	0.000468604	135	11
Q9DB20	ATP synthase subunit O, mitochondrial OS=Mus musculus GN=Atp5o PE=1 SV=1				56.8075	10	22	10	1	213	23.349	9.99	1.185	0.641	0.838	1.048	0.772	1.003	2631.6	3119.4	2900	1999.3	3022.6	2532.1	3169	2665.1	2058.7	2672.8	0	High	0.000468604	235.387	10
Q9DCE5	p21-activated protein kinase-interacting protein 1 OS=Mus musculus GN=Pak1ip1 PE=1 SV=2				23.2984	9	10	9	1	382	42.089	8.47	0.88	0.948	1.004	0.949	0.884	0.921	2389.6	2102.8	1761.9	1993	2052.5	2059.9	1947.6	2403.3	2124.4	2212.8	0	High	0.00319795	61.0656	9
Q9CYG7	Mitochondrial import receptor subunit TOM34 OS=Mus musculus GN=Tomm34 PE=1 SV=1				32.6861	10	14	10	1	309	34.257	9.14	0.921	0.95	1.006	1.059	0.913	0.995	2275	2095.3	2703.4	1990	2213.4	2227.4	2344.7	2436.7	2224.1	2424.8	0	High	0.000468604	180.995	10
P97470	Serine/threonine-protein phosphatase 4 catalytic subunit OS=Mus musculus GN=Ppp4c PE=1 SV=2				50.8143	12	16	10	1	307	35.057	5.06	1.029	1.018	1.025	0.955	0.943	0.878	1899.2	1953.9	1431.9	1989.5	1871.2	1917.5	1786.5	2192.7	2067	1925.7	0	High	0.000468604	324.489	12
Q6A0A9	Constitutive coactivator of PPAR-gamma-like protein 1 OS=Mus musculus GN=FAM120A PE=1 SV=2				17.446	16	19	16	1	1112	121.569	8.92	0.984	0.858	1.026	1.088	0.954	1.006	2355.7	2317.5	2251.9	1989.3	1883.8	1932.7	2050.2	2010.1	1918.2	2021.8	0	High	0.000468604	327.008	16
P62301	40S ribosomal protein S13 OS=Mus musculus GN=Rps13 PE=1 SV=2				66.2252	13	37	13	1	151	17.212	10.54	1.365	0.399	0.526	0.74	0.865	1.15	3655.3	4989.3	2829.9	1988.8	4585.3	2413.8	3392.4	2249.7	1945.6	2587.6	0	High	0.000468604	462.242	13
Q9Z2E1	Methyl-CpG-binding domain protein 2 OS=Mus musculus GN=Mbd2 PE=2 SV=2				30.9179	11	11	10	1	414	43.474	10.04	1.163	0.686	0.778	0.722	0.834	0.942	2485.1	2888.9	2362.8	1982.3	2571.1	2000.5	1855.9	2195.1	1831.7	2066.8	1	High	0.000468604	152.744	11
Q6PHN9	Ras-related protein Rab-35 OS=Mus musculus GN=Rab35 PE=1 SV=1				43.2836	8	17	6	1	201	23.011	8.29	1.002	1.1	0.981	1.043	0.727	1.038	1797.7	1801.3	2480.4	1982.1	1394.6	1367.5	1454.2	1704.7	1239.8	1768.9	0	High	0.000468604	265.645	8
Q922J9	Fatty acyl-CoA reductase 1 OS=Mus musculus GN=Far1 PE=1 SV=1				31.8447	12	13	12	1	515	59.397	9.19	0.989	1.026	0.963	0.959	0.964	0.981	1952	1930.1	2234.6	1980.8	1867.9	1798	1790.8	1778.9	1715.2	1744.5	0	High	0.000468604	207.557	12
P51859	Hepatoma-derived growth factor OS=Mus musculus GN=Hdgf PE=1 SV=2				35.443	8	12	6	1	237	26.253	4.83	0.896	1.005	1.041	1.102	0.931	0.983	2198.3	1969	2304	1978.4	1909.1	1986.6	2104.3	2225.2	2071.2	2187.5	0	High	0.000468604	167.527	8
Q8BLR5	PH and SEC7 domain-containing protein 4 OS=Mus musculus GN=Psd4 PE=1 SV=1				19.005	15	16	15	1	1005	112.663	5.24	0.997	0.981	0.967	0.953	0.894	0.894	2019.9	2014.6	1670.9	1976.9	2005.9	1940.4	1911.9	2243.6	2005.8	2005	0	High	0.000468604	221.034	15
Q8CB77	Elongin-A OS=Mus musculus GN=Eloa PE=1 SV=3				19.4049	18	19	18	1	773	87.108	9.61	1.087	0.781	0.999	0.907	0.805	0.928	2329.1	2531.3	1565	1976.4	2647.8	2643.9	2402.1	2482.4	1999.2	2304.8	0	High	0.000911993	99.6512	18
P47963	60S ribosomal protein L13 OS=Mus musculus GN=Rpl13 PE=1 SV=3				50.7109	12	27	12	1	211	24.291	11.55	1.124	0.721	0.904	1.03	0.949	0.955	2433.8	2735.9	2276.5	1973.9	2323.8	2101.6	2394.1	2133.9	2026	2037.7	0	High	0.000468604	351.846	12
Q99L90	Microspherule protein 1 OS=Mus musculus GN=Mcrs1 PE=1 SV=1				32.4675	12	13	12	1	462	51.66	9.32	1.004	0.912	0.81	0.725	0.821	0.79	2156.8	2164.7	1712.8	1973.4	2155.6	1746.9	1563.5	2268	1861.7	1790.7	0	High	0.000468604	186.751	12
Q9DCN2	NADH-cytochrome b5 reductase 3 OS=Mus musculus GN=Cyb5r3 PE=1 SV=3				19.2691	7	7	7	1	301	34.106	8.38	1.064	1.324	0.986	1.098	0.431	0.858	1398.2	1487.9	460.5	1970.6	888.6	876.5	976.1	1646.6	710.4	1413	0	High	0.0041543	49.7266	7
Q8R5A3	Amyloid beta A4 precursor protein-binding family B member 1-interacting protein OS=Mus musculus GN=Apbb1ip PE=1 SV=2				14.3284	9	10	8	1	670	74.272	5.35	1.005	1.118	0.969	1.011	1.061	1.099	1752.7	1761.1	1313.4	1969.8	2158.4	2091.1	2182.8	1989.1	2110	2185.4	1	High	0.000468604	107.798	9
Q99LI8	Hepatocyte growth factor-regulated tyrosine kinase substrate OS=Mus musculus GN=Hgs PE=1 SV=2				17.2903	12	23	12	1	775	85.961	6.16	1.02	0.855	0.89	0.848	0.867	0.833	2255.5	2301.7	1782.6	1969	2273.2	2022.6	1926.5	2595.3	2249.2	2162.4	0	High	0.000468604	300.07	12
Q60930	Voltage-dependent anion-selective channel protein 2 OS=Mus musculus GN=Vdac2 PE=1 SV=2				55.5932	12	23	12	1	295	31.713	7.49	0.931	0.495	0.721	1.026	0.735	1.212	4269	3974.1	3216.5	1968.7	5788.2	4173.3	5936.5	3299.1	2424.7	3998.7	0	High	0.000468604	444.794	12
Q52KI8	Serine/arginine repetitive matrix protein 1 OS=Mus musculus GN=Srrm1 PE=1 SV=2				8.77378	9	14	9	1	946	106.798	11.87	1.055	0.838	1.044	0.973	1.061	1.047	2226.8	2348.7	1767.2	1968.7	2527.3	2637.8	2460.1	2108	2237.5	2208.1	0	High	0.000468604	135.74	9
G3UXL2	Phosphoribosyl pyrophosphate synthetase 1-like 3 OS=Mus musculus GN=Prps1l3 PE=3 SV=1				33.9623	10	29	5	1	318	34.802	6.98	1.101	0.919	0.946	1.171	0.968	1.149	1943.9	2140.2	3436.6	1966.6	2350.4	2223.3	2753.2	2063.3	1997.8	2370	5	High	0.000468604	427.549	10
P61514	60S ribosomal protein L37a OS=Mus musculus GN=Rpl37a PE=1 SV=2				58.6957	7	16	7	1	92	10.268	10.43	1.148	0.767	0.872	0.945	0.865	0.925	2230.9	2560.8	2064.9	1965.1	2323.2	2025.3	2196.4	2059.2	1780.3	1904	0	High	0.000468604	244.964	7
Q922P9	Putative oxidoreductase GLYR1 OS=Mus musculus GN=Glyr1 PE=1 SV=1				24.1758	12	15	12	1	546	59.678	9.22	0.969	0.942	1.026	1.011	0.787	0.81	2148	2080.6	2859.7	1959	1913.1	1963	1934.7	2229.8	1755.8	1805.2	0	High	0.000468604	239.007	12
Q66JY2	INO80 complex subunit D OS=Mus musculus GN=Ino80d PE=2 SV=3				9.85109	10	23	10	1	873	97.436	8.18	1.018	0.839	0.837	0.714	0.79	0.7	2292.9	2333.4	1848.5	1958.8	1927.8	1614.1	1376	2348.9	1856.3	1645	0	High	0.000468604	108.214	10
Q78PG9	Coiled-coil domain-containing protein 25 OS=Mus musculus GN=Ccdc25 PE=1 SV=1				26.9231	7	10	7	1	208	24.464	6.95	0.951	1.043	1.065	1.073	1.025	1.045	1974.6	1877	1008	1958.6	1915.1	2040.2	2054.7	1976.5	2025.2	2065.3	0	High	0.00214362	75.262	7
Q99LX5	Multiple myeloma tumor-associated protein 2 homolog OS=Mus musculus GN=Mmtag2 PE=2 SV=1				31.1538	8	17	8	1	260	29.281	9.86	1.085	0.992	1.352	1.188	1.136	1.195	1818.9	1974	1900.2	1958.2	2081.3	2812.9	2472	1925.3	2187.5	2300.1	0	High	0.000468604	280.396	8
Q5RJH6	Protein SMG7 OS=Mus musculus GN=Smg7 PE=2 SV=1				6.67838	8	9	8	1	1138	126.762	7.99	0.928	1.048	1.031	0.972	1.11	1.108	2011.4	1866.7	1875.9	1957.2	1621.9	1672.4	1576.5	1790.6	1987.3	1984.6	0	High	0.000468604	113.798	8
O08582	GTP-binding protein 1 OS=Mus musculus GN=Gtpbp1 PE=1 SV=2				21.1078	13	18	13	1	668	72.255	8.29	0.977	0.831	0.917	1.093	0.864	0.989	2408.9	2352.8	2332.3	1956.4	2241.6	2055.5	2449.2	2426.7	2097.8	2400.3	0	High	0.000468604	240.744	13
O89079	Coatomer subunit epsilon OS=Mus musculus GN=Cope PE=1 SV=3				26.6234	7	11	7	1	308	34.545	5.06	1.022	1.489	1.691	1.493	1.335	1.218	1282.7	1311.3	1550.1	1952.6	1305	2207	1948.9	1578.5	2107.5	1922.7	0	High	0.000468604	149.762	7
Q7M6Y3	Phosphatidylinositol-binding clathrin assembly protein OS=Mus musculus GN=Picalm PE=1 SV=1				16.5152	10	12	10	1	660	71.498	7.91	1.106	0.85	0.921	1.062	0.85	1.008	2071.5	2291	3227.2	1948.3	2791.3	2569.5	2963.1	2292.9	1948.9	2312.3	0	High	0.000468604	220.54	10
Q8K2F8	Protein LSM14 homolog A OS=Mus musculus GN=Lsm14a PE=1 SV=1				21.645	9	15	8	1	462	50.515	9.52	0.997	1.004	1.285	1.485	1.023	1.084	1946.1	1941.1	1783.5	1948	1186.4	1523.9	1762.1	1920	1963.7	2081.7	0	High	0.000468604	153.895	9
Q3V1L4	Cytosolic purine 5'-nucleotidase OS=Mus musculus GN=Nt5c2 PE=1 SV=2				16.7857	7	10	7	1	560	64.767	6.21	1.055	1.207	0.972	0.873	1.055	0.966	1527.2	1610.6	1667.9	1943.3	1609.5	1565	1405.9	1638.5	1727.9	1582.7	0	High	0.000468604	159.466	7
Q8JZQ2	AFG3-like protein 2 OS=Mus musculus GN=Afg3l2 PE=1 SV=1				13.9651	11	11	9	1	802	89.463	8.6	1.001	0.921	1.077	1.084	0.809	0.82	2106	2107.8	2171.8	1940.7	1988.4	2141.4	2156.1	2716.8	2197.6	2227.9	2	High	0.000468604	154.315	11
Q8BKX6	Serine/threonine-protein kinase SMG1 OS=Mus musculus GN=Smg1 PE=1 SV=3				4.59267	18	19	18	1	3658	409.511	6.4	1.012	0.887	0.889	0.961	0.886	0.894	2157.9	2184.2	2479.5	1938.2	2271.1	2018.6	2183.4	2319.1	2055.1	2073	0	High	0.000468604	130.577	18
A2BH40	AT-rich interactive domain-containing protein 1A OS=Mus musculus GN=Arid1a PE=1 SV=1				7.97197	13	18	12	1	2283	241.939	6.68	1.004	0.93	0.935	0.965	0.886	0.908	2075.5	2083.1	2646.6	1938	2225.3	2080.1	2147.7	2209.9	1957.9	2006	1	High	0.000468604	386.782	13
P14152	Malate dehydrogenase, cytoplasmic OS=Mus musculus GN=Mdh1 PE=1 SV=3				41.9162	14	19	14	1	334	36.488	6.58	1.547	0.66	0.71	1.095	0.809	1.33	1896.6	2934.4	3621.6	1937.9	4797	3405.4	5250.9	2655.3	2147.8	3531.3	0	High	0.000468604	159.362	14
P32921	Tryptophan--tRNA ligase, cytoplasmic OS=Mus musculus GN=Wars PE=1 SV=2				22.0374	11	15	11	1	481	54.323	6.89	1.22	0.758	0.879	1.161	0.844	1.162	2096	2556.2	2331.6	1937.5	3151	2771.1	3657.1	2398.6	2024.3	2787.8	0	High	0.000468604	139.012	11
Q99K85	Phosphoserine aminotransferase OS=Mus musculus GN=Psat1 PE=1 SV=1				53.5135	16	22	16	1	370	40.447	8.03	1.397	0.718	0.79	1.107	0.802	1.213	1928.6	2693.7	1648	1935.4	3333.8	2632.5	3691.3	2383	1911.1	2891.3	0	High	0.000468604	436.635	16
Q99J95	Cyclin-dependent kinase 9 OS=Mus musculus GN=Cdk9 PE=1 SV=1				29.5699	11	19	9	1	372	42.734	8.79	1.016	0.907	0.945	0.888	0.927	0.891	2099.7	2132.5	2301.5	1935.2	1867.6	1765	1658.6	2055.5	1904.9	1831.5	1	High	0.000468604	264.902	11
Q8BX17	Gem-associated protein 5 OS=Mus musculus GN=Gemin5 PE=1 SV=2				8.52197	14	16	14	1	1502	166.487	6.71	0.993	1.009	0.953	0.97	0.958	0.947	1927.1	1914.1	2221.7	1930.8	1955.1	1863.9	1895.5	2056.2	1970.6	1947.9	0	High	0.000468604	177.37	14
P70398	Probable ubiquitin carboxyl-terminal hydrolase FAF-X OS=Mus musculus GN=Usp9x PE=1 SV=2				7.69832	18	21	17	1	2559	290.526	5.87	1.031	0.998	0.983	1.231	0.974	1.028	1875.9	1934	1285.6	1930.5	2099.2	2063.9	2583.3	2017	1965	2073.9	1	High	0.000468604	362.64	18
A2ACQ1	DEAH (Asp-Glu-Ala-His) box polypeptide 35 OS=Mus musculus GN=Dhx35 PE=1 SV=1				20.0569	12	14	12	1	703	78.69	8.35	0.931	1.222	1.249	1.094	1.314	1.219	1695.2	1578	1323.4	1928.5	1448.5	1809.1	1585.3	1469.4	1931.2	1790.6	0	High	0.000468604	220.561	12
Q9CQR6	Serine/threonine-protein phosphatase 6 catalytic subunit OS=Mus musculus GN=Ppp6c PE=1 SV=1				42.9508	11	16	11	1	305	35.136	5.69	1.07	0.921	0.969	0.957	0.936	0.913	1949.7	2086.5	1345.8	1921.6	2136.1	2068.8	2043.8	2213.8	2073	2020.2	0	High	0.000468604	240.509	11
Q9DCD2	Pre-mRNA-splicing factor SYF1 OS=Mus musculus GN=Xab2 PE=1 SV=1				17.076	12	15	12	1	855	99.924	6.23	1.022	0.934	1.044	0.978	1.088	1.048	2013.2	2057.7	1969.1	1921.1	1706.6	1780.9	1669.1	1785.3	1942.4	1870.1	0	High	0.000468604	260.228	12
F8VQG7	NEDD4-binding protein 2 OS=Mus musculus GN=N4bp2 PE=1 SV=1				5.30393	9	10	8	1	1678	184.586	5.62	0.996	1.016	1.043	0.938	0.855	0.809	1895	1887.9	2219.5	1917.7	1755.7	1831.7	1646.2	2225.3	1902.6	1799.9	0	High	0.0030843	65.7837	9
Q91VR2	ATP synthase subunit gamma, mitochondrial OS=Mus musculus GN=Atp5c1 PE=1 SV=1				43.9597	13	20	13	1	298	32.865	9.01	1.162	0.691	0.973	1.103	0.777	0.945	2387.7	2774.3	1869.1	1916.6	2620.7	2550.3	2890.3	2610.8	2027.7	2468.5	0	High	0.000468604	261.454	13
P61255	60S ribosomal protein L26 OS=Mus musculus GN=Rpl26 PE=1 SV=1				62.069	15	23	14	1	145	17.248	10.55	1.448	0.457	0.527	0.691	0.884	1.218	2894.8	4192.2	2766	1913.9	5542.2	2921.4	3827.9	2178.4	1926.7	2653.9	1	High	0.00191571	78.1054	15
Q80W47	WD repeat domain phosphoinositide-interacting protein 2 OS=Mus musculus GN=Wipi2 PE=1 SV=1				16.8539	7	8	6	1	445	48.446	5.86	1.017	1.091	1.08	0.915	1.009	0.858	1724	1753.6	2098.2	1912.9	1385.8	1496.5	1268.1	1794.9	1810.3	1540.1	1	High	0.000468604	104.068	7
Q6ZWV7	60S ribosomal protein L35 OS=Mus musculus GN=Rpl35 PE=1 SV=1				34.1463	7	15	7	1	123	14.544	11.05	1.053	0.925	0.994	0.728	0.944	0.934	1963.7	2068.3	1450.2	1912.4	2215.3	2202.1	1612.9	1943.6	1834.1	1815.3	0	High	0.000468604	121.466	7
Q9D2R0	Acetoacetyl-CoA synthetase OS=Mus musculus GN=Aacs PE=1 SV=1				20.6845	15	20	15	1	672	75.152	6.71	1.184	0.842	0.995	1.255	1.018	1.23	1916.6	2269.7	1761.9	1910.3	2407.7	2395.8	3022.5	2019.3	2056.1	2483.8	0	High	0.000468604	287.858	15
Q80ZV0	Ribonuclease H2 subunit B OS=Mus musculus GN=Rnaseh2b PE=1 SV=2				26.6234	10	11	10	1	308	34.707	9.45	0.954	0.967	1.148	1.089	0.993	0.949	2062.7	1967.9	619.8	1902.5	1778.2	2041	1936.3	2125.7	2111.3	2016.7	0	High	0.000468604	163.282	10
Q9EQH2	Endoplasmic reticulum aminopeptidase 1 OS=Mus musculus GN=Erap1 PE=1 SV=2				21.828	18	24	18	1	930	106.531	6.2	1.392	0.669	0.721	1.032	0.76	1.171	2038.1	2836.5	2099.9	1896.6	3691.9	2661.2	3809	2382.5	1810.1	2789.8	0	High	0.000468604	385.906	18
P42128	Forkhead box protein K1 OS=Mus musculus GN=Foxk1 PE=1 SV=2				16.1335	11	13	11	1	719	74.873	9.17	1.05	0.893	0.956	1.09	0.836	0.926	2020.4	2120.6	1872.8	1892.9	2063.2	1971.5	2249.4	2271.6	1899.6	2103.5	0	High	0.000468604	150.727	11
P70271	PDZ and LIM domain protein 4 OS=Mus musculus GN=Pdlim4 PE=1 SV=3				38.4848	10	13	10	1	330	35.534	8.05	0.986	1.266	1.158	1.104	1.675	1.659	1513	1492.2	2095.1	1889.1	1594.4	1846.3	1760.9	1203	2015.4	1996.3	0	High	0.000468604	150.213	10
Q8C092	Transcription initiation factor TFIID subunit 5 OS=Mus musculus GN=Taf5 PE=1 SV=1				19.7253	13	15	13	1	801	86.99	5.64	1.076	0.909	0.955	0.819	0.833	0.774	1929.6	2076.6	2459.7	1887.6	1968.3	1880.6	1611.5	2320.7	1934.1	1795.3	0	High	0.000468604	130.023	13
Q8C4Y3	Negative elongation factor B OS=Mus musculus GN=Nelfb PE=1 SV=2				14.3103	10	11	9	1	580	65.594	6.02	0.951	0.925	0.982	0.941	0.922	0.937	2139.6	2035.8	1204.3	1884	1962.7	1926.6	1846.8	2193.1	2022	2055.7	1	High	0.00160449	83.9255	10
Q8CH18	Cell division cycle and apoptosis regulator protein 1 OS=Mus musculus GN=Ccar1 PE=1 SV=1				8.63874	9	12	9	1	1146	131.979	5.76	0.983	0.915	0.937	1.001	0.823	0.87	2091.3	2055.3	3287	1881	2262.2	2120.6	2263.7	2301.7	1894.6	2002.7	0	High	0.000468604	170.647	9
P58854	Gamma-tubulin complex component 3 OS=Mus musculus GN=Tubgcp3 PE=1 SV=2				15.4696	10	12	10	1	905	103.404	8.32	0.981	0.905	0.937	0.851	0.858	0.82	2116.1	2076.4	1930.4	1879.7	1907.4	1787.3	1623.9	2188.1	1876.4	1794.5	0	High	0.000468604	195.462	10
P63005	Platelet-activating factor acetylhydrolase IB subunit alpha OS=Mus musculus GN=Pafah1b1 PE=1 SV=2				33.4146	12	15	11	1	410	46.64	7.37	1.169	0.79	0.746	0.938	0.832	1.056	2035.5	2380.2	2427	1879.2	3811.8	2843.8	3575.1	2509.6	2089.1	2649.4	1	High	0.000468604	181.15	12
Q8CI11	Guanine nucleotide-binding protein-like 3 OS=Mus musculus GN=Gnl3 PE=1 SV=2				22.6766	11	16	11	1	538	60.749	9.11	1.039	1.027	1.257	1.088	1.324	1.379	1760.6	1828.9	1772.1	1878	1996	2508.8	2171.4	1776.8	2353.2	2450.1	0	High	0.000468604	274.509	11
Q8BWY3	Eukaryotic peptide chain release factor subunit 1 OS=Mus musculus GN=Etf1 PE=1 SV=4				38.2151	11	16	11	1	437	49	5.71	1.061	0.974	0.827	0.964	0.949	1.026	1816.6	1926.8	2773	1877.6	2647.5	2190.3	2552.2	2173.8	2063.3	2230.9	0	High	0.000468604	383.181	11
Q8BFT2	HAUS augmin-like complex subunit 4 OS=Mus musculus GN=Haus4 PE=1 SV=1				30.0275	10	12	10	1	363	42.17	5.81	0.991	0.93	0.955	0.841	0.897	0.795	2030.7	2013.1	442.2	1872.7	1765.3	1685.1	1485	2194.3	1968.2	1745	0	High	0.000468604	282.593	10
Q8VDF2	E3 ubiquitin-protein ligase UHRF1 OS=Mus musculus GN=Uhrf1 PE=1 SV=2				21.9949	16	21	15	1	782	88.248	8.31	0.933	0.875	1.026	1.028	0.935	0.992	2292.3	2139.3	1703	1872.4	1479.8	1518.2	1521.6	1917.7	1792.6	1903	1	High	0.000468604	313.405	16
Q8BHS3	Pre-mRNA-splicing factor RBM22 OS=Mus musculus GN=Rbm22 PE=1 SV=1				29.0476	11	15	11	1	420	46.865	8.54	0.944	0.924	1.122	1.019	1.023	0.98	2146.9	2025.7	1277.7	1871.5	1629	1827	1659.8	1924.4	1968.7	1886.4	0	High	0.000468604	195.587	11
P97372	Proteasome activator complex subunit 2 OS=Mus musculus GN=Psme2 PE=1 SV=4				38.4937	8	19	8	1	239	27.04	5.76	1.267	0.806	0.854	1.033	0.945	1.176	1831.6	2320.4	1789.5	1870.7	2959.4	2528	3056.7	2038.1	1926.1	2397.7	0	High	0.000468604	383.331	8
O70503	Very-long-chain 3-oxoacyl-CoA reductase OS=Mus musculus GN=Hsd17b12 PE=1 SV=1				27.5641	7	10	7	1	312	34.719	9.52	0.989	0.793	0.927	0.996	0.821	0.988	2374.6	2347.7	3286.8	1862.1	2361	2188.5	2351.8	2465.4	2024.5	2436.9	0	High	0.000911993	101.685	7
P13379	T-cell surface glycoprotein CD5 OS=Mus musculus GN=Cd5 PE=1 SV=1				31.7814	12	15	12	1	494	53.815	8.21	1.123	1.455	0.964	2.446	0.763	1.701	1138.2	1277.8	688.2	1859.3	1141.9	1100.8	2793.2	1298	989.9	2208.1	0	High	0.000468604	341.281	12
P63154	Crooked neck-like protein 1 OS=Mus musculus GN=Crnkl1 PE=1 SV=1				12.6087	8	12	8	1	690	83.363	6.93	0.948	0.902	0.98	0.926	1.011	0.965	2173.3	2059.6	3329.9	1858.8	1861.7	1824.8	1723.4	1872.7	1892.5	1807.9	0	High	0.000468604	150.759	8
P00493	Hypoxanthine-guanine phosphoribosyltransferase OS=Mus musculus GN=Hprt1 PE=1 SV=3				49.0826	9	17	9	1	218	24.555	6.68	1.529	0.685	0.848	1.227	0.901	1.228	1774.3	2712.5	2314.4	1858.1	3495.2	2963.8	4287.7	2499.2	2251.2	3069.4	0	High	0.000468604	230.209	9
Q9DCH4	Eukaryotic translation initiation factor 3 subunit F OS=Mus musculus GN=Eif3f PE=1 SV=2				35.4571	11	25	11	1	361	37.96	5.58	0.997	0.916	0.93	0.987	0.914	0.929	2033.1	2026	2973.7	1856.3	1956.4	1818.9	1931.5	2007.6	1834.8	1865.1	0	High	0.000468604	284.872	11
Q99JR8	SWI/SNF-related matrix-associated actin-dependent regulator of chromatin subfamily D member 2 OS=Mus musculus GN=Smarcd2 PE=1 SV=2				34.4633	15	22	14	1	531	59.048	9.64	1.045	0.915	1.091	1.029	0.903	0.904	1935.3	2022.9	2119	1851.7	1913.4	2087.3	1968.4	2202.7	1989.5	1991	1	High	0.000468604	256.278	15
Q9R0I7	YLP motif-containing protein 1 OS=Mus musculus GN=Ylpm1 PE=2 SV=2				8.44156	11	14	10	1	1386	155.032	6.65	0.908	1.08	1.133	1.043	0.972	0.908	1885.4	1712.7	2110.6	1850.1	1557.3	1764	1623.8	2020.3	1963.3	1834.2	0	High	0.000468604	247.737	11
Q5XQN5	SWISS-PROT:Q5XQN5 (Bos taurus) Keratin, type II cytoskeletal 5		Y	Y	39.1015	33	130	5	1	601	62.898	7.81	0.423	1.621	0.483	0.494	2.028	1.257	2693.2	1139.4	2844	1846.7	3294.1	1590.2	1628.3	1121.8	2274.5	1410	0	High	0	3160.35	33
Q80UL9	Junctional adhesion molecule-like OS=Mus musculus GN=Jaml PE=1 SV=2				21.6359	7	9	7	1	379	42.506	8.37	0.942	2.196	2.146	2.004	4.902	2.496	891.8	840.3	528.5	1845.1	768.5	1649.1	1539.9	712.1	3490.5	1777	0	High	0.000468604	108.107	7
Q8C1B7	Septin-11 OS=Mus musculus GN=Sept11 PE=1 SV=4				35.0348	17	40	9	1	431	49.663	6.68	0.942	0.975	0.877	0.915	0.774	0.816	2006.7	1889.8	2124.8	1842.2	2006.4	1759.3	1836.4	2285.9	1769.8	1865.1	0	High	0.000468604	840.937	17
Q3UUV5	Src kinase-associated phosphoprotein 1 OS=Mus musculus GN=Skap1 PE=1 SV=1				21.1268	8	10	8	1	355	40.936	4.46	1.027	0.991	1.032	0.98	1.046	0.986	1807.1	1856.5	842.6	1840.4	1735.6	1791.7	1700.8	2000	2091	1971.3	0	High	0.000468604	138.453	8
P19013	SWISS-PROT:P19013 Tax_Id=9606 Gene_Symbol=KRT4 keratin 4		Y	Y	34.5118	22	42	13	1	594	63.871	8.25	0.684	1.265	0.195	0.221	1.892	1.661	2124.9	1454.1	3851.3	1838.8	9689.8	1885.2	2143.7	1609.9	3046	2673.4	3	High	0.000468604	964.019	22
P62835	Ras-related protein Rap-1A OS=Mus musculus GN=Rap1a PE=1 SV=1				42.9348	8	15	2	1	184	20.974	6.67	1.245	0.792	0.928	1.258	0.924	1.265	1859.6	2315.1	1313.7	1834.1	2667.2	2475.3	3355	2013.9	1861.8	2548.5	6	High	0.000468604	297.078	8
Q3UMY5	Echinoderm microtubule-associated protein-like 4 OS=Mus musculus GN=Eml4 PE=1 SV=1				10.83	12	12	12	1	988	109.958	6.54	1.036	0.907	0.943	0.951	0.892	0.9	1950	2019.7	1677.5	1832.3	1936.9	1826.2	1842.2	2156.4	1924.4	1941.5	0	High	0.000468604	113.95	12
P52479	Ubiquitin carboxyl-terminal hydrolase 10 OS=Mus musculus GN=Usp10 PE=1 SV=3				14.2677	10	11	9	1	792	86.968	5.17	0.958	1.022	0.874	0.887	0.996	0.999	1870.6	1792	2799.9	1831.1	1914.1	1673	1698.1	1935.9	1928.8	1934.5	1	High	0.000468604	140.386	10
Q05512	Serine/threonine-protein kinase MARK2 OS=Mus musculus GN=Mark2 PE=1 SV=3				16.6237	12	13	9	1	776	86.252	9.67	0.953	1.069	1.286	1.228	1.166	1.056	1790.7	1706.9	1373.3	1824.7	1628.2	2093.5	1999.9	1779.8	2075.8	1879.1	3	High	0.000468604	161.088	12
P70670	Nascent polypeptide-associated complex subunit alpha, muscle-specific form OS=Mus musculus GN=Naca PE=1 SV=2				3.5208	6	12	6	1	2187	220.364	9.35	0.904	0.873	0.77	0.821	0.845	0.897	2310.5	2089.6	3463.7	1823.5	2306.2	1776.7	1893.6	2266.7	1916.1	2032.9	0	High	0.000468604	308.615	6
Q8VHE0	Translocation protein SEC63 homolog OS=Mus musculus GN=Sec63 PE=1 SV=4				10.3947	7	10	7	1	760	87.815	5.38	0.951	0.946	0.962	1.057	0.796	0.902	2025.9	1925.7	2420.3	1822.5	1818.4	1749.9	1922	2123.9	1690.8	1915.6	0	High	0.000468604	183.42	7
Q0VBL3	RNA binding motif protein 15 OS=Mus musculus GN=Rbm15 PE=1 SV=1				15.3846	12	15	11	1	962	105.658	10.08	0.903	0.886	1.012	0.987	0.839	0.871	2278.1	2057.4	1447.4	1822.3	1729.9	1750	1706.7	2194.5	1840.7	1910.9	1	High	0.000468604	218.194	12
B2RUP2	Protein unc-13 homolog D OS=Mus musculus GN=Unc13d PE=1 SV=2				17.6037	15	16	14	1	1085	123.042	6.62	0.956	0.869	0.997	1.051	0.89	0.917	2187.4	2091.7	2629.8	1817.1	1847.2	1842.2	1941.7	2037.4	1812.3	1868.8	0	High	0.000468604	302.204	15
O54950	5'-AMP-activated protein kinase subunit gamma-1 OS=Mus musculus GN=Prkag1 PE=1 SV=2				19.3939	7	8	7	1	330	37.497	7.14	0.99	0.977	1.015	0.996	0.974	0.972	1878.1	1858.7	2488.2	1815.4	1906.2	1935.1	1899.1	1934.1	1884.7	1879.6	0	High	0.000468604	132.939	7
Q8K0S9	snRNA-activating protein complex subunit 1 OS=Mus musculus GN=Snapc1 PE=2 SV=1				19.5373	9	11	9	1	389	44.548	9.66	1.058	0.89	0.856	0.786	1.037	1.082	1927.1	2039.8	2165.3	1815.1	1896.3	1623.5	1491.4	1661.8	1722.5	1797.6	0	High	0.000468604	113.82	9
Q8R379	GTPase, IMAP family member 7 OS=Mus musculus GN=Gimap7 PE=1 SV=1				34.8123	12	19	11	1	293	33.817	8.19	1.21	0.695	0.939	1.291	0.739	0.948	2158.2	2611	1783.1	1814.8	3024.8	2839.1	3906.1	2688.1	1987.7	2548.7	0	High	0.000468604	213.587	12
B2RRE7	OTU domain-containing protein 4 OS=Mus musculus GN=Otud4 PE=1 SV=1				12.6468	12	16	12	1	1107	122.979	6.76	0.989	1.028	1.022	0.981	0.958	0.928	1782.1	1762.7	1449	1812	1589.5	1624.8	1559.3	1814.8	1738.2	1683.4	0	High	0.000468604	304.898	12
P84104	Serine/arginine-rich splicing factor 3 OS=Mus musculus GN=Srsf3 PE=1 SV=1				37.1951	7	10	6	1	164	19.318	11.65	0.905	0.772	0.881	0.934	1.005	1.107	2586.2	2340.9	1881.9	1807.8	2098.8	1849.8	1960.9	1860.5	1869.8	2059.5	1	High	0.00191571	80.9674	7
P22752	Histone H2A type 1 OS=Mus musculus GN=Hist1h2ab PE=1 SV=3				68.4615	10	151	2	1	130	14.127	11.05	0.835	0.147	0.731	0.946	0.969	1.561	14673	12251.5	7944	1806.2	2249.2	1643.4	2126.7	1625.9	1574.8	2537.6	3	High	0	2731.29	10
Q3UKJ7	WD40 repeat-containing protein SMU1 OS=Mus musculus GN=Smu1 PE=2 SV=2				22.6121	11	17	11	1	513	57.507	7.18	0.897	0.786	1.137	1.092	0.913	0.951	2558.9	2294.7	1277.7	1804.7	1783.6	2028.1	1947.2	2044	1865.5	1943.5	0	High	0.000468604	250.732	11
Q6PHQ9	Polyadenylate-binding protein OS=Mus musculus GN=Pabpc4 PE=1 SV=1				30.6061	16	24	11	1	660	72.197	9.39	1.027	0.845	0.887	0.927	0.732	0.814	2078.9	2134.1	1644.5	1803.9	1933.6	1715.5	1792.8	2332.1	1708	1898.6	0	High	0.000468604	418.78	16
P35486	Pyruvate dehydrogenase E1 component subunit alpha, somatic form, mitochondrial OS=Mus musculus GN=Pdha1 PE=1 SV=1				22.5641	10	13	10	1	390	43.204	8.19	1.188	0.985	1.039	1.139	0.862	0.881	1541.9	1831.4	1993.6	1803.6	2282.7	2372.7	2600	2896.9	2498.3	2552.9	0	High	0.000468604	131.463	10
Q9JMH9	Unconventional myosin-XVIIIa OS=Mus musculus GN=Myo18a PE=1 SV=2				7.85366	14	15	13	1	2050	232.611	6.28	1.065	0.822	0.902	0.98	0.897	0.945	2059	2192.9	2226.4	1803.1	2463.5	2222.4	2415.1	2377.5	2132.9	2246.3	0	High	0.000468604	239.555	14
Q07076	Annexin A7 OS=Mus musculus GN=Anxa7 PE=1 SV=2				33.9093	15	21	15	1	463	49.893	6.18	1.14	0.929	0.775	0.865	0.825	0.862	1699.1	1937.3	1239	1800.6	2342.3	1815	2025.3	2140.5	1765.4	1845	0	High	0.000468604	392.044	15
O35654	DNA polymerase delta subunit 2 OS=Mus musculus GN=Pold2 PE=1 SV=2				37.9531	13	18	13	1	469	51.322	5.78	0.944	1.032	1.224	1.206	1.091	1.153	1842	1738.3	1849.4	1794.7	1478.1	1809.2	1783	1947.5	2125.6	2245.9	0	High	0.000468604	338.911	13
Q3UJB9	Enhancer of mRNA-decapping protein 4 OS=Mus musculus GN=Edc4 PE=1 SV=2				10.7397	12	13	12	1	1406	152.389	5.78	1.033	0.972	1.035	0.982	0.859	0.866	1783.1	1841.1	1283.2	1790.4	1801	1863.7	1769	2087.2	1792.9	1807.1	0	High	0.000468604	245.243	12
P07903	DNA excision repair protein ERCC-1 OS=Mus musculus GN=Ercc1 PE=2 SV=2				28.1879	9	13	9	1	298	32.889	7.36	1.075	0.996	0.966	0.76	0.965	0.817	1671.7	1796.3	805.2	1789.2	1454.3	1404.1	1105.2	1775	1713.4	1449.8	0	High	0.000468604	165.362	9
P68372	Tubulin beta-4B chain OS=Mus musculus GN=Tubb4b PE=1 SV=1				69.4382	28	190	4	1	445	49.799	4.89	1.169	0.858	1.12	1.131	1.052	1.162	1784.6	2085.7	1304.5	1789	1998.7	2237.9	2261.5	1605.9	1689.7	1865.5	1	High	0	2394.81	28
Q9ERZ0	Hemogen OS=Mus musculus GN=Hemgn PE=1 SV=1				26.2425	10	14	10	1	503	55.008	4.89	0.981	0.932	0.803	0.789	0.74	0.759	1955.8	1918.7	1137.3	1787.9	1861.3	1494.9	1469.5	1903.7	1408.8	1445.2	0	High	0.000468604	321.494	10
Q9D787	Peptidyl-prolyl cis-trans isomerase-like 2 OS=Mus musculus GN=Ppil2 PE=1 SV=2				19.7697	9	9	9	1	521	59.028	8.38	0.917	1.081	1.09	1.046	1.141	1.093	1802.3	1653.2	1920.8	1786.6	1561.4	1702.3	1632.6	1781	2031.3	1946.9	0	High	0.00130152	95.5752	9
P54729	NEDD8 ultimate buster 1 OS=Mus musculus GN=Nub1 PE=1 SV=2				26.0586	15	17	14	1	614	70.263	5.88	1.004	0.876	0.831	0.954	0.863	1.027	2025.3	2034.4	2661.9	1782.5	2381.8	1980.2	2271.6	2038	1759.2	2093.2	0	High	0.000468604	203.917	15
B2RX14	Terminal uridylyltransferase 4 OS=Mus musculus GN=Zcchc11 PE=1 SV=2				10.6448	15	16	14	1	1644	184.532	8.19	0.922	1.074	1.097	1.085	1.072	1.102	1799.4	1658.9	1024.3	1782.2	1594.7	1750.1	1729.8	1687.2	1809.1	1860	1	High	0.000468604	266.501	15
Q8K310	Matrin-3 OS=Mus musculus GN=Matr3 PE=1 SV=1				16.7849	15	18	15	1	846	94.572	6.25	0.854	0.539	0.946	1.028	0.883	1	3867.7	3303.9	1807.4	1779.9	2054.7	1944.6	2112.9	2009	1773.4	2008.1	0	High	0.000468604	158.281	15
Q56A08	G patch domain and KOW motifs-containing protein OS=Mus musculus GN=Gpkow PE=1 SV=2				18.8525	9	13	9	1	488	53.798	8.07	0.873	1.032	1.092	1.084	0.907	0.928	1974.7	1723.1	2885.5	1779.1	1581.6	1726.9	1714.7	1889.8	1713.4	1754.5	0	High	0.00191571	80.9434	9
O88447	Kinesin light chain 1 OS=Mus musculus GN=Klc1 PE=1 SV=3				18.2994	8	10	6	1	541	61.412	5.68	0.955	1.045	1.016	0.888	0.913	0.858	1778.9	1698.1	3280.2	1774.1	1593.9	1619.6	1415.5	1914.5	1747.1	1642.6	2	High	0.00347991	55.5788	8
Q9ERH4	Nucleolar and spindle-associated protein 1 OS=Mus musculus GN=Nusap1 PE=1 SV=1				28.5714	13	15	13	1	427	48.543	9.89	1.037	0.877	1.676	1.369	0.995	1.029	1949.3	2021.6	1307.3	1773.7	1427.8	2393.5	1954.9	1999.2	1989.7	2057	0	High	0.000468604	177.456	13
Q921I2	Kelch domain-containing protein 4 OS=Mus musculus GN=Klhdc4 PE=2 SV=2				17.9795	9	10	9	1	584	64.82	5.73	1.034	1.151	0.985	0.89	1.041	0.977	1488.5	1539.6	1597.7	1771.3	2077.5	2047	1849.1	1661.2	1728.7	1623.5	0	High	0.000468604	145.098	9
Q8BHB4	WD repeat-containing protein 3 OS=Mus musculus GN=Wdr3 PE=1 SV=1				10.9342	10	11	10	1	942	105.708	6.64	0.904	0.774	0.944	0.843	0.965	0.999	2528.7	2285.1	1578.7	1769.3	1839.1	1736.6	1549.8	2031.1	1959.6	2029.7	0	High	0.000468604	175.617	10
Q99LC5	Electron transfer flavoprotein subunit alpha, mitochondrial OS=Mus musculus GN=Etfa PE=1 SV=2				37.2372	10	14	10	1	333	34.988	8.38	1.107	0.796	0.974	1.108	0.822	1.239	2007.6	2223.2	2720.9	1769.3	2381.3	2319.1	2638	2618.1	2151.8	3244	0	High	0.000468604	226.934	10
Q8R180	ERO1-like protein alpha OS=Mus musculus GN=Ero1a PE=1 SV=2				27.8017	13	18	13	1	464	54.05	6.54	1.46	0.613	0.861	1.235	0.743	1.153	1970.8	2877.6	3014.2	1764.8	3402.4	2930.9	4202.8	2590.5	1925.4	2986.3	0	High	0.000468604	302.125	13
O35593	26S proteasome non-ATPase regulatory subunit 14 OS=Mus musculus GN=Psmd14 PE=1 SV=2				51.6129	11	14	11	1	310	34.555	6.52	0.975	0.911	0.791	0.758	0.761	0.783	1986.9	1936.8	1591.5	1764.4	2193.6	1734.6	1663	2045.4	1556.2	1601.9	0	High	0.000468604	285.059	11
P67984	60S ribosomal protein L22 OS=Mus musculus GN=Rpl22 PE=1 SV=2				52.3438	8	18	7	1	128	14.75	9.19	1.169	0.923	1.002	0.729	0.909	0.955	1632.7	1908.8	1229.5	1761.9	3096.8	3103.5	2256.3	2101.4	1909.3	2007.4	1	High	0.000468604	341.437	8
P84099	60S ribosomal protein L19 OS=Mus musculus GN=Rpl19 PE=1 SV=1				40.3061	10	20	9	1	196	23.451	11.47	1.089	0.719	0.885	0.951	0.863	1.051	2246.6	2446.6	1835.4	1758.4	2020.1	1788.5	1920.7	1848.8	1595.4	1943.1	0	High	0.000468604	194.115	10
O70551	SRSF protein kinase 1 OS=Mus musculus GN=Srpk1 PE=1 SV=2				20.8333	12	13	9	1	648	73.043	6.19	0.987	0.854	0.913	0.897	0.944	1.016	2083.4	2057.2	2289.9	1756.4	2065.6	1886.3	1853.3	1812.3	1711.3	1840.9	3	High	0.000468604	112.553	12
Q9WUA2	Phenylalanine--tRNA ligase beta subunit OS=Mus musculus GN=Farsb PE=1 SV=2				18.6757	12	15	12	1	589	65.655	7.12	1.141	0.8	0.889	1.051	0.891	1.113	1921.9	2193.3	1835.3	1755.1	2635.2	2341.5	2769.9	2111.5	1881.9	2349.7	0	High	0.000468604	192.757	12
P97315	Cysteine and glycine-rich protein 1 OS=Mus musculus GN=Csrp1 PE=1 SV=3				46.6321	6	8	6	1	193	20.57	8.57	0.831	1.001	1.172	1.099	0.81	0.823	2094.7	1741.5	1591.1	1743	1475	1728.9	1621.5	2081	1686.5	1712.3	0	High	0.000468604	145.975	6
Q99PP6	Tripartite motif-containing protein 34A OS=Mus musculus GN=Trim34a PE=2 SV=2				21.4433	12	16	12	1	485	55.872	8.09	1.033	1.068	1.246	1.196	1.063	1.112	1579.3	1630.9	904.5	1741	1418.3	1767.6	1696.8	1711.8	1819.1	1902.9	0	High	0.000468604	173.011	12
E9Q512	Thyroid hormone receptor interactor 11 OS=Mus musculus GN=Trip11 PE=1 SV=1				5.87045	12	13	11	1	1976	226.317	5.26	1.059	0.811	0.84	0.776	0.71	0.718	2021.4	2139.9	1490.2	1736.5	2155.1	1811.2	1673.3	2517.6	1786.8	1808.8	1	High	0.000468604	207.428	12
P24270	Catalase OS=Mus musculus GN=Cat PE=1 SV=4				31.3093	15	17	15	1	527	59.758	7.88	1.034	0.916	1.029	1.212	0.993	1.088	1831	1893.5	1336.6	1735.2	2121.8	2182.4	2571.2	1863.1	1849.2	2026.9	0	High	0.000468604	186.636	15
E9QAZ2	Ribosomal protein L15 OS=Mus musculus GN=Gm10020 PE=3 SV=1				41.6667	8	14	8	1	204	24.062	11.58	1.005	0.829	0.903	1.059	0.801	0.897	2076.9	2087.8	1713	1729.8	1934.9	1747.4	2049	2034.4	1629.2	1825.7	0	High	0.000468604	208.668	8
Q9D2G2	Dihydrolipoyllysine-residue succinyltransferase component of 2-oxoglutarate dehydrogenase complex, mitochondrial OS=Mus musculus GN=Dlst PE=1 SV=1				26.652	10	16	10	1	454	48.963	8.95	1.068	0.839	0.943	0.985	0.805	0.825	1926.8	2057.4	1479.1	1726.7	2174.3	2051.1	2141.1	2452.2	1974.1	2023.3	0	High	0.000468604	216.62	10
Q78IK4	MICOS complex subunit Mic27 OS=Mus musculus GN=Apool PE=1 SV=1				24.1509	7	9	7	1	265	29.242	9.31	1.022	0.748	0.938	1.066	0.918	1.119	2255.2	2304	1306.3	1722.7	2008.6	1883.4	2141.1	1887.1	1732.7	2112.2	0	High	0.000468604	124.605	7
Q9Z0I7	Schlafen 1 OS=Mus musculus GN=Slfn1 PE=1 SV=1				29.9703	9	14	9	1	337	37.972	7.33	1.246	0.857	0.856	1.024	1.054	1.373	1610.2	2006.8	2036.3	1720.4	2848.5	2439.7	2917	1823.6	1921.2	2504.4	0	High	0.000911993	100.796	9
Q8BFW7	Lipoma-preferred partner homolog OS=Mus musculus GN=Lpp PE=1 SV=1				20.0653	10	15	10	1	613	65.848	7.37	0.945	1.034	0.891	0.855	0.994	0.942	1759.7	1662.6	1706.8	1719.3	1873	1669.6	1600.5	1761	1750.1	1658.1	0	High	0.000468604	170.896	10
Q9QZQ1	Afadin OS=Mus musculus GN=Afdn PE=1 SV=3				6.64835	11	12	11	1	1820	206.371	6.32	0.965	1.063	1.279	1.155	1.048	0.95	1675.7	1616.6	1600.7	1718.7	1489.1	1904.5	1720.5	2120.6	2223.4	2015.5	0	High	0.000468604	114.009	11
P06332	T-cell surface glycoprotein CD4 OS=Mus musculus GN=Cd4 PE=1 SV=1				19.256	9	14	9	1	457	51.264	9.16	1.085	0.923	1.362	1.864	0.983	1.34	1711.8	1857.6	313.1	1715.3	1356.4	1847.4	2528.9	1720.2	1690.4	2304.5	0	High	0.00130152	93.4815	9
Q8BI72	CDKN2A-interacting protein OS=Mus musculus GN=Cdkn2aip PE=1 SV=1				29.3073	13	16	13	1	563	59.708	9.16	0.916	0.947	1.098	1.117	0.941	1.024	1974.8	1809.5	1380.1	1714.2	1538.8	1689.8	1719.3	1957.3	1842.5	2004.8	0	High	0.000468604	287.005	13
Q9ER73	Elongator complex protein 4 OS=Mus musculus GN=Elp4 PE=1 SV=2				20.8531	9	11	9	1	422	46.296	8.78	1.115	0.967	0.947	0.895	0.971	0.982	1588.1	1771	1208.9	1712.7	1509.1	1429.3	1350.4	1462.7	1420.7	1437	0	High	0.000468604	178.764	9
Q8CCP0	Nuclear export mediator factor Nemf OS=Mus musculus GN=Nemf PE=1 SV=2				9.68045	11	11	11	1	1064	121.112	6.8	0.93	0.849	0.957	0.889	0.866	0.878	2168.2	2016.3	3940.9	1711.7	2194.4	2101	1949.9	2195.9	1901.8	1928.3	0	High	0.000468604	130.878	11
P70441	Na(+)/H(+) exchange regulatory cofactor NHE-RF1 OS=Mus musculus GN=Slc9a3r1 PE=1 SV=3				12.9577	4	5	4	1	355	38.577	5.9	0.983	2.866	3.068	3.304	3.406	3.155	607	596.9	1926.5	1710.9	686.9	2107.2	2269.6	606.6	2066.2	1913.7	0	High	0.00130152	94.6868	4
Q5SSL4	Active breakpoint cluster region-related protein OS=Mus musculus GN=Abr PE=1 SV=1				17.8114	11	14	11	1	859	97.605	6.58	0.994	0.714	0.533	0.518	0.589	0.557	2408.5	2394.9	1941.8	1710.8	3020.5	1609.1	1563.3	2820.9	1661.6	1570.1	0	High	0.000468604	263.395	11
Q8BRT1	CLIP-associating protein 2 OS=Mus musculus GN=Clasp2 PE=1 SV=1				13.1415	15	16	12	1	1286	140.652	8.63	0.997	0.925	1.006	0.983	1.096	1.041	1855.6	1849.9	1366.4	1710.7	1738.3	1748.2	1709	1774.8	1946.1	1847.6	3	High	0.000468604	268.625	15
P61027	Ras-related protein Rab-10 OS=Mus musculus GN=Rab10 PE=1 SV=1				53	11	24	8	1	200	22.527	8.38	0.97	0.93	0.692	0.869	0.499	0.835	1895.6	1839	1915.5	1710	1819	1258.9	1581.2	1912.7	953.6	1596.6	0	High	0.000468604	316.326	11
Q810D6	Glutamate-rich WD repeat-containing protein 1 OS=Mus musculus GN=Grwd1 PE=1 SV=2				23.7668	7	9	7	1	446	49.193	4.81	1.06	1.049	1.101	0.987	1.017	1.078	1534.1	1626.6	2217.4	1706.5	2058.2	2267.1	2030.8	1703.5	1731.7	1836	0	High	0.000468604	237.732	7
Q9Z1D1	Eukaryotic translation initiation factor 3 subunit G OS=Mus musculus GN=Eif3g PE=1 SV=2				28.75	12	16	12	1	320	35.616	5.9	0.967	0.839	0.882	0.93	0.798	0.862	2100.3	2031.9	1484.6	1703.8	2047.6	1806	1904.9	2269.6	1811.4	1956.3	0	High	0.00214362	71.3353	12
P20930	SWISS-PROT:P20930 Tax_Id=9606 Gene_Symbol=FLG Filaggrin		Y	Y	7.21497	20	43	19	1	4061	434.922	9.25	1.111	0.893	0.166	0.161	1.144	1.081	1709.1	1898.8	4842.2	1695.4	11844.6	1971	1908.5	1554.1	1777.2	1679.3	1	High	0.000468604	846.89	20
Q9QZS3	Protein numb homolog OS=Mus musculus GN=Numb PE=1 SV=1				10.7198	8	12	3	1	653	70.769	8.65	0.94	1.01	1.087	1.095	1.011	0.961	1784.8	1678.2	1754.7	1695.3	1689.9	1836.4	1850.1	1829	1848.8	1757.3	5	High	0.000468604	132.575	8
Q8BIQ5	Cleavage stimulation factor subunit 2 OS=Mus musculus GN=Cstf2 PE=1 SV=2				22.2414	10	12	10	1	580	61.302	6.83	0.969	0.844	0.943	0.984	0.845	0.92	2072.2	2008.1	1338.9	1695	1798.2	1695.6	1769.5	1828.8	1545.2	1682.3	0	High	0.000468604	234.399	10
P46638	Ras-related protein Rab-11B OS=Mus musculus GN=Rab11b PE=1 SV=3				38.9908	9	12	9	1	218	24.474	5.94	1.032	0.884	0.686	0.901	0.584	0.895	1859.1	1917.9	1148.4	1694.8	1974.4	1354.7	1778.7	1799	1051.4	1609.5	0	High	0.000468604	181.84	9
Q6A4J8	Ubiquitin carboxyl-terminal hydrolase 7 OS=Mus musculus GN=Usp7 PE=1 SV=1				13.5086	14	15	14	1	1103	128.393	5.5	1.045	0.937	0.927	0.986	0.989	1.043	1730.5	1808.7	1385.9	1694.1	1992.7	1847.2	1965.2	1876.6	1855.1	1956.4	0	High	0.000468604	136.756	14
Q62018	RNA polymerase-associated protein CTR9 homolog OS=Mus musculus GN=Ctr9 PE=1 SV=2				6.99062	7	7	7	1	1173	133.326	6.49	0.993	0.845	0.856	0.941	0.767	0.804	2017.9	2003	1927.7	1693.5	2055	1759.7	1934.1	2277	1747.2	1830.1	0	High	0.00719616	39.5101	7
P12763	SWISS-PROT:P12763 (Bos taurus) Alpha-2-HS-glycoprotein precursor		Y	Y	25.9053	9	12	9	1	359	38.394	5.5	1.448	0.606	1.773	1.381	0.927	1.312	1925.6	2787.4	1680.6	1689.1	1379.8	2446	1905.3	1438.5	1334.1	1887.7	0	High	0.000468604	225.24	9
Q921E6	Polycomb protein EED OS=Mus musculus GN=Eed PE=1 SV=1				9.75057	5	8	5	1	441	50.166	7.03	0.989	0.947	1.08	1.011	1.003	1.031	1801.6	1782.4	680.5	1688	1611.9	1740.8	1630.2	1675.9	1681.5	1728.1	0	High	0.00319795	58.175	5
G5E829	Plasma membrane calcium-transporting ATPase 1 OS=Mus musculus GN=Atp2b1 PE=1 SV=1				7.45902	10	11	5	1	1220	134.662	5.91	0.977	0.889	0.895	0.992	0.789	0.867	1942.9	1898.7	1211.1	1687.7	1992.8	1782.8	1977.1	2246.6	1773.2	1948.4	5	High	0.00214362	70.3271	10
P24161	T-cell surface glycoprotein CD3 zeta chain OS=Mus musculus GN=Cd247 PE=1 SV=1				31.7073	7	9	7	1	164	18.626	9.28	0.833	1.02	1.294	1.525	1.172	0.954	1987.2	1654.4	1462	1686.7	1492.3	1930.8	2276.1	1876.5	2199.4	1791	0	High	0.000468604	114.304	7
Q64131	Runt-related transcription factor 3 OS=Mus musculus GN=Runx3 PE=2 SV=3				11.7359	5	6	5	1	409	43.49	9.5	0.979	0.9	0.805	0.714	0.716	0.668	1915.6	1874.4	363.7	1686.6	1536.5	1236.9	1097.2	1858.9	1331.3	1241.5	0	High	0.00319795	62.1188	5
Q9Z130	Heterogeneous nuclear ribonucleoprotein D-like OS=Mus musculus GN=Hnrnpdl PE=1 SV=1				20.598	8	23	6	1	301	33.538	7.31	0.797	0.709	0.943	1.013	1.018	1	2982	2377.8	457.7	1685.2	1376.9	1298.9	1395.1	1440.1	1465.6	1440.1	0	High	0.000468604	212.689	8
Q9WVM1	Rac GTPase-activating protein 1 OS=Mus musculus GN=Racgap1 PE=1 SV=1				16.7197	10	11	10	1	628	70.114	8.51	0.916	0.922	1.36	1.368	1.06	1.027	1990.8	1823.3	1243.1	1681.5	1198	1629.1	1638.6	1662.4	1761.8	1706.6	0	High	0.000468604	117.458	10
Q9Z2C4	Myotubularin-related protein 1 OS=Mus musculus GN=Mtmr1 PE=1 SV=1				15.6951	11	12	11	1	669	75.266	6.8	0.962	0.954	0.954	0.871	0.961	0.933	1832.7	1763.3	925.1	1681.4	1563.2	1491.1	1362	1876.7	1802.7	1750.5	0	High	0.000468604	170.405	11
Q99MK8	Beta-adrenergic receptor kinase 1 OS=Mus musculus GN=Grk2 PE=1 SV=2				13.4978	9	14	9	1	689	79.588	7.28	1.025	1.261	1.383	1.396	1.27	1.202	1299.9	1332.4	2043.1	1680	1580.2	2185.2	2206	1592.4	2022.8	1914.4	0	High	0.00214362	74.503	9
P70315	Wiskott-Aldrich syndrome protein homolog OS=Mus musculus GN=Was PE=1 SV=1				32.3077	12	19	12	1	520	54.158	6.7	0.931	1.021	0.922	1.026	0.953	0.926	1766.6	1645.4	1653.1	1679.2	1689.3	1558.2	1732.4	1841.3	1754.4	1705.7	0	High	0.000468604	377.471	12
Q9JKP5	Muscleblind-like protein 1 OS=Mus musculus GN=Mbnl1 PE=1 SV=1				22.5806	9	13	5	1	341	36.951	8.6	0.942	0.925	0.977	1.014	0.921	0.97	1926.9	1815.4	763.6	1678.7	1519.7	1485.5	1541.6	1645.5	1515.7	1596.3	3	High	0.00130152	93.8776	9
Q9D786	HAUS augmin-like complex subunit 5 OS=Mus musculus GN=Haus5 PE=1 SV=1				23.2633	12	14	11	1	619	69.529	8.43	0.986	0.959	0.938	0.834	0.96	0.938	1772.3	1748.1	2150.1	1677	1645.6	1543.9	1371.8	1840.4	1766.7	1727	1	High	0.000468604	209.567	12
Q9QYJ3	DnaJ homolog subfamily B member 1 OS=Mus musculus GN=Dnajb1 PE=1 SV=3				30.2941	9	12	9	1	340	38.143	8.63	1.022	1.033	1.126	1.158	1.039	1.041	1587	1622.5	2446.6	1676.1	1676.3	1887.7	1940.6	1835.7	1907.4	1911.4	0	High	0.000468604	146.966	9
Q7Z794	SWISS-PROT:Q7Z794 Tax_Id=9606 Gene_Symbol=KRT77 Keratin 77		Y	Y	17.301	12	29	5	1	578	61.764	5.85	0.754	1.088	1.012	1.028	1.962	1.125	2043.6	1540.1	2050.7	1675.3	1732.6	1753	1780.4	1358.7	2666.1	1528.2	3	High	0.000468604	815.02	12
Q8R3S6	Exocyst complex component 1 OS=Mus musculus GN=Exoc1 PE=1 SV=4				6.71141	8	10	8	1	894	101.825	6.52	0.944	0.977	1.015	1	1.009	0.993	1815	1714	1002.8	1673.7	1652.4	1676.8	1652.1	1745.6	1761	1733.5	0	High	0.000468604	115.601	8
Q8VH51	RNA-binding protein 39 OS=Mus musculus GN=Rbm39 PE=1 SV=2				26.4151	13	24	13	1	530	59.37	10.1	1.163	0.756	0.925	0.922	0.998	0.942	1902.5	2212.5	1961	1673.6	2736.6	2531.2	2523.6	1984.3	1980	1869.1	0	High	0.000468604	382.179	13
Q93092	Transaldolase OS=Mus musculus GN=Taldo1 PE=1 SV=2				29.6736	10	17	10	1	337	37.363	7.03	1.487	0.62	0.618	0.896	0.766	1.166	1816	2700.3	4147	1673.5	4215.7	2603.9	3777.5	2271.7	1740.1	2649.7	0	High	0.000468604	251.669	10
Q8BW10	RNA-binding protein NOB1 OS=Mus musculus GN=Nob1 PE=1 SV=1				22.5806	8	13	8	1	403	45.435	7.31	1.008	0.989	1.212	1.01	1.157	1.206	1672.7	1686.4	2065	1668.2	1587.7	1924.8	1603.8	1579.9	1827.5	1905.9	0	High	0.000911993	100.858	8
Q8C0D5	Elongation factor-like GTPase 1 OS=Mus musculus GN=Efl1 PE=1 SV=1				10.4703	12	13	12	1	1127	125.697	6.16	0.901	1.057	1.027	1.01	0.949	0.913	1749.4	1575.4	1842.1	1665.6	1667	1712.4	1683.8	1923.2	1825.5	1755	0	High	0.000468604	181.724	12
Q6ZPR6	Inhibitor of Bruton tyrosine kinase OS=Mus musculus GN=Ibtk PE=1 SV=3				6.13905	10	10	9	1	1352	149.474	7.72	0.945	1.127	0.985	0.875	1.004	1.062	1564	1477.8	451.5	1665.4	1415.6	1394.5	1239.1	1496.1	1501.3	1588.7	0	High	0.000468604	136.709	10
Q91W18	Tudor domain-containing protein 3 OS=Mus musculus GN=Tdrd3 PE=1 SV=4				12.2476	8	12	8	1	743	82.202	9.11	0.999	0.962	1.016	0.944	0.978	0.938	1731.4	1730.2	1344.5	1665.1	1479.6	1502.9	1396.4	1811.3	1772.2	1698.5	0	High	0.000468604	229.717	8
E9QAP7	TATA-box-binding protein-associated factor 4 OS=Mus musculus GN=Taf4 PE=1 SV=1				10.5566	8	11	8	1	1042	105.242	9.86	1.016	0.914	0.981	0.807	0.872	0.834	1793	1821.6	976.4	1664.7	1725.2	1691.7	1392.1	1956.8	1706.1	1632.4	0	High	0.000468604	341.146	8
Q80UV9	Transcription initiation factor TFIID subunit 1 OS=Mus musculus GN=Taf1 PE=1 SV=2				8.46113	14	14	14	1	1891	214.285	5.11	1.091	0.81	0.933	0.785	0.852	0.889	1881.6	2053	1967.8	1663.6	1881.9	1756.3	1476.5	1978.9	1686	1759.2	0	High	0.000468604	161.428	14
P41105	60S ribosomal protein L28 OS=Mus musculus GN=Rpl28 PE=1 SV=2				40.146	8	9	8	1	137	15.724	12.02	1.073	0.845	0.988	1.034	1.112	1.199	1828	1961.2	798.4	1657.4	1818.3	1797.1	1880.2	1372.4	1526.7	1645.5	0	High	0.00363967	50.9799	8
P97370	Sodium/potassium-transporting ATPase subunit beta-3 OS=Mus musculus GN=Atp1b3 PE=1 SV=1				23.3813	6	9	6	1	278	31.755	8.51	1.033	0.998	1.237	1.502	0.992	1.199	1606.3	1659.3	1816.5	1655.6	1543.9	1909.7	2319.7	1847.2	1833.1	2215.4	0	High	0.000468604	106.628	6
Q9CQN1	Heat shock protein 75 kDa, mitochondrial OS=Mus musculus GN=Trap1 PE=1 SV=1				17.1388	12	25	11	1	706	80.159	6.68	1.112	0.857	0.842	0.964	0.978	1.067	1737.7	1931.4	2022	1655	2367.5	1992.5	2283.2	2059.8	2014.6	2197.3	0	High	0.000468604	379.042	12
A0A0J9YUD5	Nucleoporin 205 OS=Mus musculus GN=Nup205 PE=1 SV=1				8.78214	15	15	15	1	2061	232.95	6.62	1.06	0.768	0.911	1.049	0.87	0.982	2029.9	2152.6	3255.7	1653.6	1992.3	1815.4	2089.6	2002.2	1742.6	1966.2	0	High	0.000468604	192.355	15
P35922	Synaptic functional regulator FMR1 OS=Mus musculus GN=Fmr1 PE=1 SV=1				25.4072	13	16	9	1	614	68.947	7.62	1.008	0.942	1.108	1.044	1.021	1.071	1741.4	1754.8	827.4	1652.8	1356.3	1502.1	1416.6	1546.3	1579.4	1656	3	High	0.000468604	346.202	13
P59326	YTH domain-containing family protein 1 OS=Mus musculus GN=Ythdf1 PE=1 SV=1				14.8479	8	9	4	1	559	60.841	8.95	1.021	1.105	1.055	0.937	1.034	1.009	1464.3	1494.7	816	1651.8	1121.5	1183.7	1050.8	1457.1	1506	1470.6	4	High	0.00130152	95.8183	8
P63073	Eukaryotic translation initiation factor 4E OS=Mus musculus GN=Eif4e PE=1 SV=1				31.3364	9	12	9	1	217	25.037	6.15	1.033	0.953	0.854	1.001	0.938	1.029	1676.2	1731.5	998.1	1650	1756.6	1499.8	1758.9	1758.3	1649.1	1809.2	0	High	0.000468604	134.901	9
Q9CZ13	Cytochrome b-c1 complex subunit 1, mitochondrial OS=Mus musculus GN=Uqcrc1 PE=1 SV=2				23.75	10	15	10	1	480	52.819	6.21	1.197	0.86	0.957	1.073	0.992	1.11	1603.6	1919.3	2110.9	1650	2344.5	2244.9	2514.8	1911.1	1895.9	2121.5	0	High	0.000468604	239.52	10
Q9WTX6	Cullin-1 OS=Mus musculus GN=Cul1 PE=1 SV=1				10.3093	9	10	9	1	776	89.635	8	1.088	0.969	0.92	0.999	0.994	1.114	1564.2	1702.3	1749.5	1650	2137.6	1965.7	2134.6	1910.8	1899.4	2127.7	0	High	0.00160449	85.2461	9
P10852	4F2 cell-surface antigen heavy chain OS=Mus musculus GN=Slc3a2 PE=1 SV=1				20.5323	9	12	8	1	526	58.3	5.91	1.176	0.769	0.743	0.902	0.785	0.962	1824	2145.2	2434.5	1649.4	2231	1657.7	2011.3	2012.7	1579	1936.5	1	High	0.000468604	196.469	9
G3X8X0	DEAH (Asp-Glu-Ala-His) box polypeptide 16 OS=Mus musculus GN=Dhx16 PE=1 SV=1				15.8046	15	18	14	1	1044	118.998	6.61	0.931	1.086	1.128	1.115	1.013	0.949	1629.7	1517.3	2273.6	1648.6	1364	1537.9	1520.8	1567.5	1588.2	1487.5	0	High	0.000468604	200.961	15
Q80XN0	D-beta-hydroxybutyrate dehydrogenase, mitochondrial OS=Mus musculus GN=Bdh1 PE=1 SV=2				27.6968	9	16	9	1	343	38.274	9.01	1.072	1.126	1.169	1.161	1.018	1.066	1364.6	1462.2	1189.1	1647.1	1517.3	1773.2	1761.1	1760	1791.1	1876.9	0	High	0.000468604	244.88	9
Q3UMM4	Cyclin-dependent kinase 10 OS=Mus musculus GN=Cdk10 PE=1 SV=1				23.0556	10	10	10	1	360	40.935	8.91	0.884	1.003	0.906	0.723	0.852	0.766	1856.3	1640.7	1059.2	1646.3	1489.1	1348.7	1077.4	1718.9	1464.3	1317.3	0	High	0.00191571	76.5219	10
Q6PE01	U5 small nuclear ribonucleoprotein 40 kDa protein OS=Mus musculus GN=Snrnp40 PE=1 SV=1				40.7821	10	15	10	1	358	39.251	8.1	0.961	1.014	1.05	1.133	1.029	0.948	1685.1	1619.9	947.8	1642.6	1595.5	1674.6	1807.2	1732.7	1782.2	1642.2	0	High	0.000468604	256.096	10
Q69Z66	Histone H2A deubiquitinase MYSM1 OS=Mus musculus GN=Mysm1 PE=1 SV=2				7.57021	8	8	8	1	819	93.416	5.29	0.963	1.226	1.405	1.136	1.212	1.05	1390.4	1338.9	922.3	1641.7	1173.9	1649.8	1333.9	1496.6	1814.2	1571.1	0	High	0.00160449	81.4503	8
P56960	Exosome component 10 OS=Mus musculus GN=Exosc10 PE=1 SV=2				12.1759	11	15	11	1	887	100.879	8.29	0.902	0.811	0.914	0.959	0.83	0.916	2243	2023.8	2302.6	1640.8	1765	1613.7	1691.9	2000	1659.4	1831.4	0	High	0.000468604	156.219	11
Q07832	Serine/threonine-protein kinase PLK1 OS=Mus musculus GN=Plk1 PE=1 SV=2				16.5837	10	11	10	1	603	68.258	8.72	0.98	0.779	0.987	0.892	0.946	0.9	2148	2104.8	1014	1640.2	1518.6	1498.3	1355.2	1795.6	1698.5	1615.6	0	High	0.000468604	216.284	10
P70399	Tumor suppressor p53-binding protein 1 OS=Mus musculus GN=Tp53bp1 PE=1 SV=2				7.20491	10	10	10	1	1957	211.209	4.63	1.032	0.896	0.872	0.81	0.803	0.784	1769.4	1826.3	995.4	1635.6	1786.1	1558.3	1447.4	2043.5	1641.3	1602.4	0	High	0.000468604	198.756	10
Q8BVK9	Sp110 nuclear body protein OS=Mus musculus GN=Sp110 PE=1 SV=1				23.1461	11	11	11	1	445	50.109	9.86	1.09	0.576	0.683	0.794	0.858	1.061	2605.3	2839.6	1837.1	1635.4	2647.2	1807	2102.5	1992.3	1708.5	2113.7	0	High	0.000468604	127.416	11
P70302	Stromal interaction molecule 1 OS=Mus musculus GN=Stim1 PE=1 SV=2				26.5693	15	20	15	1	685	77.518	6.54	0.957	0.937	0.989	0.994	0.809	0.873	1820.3	1741.3	822.1	1631.2	1658.5	1640	1649.3	1986.5	1606.3	1733.9	0	High	0.000468604	300.041	15
Q64511	DNA topoisomerase 2-beta OS=Mus musculus GN=Top2b PE=1 SV=2				14.8263	24	33	12	1	1612	181.795	8.29	0.805	0.406	0.85	0.834	0.856	0.952	4984	4010.8	1607.5	1627	1790.3	1521.5	1493.3	1902.8	1629.7	1812.4	0	High	0.000468604	454.072	24
Q9QYJ0	DnaJ homolog subfamily A member 2 OS=Mus musculus GN=Dnaja2 PE=1 SV=1				32.5243	9	10	9	1	412	45.717	6.48	0.968	1.107	1.148	1.106	1.035	1.031	1510.4	1461.7	2249.5	1618.8	1372.4	1575.8	1517.3	1614.9	1671.8	1665	0	High	0.000468604	179.808	9
P84084	ADP-ribosylation factor 5 OS=Mus musculus GN=Arf5 PE=1 SV=2				59.4444	8	17	3	1	180	20.517	6.79	1.336	0.64	0.682	0.959	0.845	1.199	1893.1	2528.2	2178.7	1618.5	3693.4	2517.4	3540.5	2196.7	1855.2	2633	5	High	0.000468604	260.037	8
Q99LI7	Cleavage stimulation factor subunit 3 OS=Mus musculus GN=Cstf3 PE=1 SV=1				14.5049	10	10	10	1	717	82.824	8.12	1.037	0.959	0.921	0.902	0.921	0.893	1626.8	1686.9	1936.8	1617.6	1613.6	1486.6	1455.1	1606.5	1479.5	1434.2	0	High	0.00191571	80.3977	10
E9PX68	Solute carrier family 4 (anion exchanger), member 1, adaptor protein OS=Mus musculus GN=Slc4a1ap PE=1 SV=1				14.9194	9	10	9	1	744	82.835	5.03	0.963	0.97	0.937	0.85	0.884	0.829	1727.2	1663.9	1066.3	1614.7	1693	1586.4	1438.4	1887.9	1668.3	1564.2	0	High	0.000468604	121.27	9
Q9QXK3	Coatomer subunit gamma-2 OS=Mus musculus GN=Copg2 PE=1 SV=1				23.8806	17	23	14	1	871	97.617	5.8	1.037	0.861	0.901	0.92	0.909	0.902	1806	1873	1408.5	1612.7	1864.8	1679.5	1715.6	2043.3	1857.6	1843.8	0	High	0.000468604	550.758	17
O70172	Phosphatidylinositol 5-phosphate 4-kinase type-2 alpha OS=Mus musculus GN=Pip4k2a PE=1 SV=1				19.0123	9	11	5	1	405	46.122	6.99	0.975	0.981	0.99	0.982	0.898	0.828	1686.1	1644.3	925.4	1612.6	1659.3	1642.7	1629.4	1886.9	1694.9	1562.3	4	High	0.000468604	189.258	9
Q91YK2	Ribosomal RNA processing protein 1 homolog B OS=Mus musculus GN=Rrp1b PE=1 SV=2				19.1989	12	15	12	1	724	80.532	9.72	1.099	0.759	0.823	0.83	0.883	0.998	1932.4	2123.4	1539.8	1612.1	2472.8	2034.9	2052.4	1958.5	1729.3	1954.4	0	High	0.000468604	105.031	12
O35345	Importin subunit alpha-7 OS=Mus musculus GN=Kpna6 PE=1 SV=2				15.4851	8	12	3	1	536	59.926	4.94	0.977	0.908	0.861	0.837	0.803	0.781	1817.8	1776	840.7	1611.8	1701	1464	1424	1951.6	1567	1525	3	High	0.000468604	164.24	8
P17897	Lysozyme C-1 OS=Mus musculus GN=Lyz1 PE=1 SV=1				27.027	5	12	5	1	148	16.783	9.41	1.032	0.802	0.495	0.374	1.043	0.779	1943.5	2005.5	1209.5	1609.4	2653.9	1314.7	991.4	1502.2	1567.4	1169.9	0	High	0.00282686	67.3593	5
Q9JHR7	Insulin-degrading enzyme OS=Mus musculus GN=Ide PE=1 SV=1				15.0147	16	18	16	1	1019	117.697	6.54	1.065	0.743	0.231	0.309	1.018	1.027	2032.6	2164.1	3665.1	1608	8371.7	1932.7	2585.4	1952.3	1986.7	2004.8	0	High	0.000468604	117.1	16
O35343	Importin subunit alpha-3 OS=Mus musculus GN=Kpna4 PE=1 SV=1				25.9117	9	11	5	1	521	57.887	4.94	1.023	0.913	0.939	0.873	0.827	0.788	1720.7	1760.3	784.3	1608	1618.1	1519.9	1411.9	1913	1582.5	1508.2	4	High	0.000468604	224.882	9
Q9ERS5	Pleckstrin homology domain-containing family A member 2 OS=Mus musculus GN=Plekha2 PE=1 SV=1				16.2353	7	9	7	1	425	47.35	8.47	0.982	1.012	1.107	1.118	0.937	0.973	1617.9	1588.7	1107.6	1607.1	1653.8	1830.4	1849.5	1830.3	1715.6	1780.2	0	High	0.00160449	90.0909	7
O88342	WD repeat-containing protein 1 OS=Mus musculus GN=Wdr1 PE=1 SV=3				28.0528	16	21	16	1	606	66.365	6.6	1.331	0.534	0.707	1.117	0.808	1.324	2257.2	3004.9	2896	1605.8	4170.8	2948	4657.9	2368.3	1914.1	3135.1	0	High	0.000468604	273.807	16
Q9R020	Zinc finger Ran-binding domain-containing protein 2 OS=Mus musculus GN=Zranb2 PE=1 SV=2				20	7	9	7	1	330	37.328	9.89	0.857	1.085	1.01	1.106	0.979	1.172	1726.2	1479.4	437.7	1605.8	1379.4	1393.8	1526.1	1539	1507	1803.5	0	High	0.000468604	114.279	7
Q2EMV9	Poly [ADP-ribose] polymerase 14 OS=Mus musculus GN=Parp14 PE=1 SV=3				5.72372	10	10	10	1	1817	203.674	6.79	0.972	0.887	0.898	0.944	0.835	0.9	1862.2	1810.3	1435.1	1605.7	1918.8	1722.3	1811.3	1993.9	1664.4	1794.9	0	High	0.000468604	142.417	10
O55143	Sarcoplasmic/endoplasmic reticulum calcium ATPase 2 OS=Mus musculus GN=Atp2a2 PE=1 SV=2				19.2529	18	27	13	1	1044	114.784	5.34	1.014	0.932	0.91	0.953	0.873	0.998	1697.7	1721.9	3369.7	1605.6	1873.5	1704.2	1786	1703.9	1488.3	1700.7	0	High	0.000468604	310.42	18
Q9CQQ7	ATP synthase F(0) complex subunit B1, mitochondrial OS=Mus musculus GN=Atp5f1 PE=1 SV=1				46.875	12	17	12	1	256	28.93	9.06	1.137	0.673	0.87	1.091	0.814	0.949	2097.2	2384.6	2636.3	1604.8	2371.4	2062	2588.2	2203.5	1794	2091.8	0	High	0.000468604	172.014	12
Q62348	Translin OS=Mus musculus GN=Tsn PE=1 SV=1				25	7	9	7	1	228	26.185	6.44	1.122	0.929	0.876	0.975	0.937	1.024	1539.9	1727.8	1930.4	1604.6	2219.4	1945.2	2164.4	1766.5	1655.1	1808.8	0	High	0.00214362	70.5148	7
Q8BZR9	Nuclear cap-binding protein subunit 3 OS=Mus musculus GN=Ncbp3 PE=1 SV=1				17.561	11	12	10	1	615	70	5.8	0.97	0.893	1.15	1.199	1.022	1.055	1851	1796.2	1434.7	1604.5	1394.9	1604.1	1672.5	1551.9	1586.6	1637.6	1	High	0.000911993	102.129	11
Q62376	U1 small nuclear ribonucleoprotein 70 kDa OS=Mus musculus GN=Snrnp70 PE=1 SV=2				18.5268	10	14	10	1	448	51.961	9.94	1.07	0.751	0.927	1.02	0.783	0.893	1992.6	2131.8	764.5	1601	1736.8	1610.2	1771.4	2091.8	1638.8	1867.4	0	High	0.000468604	152.605	10
Q99LD4	COP9 signalosome complex subunit 1 OS=Mus musculus GN=Gps1 PE=1 SV=1				17.4098	9	11	9	1	471	53.408	6.84	0.831	1.1	0.946	1.038	1.222	1.068	1751.2	1455.3	1087.8	1600.3	1911.2	1807.5	1983.9	1707.2	2086.9	1823.3	0	High	0.00160449	87.0697	9
O54916	RalBP1-associated Eps domain-containing protein 1 OS=Mus musculus GN=Reps1 PE=1 SV=2				9.68553	7	12	7	1	795	86.466	5.58	1.03	0.818	0.938	0.872	0.837	0.864	1894.9	1952.7	928.3	1598.1	1724.5	1617.3	1503.3	1839.3	1540.1	1589.1	0	High	0.000468604	162.788	7
B7ZNL8	Pseudouridylate synthase 7 OS=Mus musculus GN=Pus7 PE=1 SV=1				16.6667	10	11	10	1	666	75.343	5.96	0.934	0.982	0.974	1.02	1.104	1.123	1743.5	1627.8	2026.5	1597.7	1595.1	1552.8	1626.2	1670.8	1844.2	1876.5	0	High	0.000468604	174.963	10
A2A4P0	ATP-dependent RNA helicase DHX8 OS=Mus musculus GN=Dhx8 PE=2 SV=1				7.15434	9	13	7	1	1244	142.482	8.12	1.034	0.902	0.875	0.872	0.918	0.991	1710.4	1767.9	666	1594.4	1641.5	1437.1	1432	1463.3	1343.3	1450.7	0	High	0.000468604	220.073	9
P68373	Tubulin alpha-1C chain OS=Mus musculus GN=Tuba1c PE=1 SV=1				61.0245	22	120	3	1	449	49.877	5.1	1.054	0.981	1.21	1.197	0.996	1.021	1541.7	1625.3	1626.9	1593.6	1473.1	1782	1762.9	1397.8	1392.1	1427.5	1	High	0	2514.86	22
P62849	40S ribosomal protein S24 OS=Mus musculus GN=Rps24 PE=1 SV=1				44.3609	7	24	7	1	133	15.413	10.78	1.645	0.418	0.536	0.734	0.818	1.176	2316.3	3809.7	1776.4	1592.5	4336	2323.4	3183.8	1958.1	1601.2	2302.2	0	High	0.000468604	148.902	7
Q8K4B0	Metastasis-associated protein MTA1 OS=Mus musculus GN=Mta1 PE=1 SV=1				33.7063	23	32	12	1	715	80.747	9.29	1.144	0.747	0.766	0.805	0.85	0.876	1859.5	2127.3	1207.1	1589.8	1959.6	1501.1	1577.2	1836.5	1561.6	1607.8	6	High	0.000468604	242.43	23
Q8BJY1	26S proteasome non-ATPase regulatory subunit 5 OS=Mus musculus GN=Psmd5 PE=1 SV=4				24.4048	11	12	11	1	504	55.937	5.21	1.117	0.903	0.948	1.014	0.883	0.955	1574.6	1758.2	1465	1588.3	1753.4	1661.5	1777.9	1772.1	1565	1691.7	0	High	0.000468604	262.059	11
P18242	Cathepsin D OS=Mus musculus GN=Ctsd PE=1 SV=1				30.2439	10	14	10	1	410	44.925	7.15	1.344	0.697	0.524	0.662	0.773	0.921	1695.8	2279.2	2140.6	1588.2	3941.6	2064.1	2610.2	2057	1590.5	1893.9	0	High	0.000468604	149.476	10
Q8K2H4	Arf-GAP with coiled-coil, ANK repeat and PH domain-containing protein 1 OS=Mus musculus GN=Acap1 PE=1 SV=1				26.2162	16	20	16	1	740	81.653	7.52	0.975	0.964	0.936	0.981	0.921	0.944	1687.1	1644.9	1171.5	1585.4	1898.5	1777.9	1862.2	1875.4	1726.5	1770.6	0	High	0.000468604	486.045	16
Q9D4J7	PHD finger protein 6 OS=Mus musculus GN=Phf6 PE=1 SV=1				34.0659	11	18	11	1	364	41.113	8.73	0.997	0.941	1.416	1.294	0.796	0.817	1689	1683.9	1700.2	1584.2	1683.6	2384.3	2178.8	2386.2	1899.9	1948.4	0	High	0.000468604	214.495	11
Q99KJ8	Dynactin subunit 2 OS=Mus musculus GN=Dctn2 PE=1 SV=3				28.8557	10	13	10	1	402	44.09	5.26	1.042	0.92	0.894	0.903	0.899	0.874	1650.8	1720.5	725.6	1583.3	1697	1517.6	1531.9	1892.5	1701.1	1654.5	0	High	0.000468604	263.927	10
O35643	AP-1 complex subunit beta-1 OS=Mus musculus GN=Ap1b1 PE=1 SV=2				28.526	25	30	11	1	943	103.869	5.17	1.091	1.023	0.874	1.007	0.988	1.085	1418.8	1547.2	1817.2	1582.6	2195.7	1918.7	2211.4	1719.9	1698.6	1866.8	0	High	0.000468604	504.839	25
Q99JX7	Nuclear RNA export factor 1 OS=Mus musculus GN=Nxf1 PE=1 SV=3				22.3301	11	12	11	1	618	70.256	8.73	0.979	0.864	1.073	0.957	0.956	0.992	1870.2	1831.4	1924.8	1581.9	1375.1	1475.1	1316.1	1704.4	1630.2	1691.6	0	High	0.000468604	257.912	11
Q9CXF4	TBC1 domain family member 15 OS=Mus musculus GN=Tbc1d15 PE=1 SV=1				11.6244	7	8	7	1	671	76.478	5.3	1.067	1.026	1.09	1.102	1.036	1.07	1444.1	1541.2	2218.9	1580.8	1504.2	1638.9	1658.2	1509.5	1563.4	1615.7	0	High	0.00130152	91.3706	7
P60867	40S ribosomal protein S20 OS=Mus musculus GN=Rps20 PE=1 SV=1				52.9412	6	13	6	1	119	13.364	9.94	0.974	0.843	0.844	0.914	0.856	0.933	1920.9	1871.3	1575.2	1577.8	1911.7	1613.3	1746.6	1821.7	1558.7	1699	0	High	0.000468604	138.112	6
Q0IIK2	TREMBL:Q0IIK2 (Bos taurus) Transferrin		Y	Y	12.9261	10	11	7	1	704	77.689	7.08	1.732	0.519	1.135	1.014	0.943	1.108	1753.9	3038.6	957.1	1576.5	1987.2	2255.5	2014.2	1378.8	1299.7	1527.3	3	High	0.000468604	155.71	10
Q6NZL1	DEAH (Asp-Glu-Ala-His) box polypeptide 37 OS=Mus musculus GN=Dhx37 PE=1 SV=1				9.56522	10	14	10	1	1150	128.247	8.79	1.166	0.82	0.868	0.799	1.05	1.105	1647.9	1922	2301.8	1576.5	2624.9	2277.7	2098.3	1877	1971.4	2074.2	0	High	0.000468604	253.719	10
P20444	Protein kinase C alpha type OS=Mus musculus GN=Prkca PE=1 SV=3				13.8393	8	11	6	1	672	76.802	7.14	0.848	1.022	1.143	1.21	1.034	1.129	1817.2	1540.7	2028.8	1574.8	1518.4	1735.7	1836.9	1682.4	1739.7	1900.1	1	High	0.00160449	87.8594	8
Q60974	Nuclear receptor corepressor 1 OS=Mus musculus GN=Ncor1 PE=1 SV=1				5.66653	13	15	10	1	2453	270.477	6.93	1	1.055	1.042	0.964	0.972	0.915	1490.5	1491.2	889.4	1573.7	1422.2	1481.5	1370.7	1532.1	1489.1	1402	2	High	0.000468604	158.454	13
Q8BQ46	Putative uncharacterized protein OS=Mus musculus GN=Taf15 PE=1 SV=1				19.2101	10	16	7	1	557	58.566	8.4	0.991	1.061	1.105	1.129	1.175	1.299	1494.3	1481.3	1139.8	1571.5	884	977.2	997.7	1141.9	1342.1	1483.1	0	High	0.000468604	352.859	10
Q9WVA3	Mitotic checkpoint protein BUB3 OS=Mus musculus GN=Bub3 PE=1 SV=2				42.0245	12	16	12	1	326	36.931	6.84	0.965	0.907	0.974	0.992	0.975	0.952	1796.1	1732.7	1484.3	1571.4	1760.3	1714.4	1746.4	1868.6	1821.4	1778.9	0	High	0.000468604	307.16	12
Q5RJG1	Nucleolar protein 10 OS=Mus musculus GN=Nol10 PE=2 SV=1				22.5619	12	12	12	1	687	80.027	8.19	1.022	0.985	0.96	0.738	1.261	1.27	1559.2	1593.3	2421.1	1568.7	1889.4	1814.6	1394.3	1659.1	2092.3	2106.7	0	High	0.000468604	131.344	12
P22892	AP-1 complex subunit gamma-1 OS=Mus musculus GN=Ap1g1 PE=1 SV=3				14.3552	11	12	9	1	822	91.292	6.8	1.109	0.864	0.796	0.932	0.841	0.97	1637.1	1814.9	2206.1	1568	2420.4	1927	2255.8	1938.9	1630.4	1880.2	2	High	0.000468604	146.875	11
E9Q5C9	Nucleolar and coiled-body phosphoprotein 1 OS=Mus musculus GN=Nolc1 PE=2 SV=1				13.5328	11	13	11	1	702	73.654	9.36	0.671	0.376	0.922	0.861	0.901	1.129	6204.7	4164.6	3003	1567	1379.1	1272	1186.9	1510.8	1361.1	1706.4	0	High	0.000468604	119.909	11
Q505F1	Nuclear receptor subfamily 2 group C member 1 OS=Mus musculus GN=Nr2c1 PE=1 SV=3				17.4576	10	11	10	1	590	65.434	6.64	0.955	1.08	1.084	1.014	1.156	0.97	1518.4	1450	1267.5	1566.4	1476.5	1599.9	1497.2	1615.2	1867.7	1567.2	0	High	0.00160449	82.7532	10
Q9DBC7	cAMP-dependent protein kinase type I-alpha regulatory subunit OS=Mus musculus GN=Prkar1a PE=1 SV=3				31.2336	10	13	10	1	381	43.158	5.35	1.235	0.837	1.047	1.282	1.077	1.2	1514.9	1870.9	1850.4	1566.2	2108.2	2207.2	2702.9	1884.6	2029.2	2261.3	0	High	0.000468604	180.132	10
G5E870	E3 ubiquitin-protein ligase TRIP12 OS=Mus musculus GN=Trip12 PE=1 SV=1				7.65432	17	18	16	1	2025	223.988	8.35	1.009	0.65	0.789	0.877	0.803	0.934	2388.3	2409.3	2655.2	1565.5	2131.5	1682.2	1868.9	1978.5	1589	1847.4	1	High	0.000468604	194.069	17
Q3THE2	Myosin regulatory light chain 12B OS=Mus musculus GN=Myl12b PE=1 SV=2				27.907	6	8	6	1	172	19.767	4.84	1.036	0.894	0.846	0.843	0.839	0.789	1686.8	1747	1755.1	1562.6	1571.3	1328.8	1325.2	1425.7	1196.4	1125.2	0	High	0.00319795	56.3754	6
Q09200	Beta-1,4 N-acetylgalactosaminyltransferase 1 OS=Mus musculus GN=B4galnt1 PE=1 SV=1				23.4522	12	12	12	1	533	59.175	8.59	1.083	0.824	0.758	0.782	0.661	0.695	1747.8	1892.1	2361.6	1559	1697.1	1287.2	1327.9	1833.4	1211.7	1273.5	0	High	0.00130152	92.252	12
A6H8H2	DENN domain-containing protein 4C OS=Mus musculus GN=Dennd4c PE=1 SV=1				6.24344	11	12	11	1	1906	211.324	6.4	0.97	0.945	0.814	0.819	0.711	0.713	1696.4	1645.5	1359.4	1554.6	1727.5	1406.5	1415.3	2023.6	1439.7	1443.6	0	High	0.000468604	161.841	11
O35350	Calpain-1 catalytic subunit OS=Mus musculus GN=Capn1 PE=1 SV=1				22.0196	15	18	15	1	713	82.054	5.87	1.19	0.73	0.774	1.018	0.828	1.042	1783.6	2122.8	2317.9	1550.4	2616.8	2025.1	2662.8	1958.1	1620.8	2040.4	0	High	0.000468604	275.896	15
Q61211	Eukaryotic translation initiation factor 2D OS=Mus musculus GN=Eif2d PE=1 SV=3				21.4035	10	12	9	1	570	62.79	8.24	0.87	0.972	0.942	0.956	0.818	0.854	1833.2	1595.5	1536.5	1550.3	1591.6	1499.9	1522.1	1855.4	1518.6	1584.3	1	High	0.000468604	188.354	10
Q99LH1	Nucleolar GTP-binding protein 2 OS=Mus musculus GN=Gnl2 PE=1 SV=2				19.5055	15	17	15	1	728	83.294	9.2	1.089	0.818	1.118	1.009	1.07	1.179	1738.1	1892.8	1594.8	1548	1852.1	2069.9	1868.2	1663.8	1780.5	1962.3	0	High	0.000468604	146.355	15
Q9JM76	Actin-related protein 2/3 complex subunit 3 OS=Mus musculus GN=Arpc3 PE=1 SV=3				43.8202	9	17	9	1	178	20.511	8.59	1.033	0.754	0.766	0.916	0.903	1.039	1986.8	2052.7	2313.5	1546.8	2737	2097.8	2507.2	1801.8	1627.1	1872.3	0	High	0.000468604	188.065	9
Q62419	Endophilin-A2 OS=Mus musculus GN=Sh3gl1 PE=1 SV=1				23.913	9	10	9	1	368	41.492	5.72	0.975	1.033	1.074	1.092	1.075	1.072	1534	1496.1	2075.6	1545.6	1537	1650.2	1677.8	1516	1629.5	1625.5	0	High	0.00214362	69.3794	9
P97496	SWI/SNF complex subunit SMARCC1 OS=Mus musculus GN=Smarcc1 PE=1 SV=2				15.0362	20	26	13	1	1104	122.813	5.73	1.017	0.85	1.039	1.019	0.898	0.939	1780.8	1810.3	1148.6	1538.6	1681.3	1746.4	1712.6	1848.4	1659.1	1735.3	0	High	0.000468604	275.601	20
Q9Z1F9	SUMO-activating enzyme subunit 2 OS=Mus musculus GN=Uba2 PE=1 SV=1				18.1818	12	15	12	1	638	70.525	5.24	1.381	0.722	0.823	1.158	0.829	1.26	1540.6	2127.7	1853.9	1536.3	2703	2224.3	3129.8	1895.3	1570.3	2388	0	High	0.000468604	192.262	12
Q99LC8	Translation initiation factor eIF-2B subunit alpha OS=Mus musculus GN=Eif2b1 PE=1 SV=1				27.2131	6	7	6	1	305	33.795	8.32	0.998	0.885	0.911	0.949	0.856	0.946	1737.2	1734.5	2509.3	1535.1	1796.2	1636.7	1704	1766	1511.2	1669.9	0	High	0.000468604	136.234	6
Q9ET01	Glycogen phosphorylase, liver form OS=Mus musculus GN=Pygl PE=1 SV=4				19.8824	16	18	11	1	850	97.401	7.09	1.505	0.691	1.174	1.563	1.161	1.48	1474.9	2220.2	1395.7	1534.1	1800.1	2112.9	2812.9	1492.6	1733.3	2208.4	0	High	0.000468604	184.324	16
P04627	Serine/threonine-protein kinase A-Raf OS=Mus musculus GN=Araf PE=1 SV=2				22.6821	12	15	7	1	604	67.538	9.11	0.938	1.05	0.992	0.955	0.984	0.976	1556.3	1459.4	1854.4	1532.5	1490.1	1477.8	1422.6	1521.9	1497.2	1486	5	High	0.000468604	165.491	12
P68368	Tubulin alpha-4A chain OS=Mus musculus GN=Tuba4a PE=1 SV=1				59.1518	21	101	5	1	448	49.892	5.06	1.03	0.975	1.155	1.02	1.139	1.062	1524.4	1570.7	795.1	1532.1	1651.3	1907	1684.8	1294.7	1474.3	1374.8	0	High	0	1950.57	21
Q9JHW4	Selenocysteine-specific elongation factor OS=Mus musculus GN=Eefsec PE=1 SV=2				16.1235	9	10	9	1	583	63.498	8.29	0.95	0.956	1.035	1.085	1.012	1.142	1684.9	1601.3	1292.4	1530.9	1788.2	1851.6	1940.4	1684.4	1704.2	1923.4	0	High	0.000468604	121.723	9
Q921G8	Gamma-tubulin complex component 2 OS=Mus musculus GN=Tubgcp2 PE=1 SV=2				15.0276	11	12	11	1	905	103.157	6.77	1.007	0.882	0.926	0.863	0.831	0.782	1720.4	1732.7	1370.8	1527.9	1533.8	1420.3	1323.9	1811.4	1504.5	1417.3	0	High	0.000468604	232.747	11
Q8K2C9	Very-long-chain (3R)-3-hydroxyacyl-CoA dehydratase 3 OS=Mus musculus GN=Hacd3 PE=1 SV=2				25.1381	8	10	8	1	362	43.103	9.13	0.999	1.302	1.035	1.054	1.33	1.269	1174.8	1173.6	2289.6	1527.5	1283.2	1327.8	1352.8	1253.1	1666	1589.9	0	High	0.000468604	128.908	8
G3X972	SEC24 related gene family, member C (S. cerevisiae), isoform CRA_a OS=Mus musculus GN=Sec24c PE=1 SV=1				9.48905	10	10	10	1	1096	118.505	6.84	1.19	0.885	0.962	1.181	0.941	1.174	1448.3	1723.5	1328.7	1526.1	2184.1	2100.8	2579.7	1611.7	1517	1892.8	0	High	0.000468604	124.422	10
P56399	Ubiquitin carboxyl-terminal hydrolase 5 OS=Mus musculus GN=Usp5 PE=1 SV=1				15.5012	13	13	13	1	858	95.772	5.01	1.165	0.816	0.831	1.049	0.967	1.222	1605.6	1871.1	1696.7	1526	2437.7	2025.6	2557.3	1709.7	1653.3	2089.7	0	High	0.000911993	99.516	13
P46460	Vesicle-fusing ATPase OS=Mus musculus GN=Nsf PE=1 SV=2				15.457	11	16	11	1	744	82.561	6.95	1.048	0.825	0.868	0.929	0.842	0.914	1759	1843.3	607.7	1521	2100.2	1822.7	1950.1	1893	1593.7	1729.8	0	High	0.000468604	142.565	11
A2AIX1	SEC16 homolog A, endoplasmic reticulum export factor OS=Mus musculus GN=Sec16a PE=1 SV=1				6.85738	12	12	12	1	2377	256.314	5.87	1.013	0.978	1.035	1.049	0.963	0.976	1535.3	1555	1181.2	1521	1463	1514.2	1534.1	1582.2	1524	1543.7	0	High	0.000468604	196.449	12
P62141	Serine/threonine-protein phosphatase PP1-beta catalytic subunit OS=Mus musculus GN=Ppp1cb PE=1 SV=3				57.1865	20	56	6	1	327	37.163	6.19	1.056	0.922	0.917	0.813	0.992	0.963	1562.4	1649.3	1364.9	1520.7	1628.3	1493.2	1323.1	1616.2	1602.7	1557.1	1	High	0.000468604	945.321	20
Q02614	SAP30-binding protein OS=Mus musculus GN=Sap30bp PE=1 SV=2				22.4026	7	10	7	1	308	33.812	4.87	1.025	0.943	1.129	0.898	0.966	0.906	1568.2	1608	939.1	1516.5	1249.9	1411.4	1122.9	1365.5	1319.4	1236.8	0	High	0.000468604	267.015	7
Q64152	Transcription factor BTF3 OS=Mus musculus GN=Btf3 PE=1 SV=3				45.098	9	15	9	1	204	22.017	9.52	0.903	0.904	0.826	0.837	0.802	0.842	1856.5	1677.2	733.3	1515.4	1633.3	1349.6	1366.6	1708.3	1369.2	1438.3	0	High	0.000468604	318.225	9
P54822	Adenylosuccinate lyase OS=Mus musculus GN=Adsl PE=1 SV=2				19.6281	8	13	8	1	484	54.831	7.27	1.539	0.68	0.801	1.157	0.855	1.418	1445.9	2225.9	744.4	1513.4	2924.7	2343.8	3382.7	1840.2	1573.2	2609.3	0	High	0.000468604	168.395	8
Q61171	Peroxiredoxin-2 OS=Mus musculus GN=Prdx2 PE=1 SV=3				39.3939	7	10	7	1	198	21.765	5.41	1.24	0.825	0.918	1.165	0.892	1.105	1476.5	1831.1	849.4	1510.3	2499.2	2293.5	2911.7	2175	1940.5	2403.8	0	High	0.000468604	140.79	7
Q9CQA3	Succinate dehydrogenase [ubiquinone] iron-sulfur subunit, mitochondrial OS=Mus musculus GN=Sdhb PE=1 SV=1				29.078	8	10	8	1	282	31.793	8.68	1.157	0.794	0.972	1.087	0.782	0.879	1640.6	1898.2	1912.4	1506.9	1965.4	1910.7	2136.1	2227.6	1741.4	1957.7	0	High	0.00191571	81.0069	8
Q3UM18	Large subunit GTPase 1 homolog OS=Mus musculus GN=Lsg1 PE=1 SV=2				16.3043	10	10	10	1	644	73.111	6.51	1.022	0.856	0.928	0.811	0.968	0.935	1722.3	1759.5	833.1	1505.9	1846.5	1713.8	1497.8	1840.4	1780.6	1721.3	0	High	0.00319795	59.2863	10
Q922J3	CAP-Gly domain-containing linker protein 1 OS=Mus musculus GN=Clip1 PE=1 SV=1				7.04529	10	10	10	1	1391	155.718	5.24	1.031	0.89	0.933	0.995	0.876	0.958	1641.1	1691.2	1348	1504.5	1948	1817	1938.5	1862.9	1632.8	1785	0	High	0.0030843	65.7091	10
Q9QUI0	Transforming protein RhoA OS=Mus musculus GN=Rhoa PE=1 SV=1				35.2332	6	17	6	1	193	21.768	6.1	1.346	0.609	0.677	1.018	0.784	1.221	1827.8	2461	2219.8	1497.5	3672	2484.4	3736.4	2042.6	1602.4	2493.3	0	High	0.000468604	260.609	6
Q8CJG0	Protein argonaute-2 OS=Mus musculus GN=Ago2 PE=1 SV=3				23.8372	16	19	15	1	860	97.242	9.19	1.047	0.951	0.979	1.004	0.966	0.957	1501.9	1573.1	2770.4	1495.6	1552	1520.2	1557.9	1552.7	1500.5	1486	1	High	0.000468604	262.575	16
P52293	Importin subunit alpha-1 OS=Mus musculus GN=Kpna2 PE=1 SV=2				23.2514	9	12	8	1	529	57.892	5.68	1.035	0.719	0.782	0.776	0.837	0.853	2009.9	2079.3	2316.5	1494.8	1775.3	1387.4	1378.1	1641.1	1373.9	1400	1	High	0.000468604	232.689	9
Q9EQH3	Vacuolar protein sorting-associated protein 35 OS=Mus musculus GN=Vps35 PE=1 SV=1				20.7286	13	17	13	1	796	91.655	5.44	1.313	0.833	0.883	1.109	1.038	1.317	1365.5	1792.4	1922.6	1493.9	2444.3	2157.2	2710.4	1569.9	1629.1	2067.2	0	High	0.000468604	339.971	13
P60762	Mortality factor 4-like protein 1 OS=Mus musculus GN=Morf4l1 PE=1 SV=2				12.9834	6	8	6	1	362	41.467	9.32	0.999	0.856	1.012	0.933	0.817	0.802	1747.4	1745.4	1099	1493.5	1462.2	1479.5	1364.6	1869	1526.9	1499.8	0	High	0.00130152	92.7898	6
O35381	Acidic leucine-rich nuclear phosphoprotein 32 family member A OS=Mus musculus GN=Anp32a PE=1 SV=1				24.2915	8	11	6	1	247	28.52	4.07	1.547	0.63	0.977	1.47	0.86	1.292	1531.6	2368.9	1529.8	1492.1	2345.9	2291.7	3449.4	1787.7	1538.1	2309.3	2	High	0.000468604	126.042	8
Q99P88	Nuclear pore complex protein Nup155 OS=Mus musculus GN=Nup155 PE=1 SV=1				10.6398	13	17	12	1	1391	155.019	6.15	1.131	0.767	0.897	1.096	0.842	1.07	1718.9	1943.4	1956.3	1491.4	2093.5	1877.6	2293.6	1807.4	1521.1	1933.7	0	High	0.000468604	251.241	13
Q9JIH2	Nuclear pore complex protein Nup50 OS=Mus musculus GN=Nup50 PE=1 SV=3				27.2532	11	14	11	1	466	49.455	6.24	0.991	0.891	0.918	0.889	0.861	0.807	1689.4	1673.6	1323.2	1491.2	1452.9	1333.2	1291.3	1839.8	1583.6	1484.2	0	High	0.000468604	201.855	11
Q922H2	[Pyruvate dehydrogenase (acetyl-transferring)] kinase isozyme 3, mitochondrial OS=Mus musculus GN=Pdk3 PE=1 SV=1				20.241	8	12	8	1	415	47.893	8.82	0.992	0.931	1.115	1.149	0.89	0.882	1613.7	1600.1	2108.8	1490.3	1532.8	1709.4	1761.8	2103.1	1871	1854.4	0	High	0.000468604	194.374	8
P62717	60S ribosomal protein L18a OS=Mus musculus GN=Rpl18a PE=1 SV=1				50.5682	13	37	13	1	176	20.719	10.71	1.174	0.57	0.647	0.906	0.814	1.13	2227.1	2614.3	2125	1489	2867.3	1856.2	2597.7	1733	1410.1	1957.8	0	High	0.000468604	227.887	13
Q8CBE3	WD repeat-containing protein 37 OS=Mus musculus GN=Wdr37 PE=1 SV=1				25.8065	12	16	12	1	496	55.012	7.23	0.999	0.985	1.01	1.068	0.899	0.908	1511.7	1509.6	1768	1487.6	1468.4	1483.2	1568.2	1629.6	1465.3	1479.7	0	High	0.000468604	218.394	12
Q3U319	E3 ubiquitin-protein ligase BRE1B OS=Mus musculus GN=Rnf40 PE=1 SV=2				12.8871	10	12	7	1	1001	113.897	6.48	1.036	0.984	1.028	1.006	0.96	0.956	1458.1	1510.6	1607.8	1486.8	1376	1415.2	1384.2	1574.9	1511.9	1506	2	High	0.000468604	142.883	10
O88811	Signal transducing adapter molecule 2 OS=Mus musculus GN=Stam2 PE=1 SV=1				16.6348	7	7	7	1	523	57.419	5.07	1.019	0.924	0.95	0.834	0.773	0.733	1577.9	1608.3	1160.6	1486.7	1464.5	1390.7	1222.1	1851.3	1430.5	1356.3	0	High	0.000468604	116.652	7
P97770	THUMP domain-containing protein 3 OS=Mus musculus GN=Thumpd3 PE=1 SV=1				20	10	11	10	1	505	56.395	7.43	0.925	0.993	1.049	1.201	0.815	0.839	1616.8	1496.2	1472	1486.2	1415.1	1484.5	1699.5	1982.3	1616.5	1664.1	0	High	0.000468604	168.555	10
O08759	Ubiquitin-protein ligase E3A OS=Mus musculus GN=Ube3a PE=1 SV=2				11.6092	9	10	9	1	870	99.756	5.08	1.049	0.866	0.872	1.034	0.907	1.048	1635.3	1714.9	2542.5	1485.8	1960.6	1708.8	2027.1	1775.1	1610.4	1860.9	0	High	0.000468604	133.222	9
Q9R1T2	SUMO-activating enzyme subunit 1 OS=Mus musculus GN=Sae1 PE=1 SV=1				30.8571	10	16	10	1	350	38.596	5.36	1.407	0.648	0.825	1.233	0.806	1.215	1627.5	2289.4	1148.1	1484	2767.2	2282	3410.6	1931.2	1555.9	2346.1	0	High	0.000468604	451.842	10
Q8CCJ3	E3 UFM1-protein ligase 1 OS=Mus musculus GN=Ufl1 PE=1 SV=2				20.1765	12	12	12	1	793	89.464	6.67	0.952	0.936	0.942	0.927	0.815	0.897	1665	1584.9	1282.1	1483.4	1696.5	1597.6	1573	1869	1524	1675.6	0	High	0.000468604	148.428	12
Q8K119	Postmeiotic segregation increased 1 (S. cerevisiae) OS=Mus musculus GN=Pms1 PE=1 SV=1				8.2879	7	8	7	1	917	103.53	7.05	0.944	1.104	1.121	0.972	1.028	0.993	1423.6	1343.2	3240.6	1483.1	1259.1	1411.6	1224.1	1452.2	1493.5	1441.5	0	High	0.00363967	54.4111	7
Q3UIR3	E3 ubiquitin-protein ligase DTX3L OS=Mus musculus GN=Dtx3l PE=1 SV=1				10.4278	9	11	9	1	748	82.991	8.09	0.993	0.957	0.905	0.908	1.028	1.094	1553.5	1543.1	982.5	1476.6	1642.9	1486.2	1491.4	1643.2	1688.7	1797.1	0	High	0.000468604	129.91	9
Q9JKX4	Protein AATF OS=Mus musculus GN=Aatf PE=1 SV=1				26.616	11	14	11	1	526	59.446	4.93	1.021	0.999	0.903	0.716	1.033	1.085	1442.9	1473.5	1351.5	1472.5	1765.5	1594.2	1263.7	1577	1629	1711.3	0	High	0.000468604	135.228	11
Q9Z1W9	STE20/SPS1-related proline-alanine-rich protein kinase OS=Mus musculus GN=Stk39 PE=1 SV=1				22.6619	10	12	8	1	556	60.282	6.29	0.979	0.916	0.985	1.005	0.81	0.84	1641	1606.3	1701.9	1471.6	1730.5	1703.9	1738.5	2078.3	1682.5	1746.4	2	High	0.000468604	201.229	10
E9Q3L2	Phosphatidylinositol 4-kinase alpha OS=Mus musculus GN=Pi4ka PE=1 SV=2				9.45368	15	18	15	1	2105	236.889	7.06	0.916	0.933	1.143	1.057	0.952	0.896	1715.4	1571	895.7	1465.5	1356.5	1550.3	1434.5	1736	1652.8	1554.6	0	High	0.000468604	348.248	15
Q9QYI3	DnaJ homolog subfamily C member 7 OS=Mus musculus GN=Dnajc7 PE=1 SV=2				22.2672	12	13	12	1	494	56.44	6.49	1.084	0.911	0.899	0.997	0.886	1.03	1479.9	1604.7	875.9	1461.8	1885.9	1696.1	1880.9	1700.7	1506.1	1751.6	0	High	0.000468604	141.942	12
Q8VDQ9	Protein KRI1 homolog OS=Mus musculus GN=Kri1 PE=1 SV=3				5.25568	5	5	5	1	704	82.007	5.12	1.022	1.035	0.997	1.019	0.894	0.911	1378.8	1409.7	1087.5	1458.7	1300.5	1295.9	1324.8	1329.6	1188.1	1210.8	0	High	0.00319795	60.5042	5
Q9QXN3	Activating signal cointegrator 1 OS=Mus musculus GN=Trip4 PE=1 SV=2				15.8348	9	11	9	1	581	66.156	7.55	1.017	0.977	0.988	0.882	0.96	0.887	1466.1	1491.7	107.3	1457.5	1200.4	1185.4	1059.3	1537.8	1476.6	1364.2	0	High	0.000468604	181.008	9
Q3TBT3	Stimulator of interferon genes protein OS=Mus musculus GN=Tmem173 PE=1 SV=2				24.6032	7	12	7	1	378	42.802	7.42	1.044	0.937	1.043	1.165	0.893	1.029	1490.2	1555.1	2033.8	1456.9	1322.5	1379.9	1540.5	1399.7	1249.9	1440.9	0	High	0.000468604	143.802	7
Q9ER72	Cysteine--tRNA ligase, cytoplasmic OS=Mus musculus GN=Cars PE=1 SV=2				14.9218	12	15	12	1	831	94.8	6.76	0.882	0.916	0.818	0.899	0.832	0.923	1795.2	1583.4	1691.4	1450.1	1795.9	1468.4	1614.5	1945.5	1618.3	1796.6	0	High	0.000468604	194.68	12
P61205	ADP-ribosylation factor 3 OS=Mus musculus GN=Arf3 PE=2 SV=2				54.1436	7	21	3	1	181	20.588	7.43	1.418	0.858	0.79	1.112	1.138	1.721	1188.8	1686.1	520.9	1446.4	2699	2133.5	3001.3	1399.9	1593.5	2409.7	0	High	0.000468604	213.414	7
Q8C5N3	Pre-mRNA-splicing factor CWC22 homolog OS=Mus musculus GN=Cwc22 PE=1 SV=1				7.70925	7	7	7	1	908	104.709	8.09	1.029	0.961	0.986	1.042	1.036	1.087	1462	1504.3	1264.9	1445.4	1275.1	1257.5	1328.4	1219.5	1263.1	1325.1	0	High	0.00719616	39.9698	7
Q62523	Zyxin OS=Mus musculus GN=Zyx PE=1 SV=2				21.4539	10	15	10	1	564	60.507	6.4	1.07	0.949	0.717	0.862	0.673	0.817	1420.9	1519.8	1474.4	1441.8	1828.5	1310.3	1575.4	1732.8	1165.7	1415	0	High	0.000468604	121.871	10
Q61335	B-cell receptor-associated protein 31 OS=Mus musculus GN=Bcap31 PE=1 SV=4				26.9388	8	13	7	1	245	27.939	8.7	1.218	0.689	0.733	0.916	0.736	1.048	1714.5	2089	2150.5	1440.4	2730.9	2001.8	2501.4	1908.9	1405.9	2000	0	High	0.000468604	141.538	8
Q66JS6	Eukaryotic translation initiation factor 3 subunit J-B OS=Mus musculus GN=Eif3j2 PE=1 SV=1				25.4753	5	9	5	1	263	29.468	4.81	0.852	1.085	0.989	0.955	0.817	0.812	1558.4	1327.1	2228.8	1439.8	1222.3	1208.7	1167.7	1496.2	1222.4	1215.1	0	High	0.000468604	126.026	5
Q924C1	Exportin-5 OS=Mus musculus GN=Xpo5 PE=1 SV=1				9.80066	10	12	10	1	1204	136.883	5.82	1.003	0.903	0.813	0.909	1.01	1.151	1588.5	1593.7	1444.8	1438.6	1557.5	1265.8	1415.9	1371.4	1384.5	1578.6	0	High	0.000468604	105.665	10
Q8VE70	Programmed cell death protein 10 OS=Mus musculus GN=Pdcd10 PE=1 SV=1				38.2075	8	11	8	1	212	24.7	8.19	1.008	0.906	0.778	0.928	1.063	0.928	1573.1	1585.7	5475.4	1436.3	1662	1293.6	1541.7	1485	1578.4	1378	0	High	0.000468604	120.514	8
A2I7N1	TREMBL:A2I7N1 (Bos taurus) SERPINA3-5		Y	Y	27.2506	11	12	2	1	411	46.368	6.96	1.086	1.046	1.226	1.092	0.928	0.846	1264.8	1373.2	1580.4	1436	965.6	1184	1054.5	1513.6	1404.5	1280	9	High	0.000468604	257.49	11
Q60902	Epidermal growth factor receptor substrate 15-like 1 OS=Mus musculus GN=Eps15l1 PE=1 SV=3				9.04079	8	8	8	1	907	99.248	5.02	1.067	0.973	0.932	0.968	0.991	1.05	1381.8	1475	807.6	1435.1	1559.7	1454.4	1509.1	1536.2	1522	1613.1	0	High	0.00160449	86.0635	8
P28867	Protein kinase C delta type OS=Mus musculus GN=Prkcd PE=1 SV=3				14.2433	10	13	7	1	674	77.497	7.39	0.904	1.038	0.969	0.981	1.245	1.044	1527.6	1381.5	2334.4	1434.1	1564.9	1517	1535.8	1509.1	1878.7	1575.1	0	High	0.000468604	158.734	10
Q91VD9	NADH-ubiquinone oxidoreductase 75 kDa subunit, mitochondrial OS=Mus musculus GN=Ndufs1 PE=1 SV=2				16.9188	11	15	11	1	727	79.726	5.72	1.07	1.04	1.131	1.255	0.96	0.965	1286.3	1377	4136.8	1432.7	1507.2	1705.3	1891.5	1693.1	1625	1633.9	0	High	0.000468604	130.295	11
Q689Z5	Protein strawberry notch homolog 1 OS=Mus musculus GN=Sbno1 PE=1 SV=2				7.69784	9	10	9	1	1390	153.642	8.07	0.948	0.964	0.932	0.922	0.946	0.914	1563	1481.2	1838.7	1427.3	1432.6	1335.6	1321.4	1461.4	1382.7	1335.3	0	High	0.000468604	138.189	9
Q8C156	Condensin complex subunit 2 OS=Mus musculus GN=Ncaph PE=1 SV=1				15.7319	10	14	10	1	731	82.251	4.96	0.988	0.836	0.995	0.996	0.814	0.859	1725.6	1705.5	1585	1425.2	1384.9	1378.6	1379.6	1730.4	1409.2	1486.3	0	High	0.000468604	202.03	10
Q61584	Fragile X mental retardation syndrome-related protein 1 OS=Mus musculus GN=Fxr1 PE=1 SV=2				19.9409	11	12	9	1	677	76.175	6.98	0.953	0.919	1.052	1.056	0.968	0.979	1626.5	1550.5	1182.9	1424.1	1247.6	1312.4	1317.5	1600.1	1548.9	1566.2	0	High	0.000468604	224.251	11
Q8K2D3	Enhancer of mRNA-decapping protein 3 OS=Mus musculus GN=Edc3 PE=1 SV=1				18.8976	9	11	9	1	508	55.922	7.09	0.905	0.975	1.02	1.024	0.997	0.984	1612.5	1459.5	975.4	1423.1	1333.5	1360	1365.7	1507.4	1502.9	1483.6	0	High	0.000468604	180.117	9
Q91WG4	Elongator complex protein 2 OS=Mus musculus GN=Elp2 PE=1 SV=1				9.02527	8	9	8	1	831	93.034	5.82	1.027	0.973	1.023	1.09	0.919	1.004	1423.1	1461.9	1552.6	1422.2	1436.5	1469.8	1566.1	1619	1488.2	1625.1	0	High	0.000468604	127.683	8
P70677	Caspase-3 OS=Mus musculus GN=Casp3 PE=1 SV=1				24.9097	8	13	8	1	277	31.454	6.92	1.154	0.902	1.006	1.181	0.755	0.826	1365.1	1575	613.6	1420.3	1590.1	1599	1877.6	1699.6	1283.4	1403.4	0	High	0.000468604	107.22	8
E9Q5F9	Histone-lysine N-methyltransferase SETD2 OS=Mus musculus GN=Setd2 PE=1 SV=1				3.311	9	10	9	1	2537	285.486	6.3	0.985	0.896	0.916	0.855	1.064	0.942	1608.4	1584.9	2455.9	1420.2	1429.8	1310.3	1221.8	1430	1521.5	1346.6	0	High	0.00347991	54.9278	9
P97760	DNA-directed RNA polymerase II subunit RPB3 OS=Mus musculus GN=Polr2c PE=1 SV=2				41.4545	8	9	8	1	275	31.424	4.92	0.887	1.087	1.193	1.066	1.131	1.041	1471.9	1306.2	1635.1	1419.3	1166.6	1391.6	1243.9	1241.1	1403.9	1292.6	0	High	0.000468604	193.943	8
Q9D0I8	mRNA turnover protein 4 homolog OS=Mus musculus GN=Mrto4 PE=1 SV=1				35.5649	9	12	9	1	239	27.528	8.54	0.97	0.675	0.955	0.941	0.917	1.079	2165.6	2100.5	1978.2	1418.1	1902.1	1817	1790.4	1625.3	1490.9	1754.3	0	High	0.00214362	73.0196	9
Q9JI44	DNA methyltransferase 1-associated protein 1 OS=Mus musculus GN=Dmap1 PE=1 SV=1				20.5128	11	12	11	1	468	53.097	9.5	1.025	0.825	0.886	0.755	0.785	0.746	1673.8	1716	1058.6	1415.7	1513.1	1341.1	1142.7	1804.8	1416.4	1346.4	0	High	0.000468604	244.305	11
Q8R3N1	Nucleolar protein 14 OS=Mus musculus GN=Nop14 PE=1 SV=2				10.4651	8	11	8	1	860	98.708	7.59	1.158	0.845	1.013	0.872	1.233	1.347	1446.5	1675	1146.4	1415.6	1978.2	2004.6	1724.7	1667.4	2056	2245.2	0	High	0.000468604	198.816	8
Q8R502	Volume-regulated anion channel subunit LRRC8C OS=Mus musculus GN=Lrrc8c PE=1 SV=1				14.944	12	14	10	1	803	92.312	7.81	1.088	0.752	0.743	0.916	0.67	0.736	1726.3	1878.6	1149.8	1413.6	2364.2	1756.7	2166.5	2110.7	1414.8	1553.8	2	High	0.000468604	156.269	12
Q9D1P4	Cysteine and histidine-rich domain-containing protein 1 OS=Mus musculus GN=Chordc1 PE=1 SV=1				17.8248	6	6	6	1	331	37.327	7.9	1.017	0.959	0.965	1.107	0.937	1.058	1447.2	1472.5	857.4	1411.9	1689	1629.8	1870.2	1613.2	1510.8	1707.1	0	High	0.00191571	78.8909	6
Q8VCH8	UBX domain-containing protein 4 OS=Mus musculus GN=Ubxn4 PE=1 SV=1				12.253	5	7	5	1	506	56.437	6.61	0.985	1.002	1.115	1.232	0.633	0.84	1428.7	1407.7	2012.8	1410.9	801.7	894.3	988	1386.3	877.8	1163.8	0	High	0.00319795	59.2939	5
Q99M87	DnaJ homolog subfamily A member 3, mitochondrial OS=Mus musculus GN=Dnaja3 PE=1 SV=1				19.5833	9	10	9	1	480	52.41	9.22	1.024	0.943	1.29	1.134	0.99	0.983	1461.5	1496	1051.6	1410.8	1346.4	1736.7	1526.7	1711.5	1694	1682.4	0	High	0.000468604	107.258	9
Q91XA5	snRNA-activating protein complex subunit 2 OS=Mus musculus GN=Snapc2 PE=2 SV=1				42.0613	10	12	10	1	359	38.346	6.81	0.976	1.031	0.968	0.811	1.113	0.972	1400	1366.8	1030.4	1409.2	1246.6	1207.2	1011.5	1335.7	1487.1	1298	0	High	0.000468604	223.739	10
P53996	Cellular nucleic acid-binding protein OS=Mus musculus GN=Cnbp PE=1 SV=2				43.2584	7	10	7	1	178	19.579	7.58	1.008	1.045	0.98	1.233	1.254	1.46	1335.2	1345.7	495	1406.9	1229.4	1205.3	1515.7	1066.4	1336.9	1556.9	0	High	0.000468604	135.479	7
Q8C2E7	WASH complex subunit 5 OS=Mus musculus GN=Washc5 PE=1 SV=2				11.3028	12	13	12	1	1159	134.025	7.12	0.985	1.034	1.068	1.042	1.141	1.278	1379.8	1359	2093.9	1405.9	1379.1	1473.2	1437.1	1365.4	1558	1745.1	0	High	0.000468604	191.695	12
Q9D0M0	Exosome complex exonuclease RRP42 OS=Mus musculus GN=Exosc7 PE=1 SV=2				29.8969	6	9	6	1	291	31.805	5.19	0.937	1.112	1.208	1.021	0.849	0.951	1349	1263.5	1490.4	1405.3	1176.6	1421.3	1201.5	1463	1242.7	1392	0	High	0.000468604	118.448	6
P84089	Enhancer of rudimentary homolog OS=Mus musculus GN=Erh PE=1 SV=1				45.1923	5	7	5	1	104	12.251	5.92	1.001	0.885	0.974	0.954	0.805	0.885	1585	1586.2	537.7	1403.4	937.7	913.4	895	1270.5	1023.3	1123.9	0	High	0.00319795	59.3062	5
Q9QX47	Protein SON OS=Mus musculus GN=Son PE=1 SV=2				4.54173	10	11	10	1	2444	265.483	5.6	1.059	0.74	0.772	0.692	0.819	0.833	1790.7	1895.6	983	1403.3	1750	1351.3	1210.7	1619.9	1326.5	1349.7	0	High	0.00130152	93.9977	10
Q7TT37	Elongator complex protein 1 OS=Mus musculus GN=Ikbkap PE=1 SV=2				8.10203	9	10	9	1	1333	149.489	6	1	0.914	0.922	1.001	0.796	0.845	1532.1	1532.5	1669.6	1400.5	1520	1401.7	1520.8	1736.6	1382.2	1467.1	0	High	0.000468604	175.552	9
O35857	Mitochondrial import inner membrane translocase subunit TIM44 OS=Mus musculus GN=Timm44 PE=1 SV=2				21.2389	9	9	9	1	452	51.059	8.13	0.947	1.066	1.1	1.071	1.048	1.083	1387.5	1313.7	1316.4	1400.2	1313.9	1445.7	1407.8	1421.1	1488.9	1538.5	0	High	0.00130152	95.6429	9
Q9D0T1	NHP2-like protein 1 OS=Mus musculus GN=Snu13 PE=1 SV=4				44.5312	6	10	6	1	128	14.165	8.46	0.943	0.539	0.87	0.852	0.799	0.893	2753	2595.2	694.5	1399	1375.8	1196.2	1172.7	1520.6	1214.5	1357.7	0	High	0.00191571	77.1399	6
P28474	Alcohol dehydrogenase class-3 OS=Mus musculus GN=Adh5 PE=1 SV=3				27.2727	10	11	9	1	374	39.522	7.25	1.539	0.627	0.762	1.179	0.832	1.4	1447.9	2228.9	1286	1396.9	3237.6	2467.3	3816.8	1846.4	1536.2	2585	1	High	0.00214362	69.7937	10
Q9Z321	DNA topoisomerase 3-beta-1 OS=Mus musculus GN=Top3b PE=1 SV=1				12.065	9	13	9	1	862	96.886	7.93	0.974	1.017	1.144	0.995	0.957	1.001	1407.8	1370.9	814.1	1394.2	1129	1291.5	1122.9	1326.4	1269.6	1327.3	0	High	0.000468604	161.345	9
Q8K3Z9	Nuclear envelope pore membrane protein POM 121 OS=Mus musculus GN=Pom121 PE=1 SV=2				6.83333	9	9	9	1	1200	120.948	10.2	1.096	0.834	0.952	0.857	0.923	0.989	1523.4	1669.9	597.7	1391.9	1465.2	1394.5	1255.5	1561	1440.1	1543.3	0	High	0.00130152	94.6265	9
Q3USH5	Splicing factor, suppressor of white-apricot homolog OS=Mus musculus GN=Sfswap PE=1 SV=2				8.14815	7	7	7	1	945	104.126	8.05	0.995	0.943	0.979	0.879	1.004	1.016	1482.8	1475.9	1331.1	1391.7	1455.4	1425.3	1279.7	1240.4	1244.8	1259.7	0	High	0.00130152	97.0487	7
P62869	Elongin-B OS=Mus musculus GN=Elob PE=1 SV=1				77.9661	6	11	6	1	118	13.162	5.01	1.009	0.863	0.895	0.934	0.886	0.889	1597.7	1611.8	1481.2	1390.6	1577.7	1412.7	1474	1327	1175	1179.7	0	High	0.00160449	86.1632	6
P14429	H-2 class I histocompatibility antigen, Q7 alpha chain OS=Mus musculus GN=H2-Q7 PE=1 SV=1				29.9401	10	25	6	1	334	37.9	6.29	1.121	0.848	1.001	1.184	0.867	0.999	1461.4	1638.5	889.2	1389.7	1399.1	1400	1657.1	1437.6	1246.3	1435.9	1	High	0.000468604	398.434	10
Q922Q1	Mitochondrial amidoxime reducing component 2 OS=Mus musculus GN=Marc2 PE=1 SV=1				21.8935	8	9	8	1	338	38.17	8.68	0.987	0.976	1.187	1.358	1.083	1.196	1441	1422.4	717.6	1388.7	1439.7	1709.1	1954.7	1467.5	1589.9	1755	0	High	0.000468604	114.379	8
Q91VI7	Ribonuclease inhibitor OS=Mus musculus GN=Rnh1 PE=1 SV=1				34.2105	11	12	11	1	456	49.784	4.78	1.211	0.763	0.807	0.979	0.811	0.938	1502.5	1819.4	2163.9	1388.5	2110.5	1702.6	2065.8	1736.6	1408.8	1629.7	0	High	0.000468604	236.134	11
P17690	SWISS-PROT:P17690 (Bos taurus) Beta-2-glycoprotein 1 precursor		Y	Y	18.5507	6	6	6	1	345	38.227	8.15	1.084	0.974	1.145	1.018	0.812	0.851	1314.1	1423.8	639.1	1386.9	976.7	1118.3	994.4	1456.2	1182.6	1238.9	0	High	0.000468604	128.92	6
Q9WVS0	Inducible T-cell costimulator OS=Mus musculus GN=Icos PE=1 SV=2				13	3	3	3	1	200	22.694	8.7	1.047	3.495	1.265	2.723	1.06	2.074	378.2	396.1	669.2	1384.3	351.9	445.3	958.3	462.5	490.3	959.2	0	High	0.00363967	54.2	3
Q9QZQ8	Core histone macro-H2A.1 OS=Mus musculus GN=H2afy PE=1 SV=3				30.914	9	24	9	1	372	39.71	9.8	1.223	0.161	0.538	0.663	0.874	1.148	7026.6	8596	3533.7	1382.3	2382.7	1281.9	1579.2	1512.7	1322	1735.9	0	High	0.000468604	373.528	9
Q9JJA4	Ribosome biogenesis protein WDR12 OS=Mus musculus GN=Wdr12 PE=1 SV=1				23.8771	9	9	9	1	423	47.317	5.6	0.977	1.012	1.027	0.907	1.124	1.124	1397.9	1366.3	294.6	1382.2	1431.2	1470.5	1298.6	1189.2	1336.9	1337.2	0	High	0.000468604	141.371	9
O54774	AP-3 complex subunit delta-1 OS=Mus musculus GN=Ap3d1 PE=1 SV=1				12.5104	13	16	13	1	1199	134.996	7.37	1.004	0.811	0.79	0.851	0.875	0.896	1697.2	1703.6	1366.9	1380.8	1783.4	1409.2	1517.1	1690.8	1478.8	1515.6	0	High	0.000468604	160.168	13
Q8K2H2	OTU domain-containing protein 6B OS=Mus musculus GN=Otud6b PE=1 SV=1				12.2449	4	6	4	1	294	33.737	5.53	0.383	1.703	1.211	1.21	1.293	1.011	2117.5	810.5	1849.6	1380.7	940.3	1138.6	1137.3	1075.2	1390.6	1086.8	0	High	0.00319795	60.7628	4
Q9D1R9	60S ribosomal protein L34 OS=Mus musculus GN=Rpl34 PE=1 SV=2				41.8803	6	14	6	1	117	13.284	11.47	1.309	0.397	0.451	0.639	0.672	0.8	2655.1	3474.3	2066.6	1379.3	3507.2	1582	2241.6	2005.8	1348.7	1604.6	0	High	0.000468604	144.183	6
Q8K2B3	Succinate dehydrogenase [ubiquinone] flavoprotein subunit, mitochondrial OS=Mus musculus GN=Sdha PE=1 SV=1				20.7831	13	19	13	1	664	72.539	7.37	1.231	0.745	0.964	1.216	0.8	1.034	1503.1	1849.9	2632.1	1378.6	2129	2051.7	2588.3	2183.7	1746.2	2257.6	0	High	0.000468604	369.156	13
Q8BYC6	Serine/threonine-protein kinase TAO3 OS=Mus musculus GN=Taok3 PE=1 SV=2				11.804	10	11	10	1	898	105.27	7.36	0.979	0.906	0.858	0.918	0.835	0.847	1549.6	1516.8	1676.3	1374.3	1615.5	1386.2	1482.8	1837.7	1534.1	1557.2	0	High	0.000468604	183.041	10
Q91V89	Protein phosphatase 2, regulatory subunit B (B56), delta isoform OS=Mus musculus GN=Ppp2r5d PE=1 SV=1				12.2896	7	8	6	1	594	68.951	7.96	0.998	0.888	0.901	1.026	0.865	0.934	1551.6	1548.1	1080	1374	1762.3	1588.7	1809	1711.3	1480.8	1598.7	1	High	0.000468604	115.986	7
ENSEMBL:ENSBTAP00000007350	(Bos taurus) similar to Complement C4-A precursor		Y	Y	3.73134	7	11	2	1	1742	192.871	7.44	0.761	1.344	1.107	0.952	0.829	0.84	1340.4	1019.5	1572.1	1370.3	796.8	882.1	758.7	1835.3	1520.9	1542.5	3	High	0.000468604	173.55	7
Q9JLB0	MAGUK p55 subfamily member 6 OS=Mus musculus GN=Mpp6 PE=1 SV=1				12.6582	8	11	8	1	553	62.592	6.4	1.025	0.977	1.017	1.182	1.062	1.191	1365.1	1399.6	1169.2	1368.1	1361.7	1384.9	1609.8	1493.3	1585.3	1778.7	0	High	0.000468604	126.308	8
P08752	Guanine nucleotide-binding protein G(i) subunit alpha-2 OS=Mus musculus GN=Gnai2 PE=1 SV=5				36.9014	11	18	6	1	355	40.463	5.45	1.084	0.639	1.012	1.44	0.718	0.978	1971	2135.9	1055.9	1364	1843.1	1865.3	2654.1	1900.4	1365.3	1859.5	4	High	0.000468604	372.818	11
Q8CFE4	SCY1-like protein 2 OS=Mus musculus GN=Scyl2 PE=1 SV=1				10	8	9	8	1	930	103.251	8.02	0.957	0.964	0.908	0.87	0.892	0.881	1470.7	1407.9	1833	1357.4	1425.9	1294.8	1241	1538	1372	1354.7	0	High	0.00130152	92.1751	8
Q925J9	Mediator of RNA polymerase II transcription subunit 1 OS=Mus musculus GN=Med1 PE=1 SV=2				6.34921	9	11	9	1	1575	167.036	8.73	0.984	0.877	0.808	0.786	0.836	0.849	1571.7	1547.1	1309.3	1356.5	1540.8	1245.4	1210.4	1651.9	1380.3	1403	0	High	0.000468604	211.751	9
P61202	COP9 signalosome complex subunit 2 OS=Mus musculus GN=Cops2 PE=1 SV=1				26.1851	10	11	10	1	443	51.564	5.53	1.045	0.921	0.923	1.075	0.936	1.042	1409.4	1472.3	1604	1355.4	1702.2	1571.6	1830.5	1562.1	1461.9	1627.5	0	High	0.000468604	161.809	10
Q8C547	HEAT repeat-containing protein 5B OS=Mus musculus GN=Heatr5b PE=1 SV=3				3.86473	9	10	9	1	2070	224.176	7.14	1.003	0.816	0.835	0.801	0.864	0.809	1654.6	1659.2	982.1	1353.5	1610.9	1345.2	1290.6	1737.4	1500.8	1405	0	High	0.000911993	99.6514	9
Q6PFD9	Nuclear pore complex protein Nup98-Nup96 OS=Mus musculus GN=Nup98 PE=1 SV=2				6.77313	10	12	10	1	1816	197.118	6.18	0.97	0.732	1.01	0.937	0.743	0.806	1905.5	1849.2	900.8	1353.2	1537.8	1552.7	1441.4	2090	1553.7	1685.3	0	High	0.000468604	223.34	10
Q3THK7	GMP synthase [glutamine-hydrolyzing] OS=Mus musculus GN=Gmps PE=1 SV=2				21.0678	13	14	13	1	693	76.675	6.73	1.203	0.806	0.901	1.094	0.907	1.04	1393.9	1676.8	1899.5	1352.3	1843.7	1661.4	2017.6	1636	1483.5	1702	0	High	0.000468604	306.913	13
Q9QXB9	Developmentally-regulated GTP-binding protein 2 OS=Mus musculus GN=Drg2 PE=1 SV=1				36.2637	12	16	11	1	364	40.692	8.88	1	0.985	0.948	1.044	1.004	1.065	1371.3	1371.7	2437.1	1351.8	1753.9	1662.3	1831.4	1495.8	1501.6	1593.6	0	High	0.000468604	218.426	12
Q61164	Transcriptional repressor CTCF OS=Mus musculus GN=Ctcf PE=1 SV=2				14.538	10	11	10	1	736	83.692	6.9	1.072	0.757	1.01	0.937	0.913	0.949	1664.1	1784.5	2053.7	1351.3	1554.8	1570.8	1456.9	1644.1	1501.7	1559.9	0	High	0.000468604	109.148	10
P34955	SWISS-PROT:P34955 (Bos taurus) Alpha-1-antiproteinase precursor		Y	Y	16.1058	7	7	7	1	416	46.075	6.52	1.242	0.648	1.394	1.3	0.816	1.008	1677	2082.5	867.1	1350.3	1466.2	2043.5	1906	1540.2	1256.6	1552.5	0	High	0.000468604	210.15	7
P62274	40S ribosomal protein S29 OS=Mus musculus GN=Rps29 PE=3 SV=2				48.2143	3	8	3	1	56	6.672	10.13	1.092	0.857	1.161	0.997	0.86	0.917	1442.5	1574.7	725.3	1348.9	826.8	959.6	824.1	1110.5	955.2	1018.9	0	High	0.0030843	65.3309	3
Q5FWK3	Rho GTPase-activating protein 1 OS=Mus musculus GN=Arhgap1 PE=1 SV=1				26.8793	11	15	10	1	439	50.379	6.44	1.227	0.748	0.779	1.029	0.914	1.148	1468.8	1802.9	1399.2	1347.7	2274.4	1772	2339.5	1617.1	1477.9	1856.7	1	High	0.000468604	124.177	11
Q62141	Paired amphipathic helix protein Sin3b OS=Mus musculus GN=Sin3b PE=1 SV=2				6.64845	8	8	8	1	1098	126.326	7.06	1.004	0.897	0.87	0.782	0.9	0.907	1494.9	1501.5	693	1346.8	1346.2	1171.1	1052.8	1466.9	1319.7	1330	0	High	0.000468604	124.794	8
Q8BHG1	Nardilysin OS=Mus musculus GN=Nrdc PE=1 SV=1				6.63221	7	7	7	1	1161	132.808	4.87	1.282	0.882	0.742	0.88	0.973	1.142	1189.5	1524.8	2462.9	1344.9	2106.7	1562.6	1853.1	1516.8	1476.1	1732	0	High	0.000468604	105.751	7
Q9DAR7	m7GpppX diphosphatase OS=Mus musculus GN=Dcps PE=1 SV=1				29.2899	9	12	9	1	338	38.964	6.48	1.492	0.727	0.809	1.127	0.829	1.232	1240.3	1849.9	1443.1	1344.8	2354.9	1905.8	2654.5	1595.5	1323.4	1965.9	0	High	0.000468604	155.539	9
Q9ESW4	Acylglycerol kinase, mitochondrial OS=Mus musculus GN=Agk PE=1 SV=1				11.1639	6	7	6	1	421	46.946	8.4	0.994	0.958	1.066	1.036	1.027	1.074	1409.8	1401.5	1145.9	1342.7	1371.2	1461.2	1420.8	1464.7	1503.6	1572.7	0	High	0.00214362	73.1419	6
Q3UV17	Keratin, type II cytoskeletal 2 oral OS=Mus musculus GN=Krt76 PE=1 SV=1		Y	Y	17.6768	16	67	1	1	594	62.806	8.43	0.294	2.073	0.663	0.759	2.019	1.407	2197.3	646.9	1245.4	1341.2	1935.8	1284.3	1469	851.9	1720	1198.9	0	High	0.000468604	512.58	16
P13020	Gelsolin OS=Mus musculus GN=Gsn PE=1 SV=3				15.2564	12	13	12	1	780	85.888	6.18	1.352	0.56	0.556	0.734	0.669	0.898	1770.2	2393.2	887.6	1340.1	3758.1	2087.7	2757	1892.1	1266.5	1699.9	0	High	0.000468604	128.325	12
Q3TTA7	E3 ubiquitin-protein ligase CBL-B OS=Mus musculus GN=Cblb PE=1 SV=3				15.1731	12	14	6	1	982	109.023	7.96	0.962	1.126	1.004	1.29	0.712	0.951	1236.2	1189.7	2671.3	1339.7	1082.5	1086.8	1396.3	1417.8	1009.5	1347.9	1	High	0.000468604	222.576	12
Q5SWD9	Pre-rRNA-processing protein TSR1 homolog OS=Mus musculus GN=Tsr1 PE=1 SV=1				13.6986	10	13	10	1	803	92.047	6.99	1.151	0.788	0.842	0.953	0.87	1.108	1474.7	1697.7	1659.1	1338	1850.1	1557.6	1762.4	1477.9	1286	1637.9	0	High	0.000468604	176.443	10
P26323	Friend leukemia integration 1 transcription factor OS=Mus musculus GN=Fli1 PE=1 SV=1				16.5929	6	7	6	1	452	50.97	7.06	0.887	1.044	1.075	1.027	0.843	0.777	1443.2	1280	783.6	1336.8	1200.1	1290.2	1232.9	1438.4	1212.4	1118.2	0	High	0.00191571	78.4232	6
P61358	60S ribosomal protein L27 OS=Mus musculus GN=Rpl27 PE=1 SV=2				48.5294	7	15	7	1	136	15.788	10.56	1.248	0.445	0.578	0.832	0.915	1.283	2405.4	3002.7	2121.9	1335.6	3475.9	2010.3	2891.1	1519.8	1391	1950.4	0	High	0.000911993	100.751	7
Q8JZM7	Parafibromin OS=Mus musculus GN=Cdc73 PE=1 SV=1				22.2222	11	13	11	1	531	60.539	9.61	1.048	0.881	0.842	0.916	0.944	0.921	1446.6	1515.3	1786.6	1334.8	1471.4	1238.7	1347.3	1605.4	1514.8	1478.7	0	High	0.000468604	146.56	11
Q80WQ2	Protein VAC14 homolog OS=Mus musculus GN=Vac14 PE=1 SV=1				8.31202	7	7	7	1	782	87.992	6.13	0.995	0.98	0.978	0.936	1.024	0.976	1367.2	1360.7	4741.2	1333.9	1346.8	1316.7	1260	1436	1469.9	1401	0	High	0.00191571	77.0148	7
P52633	Signal transducer and transcription activator 6 OS=Mus musculus GN=Stat6 PE=1 SV=2				8.96057	8	11	8	1	837	93.438	6.23	1.063	0.917	1.047	1.18	0.976	1.062	1363.3	1449.1	1476.6	1329.2	1466.9	1535.4	1730.9	1420.1	1385.8	1508.2	0	High	0.000468604	118.801	8
Q7TMY8	E3 ubiquitin-protein ligase HUWE1 OS=Mus musculus GN=Huwe1 PE=1 SV=5				4.52365	17	17	17	1	4377	482.332	5.22	1.074	0.855	0.878	1.001	0.87	0.945	1444.9	1552.5	1666.4	1327.7	1897.8	1666.8	1899.9	1722.5	1498.5	1627.1	0	High	0.000468604	254.452	17
Q80TP3	E3 ubiquitin-protein ligase UBR5 OS=Mus musculus GN=Ubr5 PE=1 SV=2				5.19341	12	12	12	1	2792	308.159	5.85	1.015	0.849	0.882	0.967	1.029	1.092	1539.7	1563.2	1492.4	1327.3	1483.3	1307.6	1434.6	1395.9	1436	1524.5	0	High	0.000468604	145.534	12
P42859	Huntingtin OS=Mus musculus GN=Htt PE=1 SV=2				5.4184	15	15	14	1	3119	344.471	6.29	1.025	0.95	0.945	0.966	1.031	1.043	1361.8	1395.6	2386.7	1326.1	1425.9	1346.9	1376.7	1355.4	1397.7	1414.4	0	High	0.000468604	165.619	15
Q5NBU8	XIAP-associated factor 1 OS=Mus musculus GN=Xaf1 PE=1 SV=3				26.7399	6	9	6	1	273	31.096	8.54	0.942	1.135	1.08	1.031	1.332	1.328	1238.9	1167	662.4	1324.4	1041.4	1125	1073.4	1041.7	1387.8	1382.9	0	High	0.000468604	132.282	6
Q8K1I7	WAS/WASL-interacting protein family member 1 OS=Mus musculus GN=Wipf1 PE=1 SV=1				26.7748	9	14	9	1	493	50.05	11.41	0.886	0.942	0.812	0.856	0.761	0.793	1585.6	1404.4	1182.2	1323	1434	1164.1	1227.6	1594.6	1213.5	1264.9	0	High	0.000468604	220.803	9
Q9Z1X4	Interleukin enhancer-binding factor 3 OS=Mus musculus GN=Ilf3 PE=1 SV=2				9.35412	8	15	7	1	898	95.961	8.76	0.892	0.772	0.85	0.962	0.935	0.995	1918.1	1711.2	2390	1321.8	1497.4	1272.5	1440.7	1383.7	1294	1376.5	1	High	0.000468604	118.454	8
Q80WJ7	Protein LYRIC OS=Mus musculus GN=Mtdh PE=1 SV=1				21.0708	11	16	11	1	579	63.808	9.33	0.978	0.832	1.119	1.049	0.933	1.007	1622.4	1587.5	452.3	1320.8	1521.6	1703.3	1596.4	1563.7	1459.4	1574.5	0	High	0.000468604	262.577	11
O70251	Elongation factor 1-beta OS=Mus musculus GN=Eef1b PE=1 SV=5				35.5556	6	10	6	1	225	24.678	4.69	0.995	0.89	0.723	0.828	0.872	0.897	1490.6	1482.6	487.7	1320	1643.7	1188.9	1360.6	1283.7	1119.3	1151.7	0	High	0.000468604	167.101	6
Q6ZQA0	Neurobeachin-like protein 2 OS=Mus musculus GN=Nbeal2 PE=1 SV=2				3.6105	10	11	10	1	2742	301.734	6.44	1.097	0.797	0.738	0.889	0.75	0.909	1507.9	1653.9	993.6	1317.5	1787.6	1319.2	1588.3	1482	1111.3	1347.8	0	High	0.000468604	111.462	10
Q8BG79	CWF19-like protein 2 OS=Mus musculus GN=Cwf19l2 PE=1 SV=1				8.11725	8	8	7	1	887	103.108	8.5	1.004	1.037	1.235	0.997	1.183	1.251	1263.9	1269.3	956.5	1316.5	1458.1	1801.2	1453.4	1263.1	1494.8	1580.7	0	High	0.00160449	84.0592	8
Q9CZW5	Mitochondrial import receptor subunit TOM70 OS=Mus musculus GN=Tomm70 PE=1 SV=2				10.9656	7	10	7	1	611	67.547	7.53	0.991	0.984	0.986	1.036	0.925	0.998	1348.5	1336.2	1634.3	1315	1448.5	1427.9	1500.3	1535.7	1421.1	1532.6	0	High	0.000468604	113.661	7
Q8BHN3	Neutral alpha-glucosidase AB OS=Mus musculus GN=Ganab PE=1 SV=1				17.2669	14	20	14	1	944	106.844	6.06	1.385	0.682	0.772	1.074	0.788	1.078	1391.3	1926.4	1420.3	1314.6	2296.9	1772.6	2466.5	1710	1347.9	1843.4	0	High	0.000468604	207.357	14
Q8C166	Copine-1 OS=Mus musculus GN=Cpne1 PE=1 SV=1				14.9254	7	8	6	1	536	58.849	5.66	1.277	0.789	0.926	1.15	1.018	1.256	1302.5	1662.9	1652.8	1312.1	2009	1861.2	2309.6	1458.2	1485	1830.8	1	High	0.000468604	124.974	7
P63001	Ras-related C3 botulinum toxin substrate 1 OS=Mus musculus GN=Rac1 PE=1 SV=1				56.25	9	19	5	1	192	21.436	8.5	1.267	0.682	0.718	0.994	0.802	1.139	1518.2	1923	1541.3	1311.2	2555.3	1834.6	2539.4	1651.2	1325.1	1880.6	3	High	0.000468604	252.942	9
Q8BPZ8	BRCA1-A complex subunit Abraxas OS=Mus musculus GN=Fam175a PE=1 SV=1				21.1302	7	7	7	1	407	46.01	6.98	1.033	1.011	1.119	0.991	0.93	0.939	1251.9	1292.8	1301.1	1307.6	1200.6	1343.5	1189.4	1393	1294.9	1308.6	0	High	0.00347991	55.7289	7
Q8VBV3	Exosome complex component RRP4 OS=Mus musculus GN=Exosc2 PE=1 SV=1				21.843	6	8	6	1	293	32.611	7.5	0.995	0.875	1.002	0.962	0.867	0.872	1499.8	1492.8	689.5	1306.4	1466.3	1469.1	1410.5	1592.5	1380.8	1388.3	0	High	0.000468604	133.216	6
Q3U0J8	TBC1 domain family member 2B OS=Mus musculus GN=Tbc1d2b PE=1 SV=2				7.04663	8	8	8	1	965	109.881	6.02	0.993	0.751	0.582	0.532	0.597	0.574	1750.9	1737.8	1312.6	1305.5	1983.3	1154.4	1055.2	2032.3	1213.8	1167.5	0	High	0.00160449	82.2128	8
Q8BQ30	Phostensin OS=Mus musculus GN=Ppp1r18 PE=1 SV=1				14.8148	8	9	8	1	594	65.59	5.39	0.86	0.914	0.961	0.885	0.789	0.765	1652.9	1422	1377	1299.6	1422.3	1366.5	1258.7	1770.5	1397.1	1353.7	0	High	0.000911993	100.533	8
Q6ZPJ0	Testis-expressed protein 2 OS=Mus musculus GN=Tex2 PE=1 SV=2				4.52128	6	6	6	1	1128	125.147	5.8	1.021	0.769	0.756	0.738	0.814	0.737	1654.9	1689	1223.2	1298.3	1616.8	1222.5	1193.6	1810.3	1473.3	1333.3	0	High	0.00889228	37.0636	6
Q9CXK9	RNA-binding protein 33 OS=Mus musculus GN=Rbm33 PE=1 SV=2				10.9667	10	12	9	1	1231	137.24	6.46	0.958	0.996	0.979	0.956	0.934	0.871	1359.5	1302.2	532.7	1297.3	1155.8	1132	1105.2	1390.8	1299.4	1211.6	1	High	0.000468604	146.484	10
Q8BGH2	Sorting and assembly machinery component 50 homolog OS=Mus musculus GN=Samm50 PE=1 SV=1				18.7633	9	13	9	1	469	51.831	6.8	0.988	0.778	1.135	1.093	0.94	0.979	1683.8	1664.4	1716.4	1294.2	1590.3	1805.6	1737.9	1646.7	1548.1	1612.3	0	High	0.000468604	147.977	9
O35465	Peptidyl-prolyl cis-trans isomerase FKBP8 OS=Mus musculus GN=Fkbp8 PE=1 SV=2				23.8806	9	10	9	1	402	43.501	5.16	0.971	0.968	0.889	0.903	0.849	0.944	1376.3	1336.6	1279.8	1293.7	1363.8	1212.3	1231.4	1416	1202.3	1336.2	0	High	0.000468604	148.217	9
E9PWH2	Caspase recruitment domain family, member 6 OS=Mus musculus GN=Card6 PE=4 SV=1				7.57447	9	10	9	1	1175	131.387	8.09	1.08	1.074	0.833	0.778	0.921	0.848	1113.1	1202.4	711	1291.5	1205.9	1004.5	938.2	1462.4	1346.2	1240.6	0	High	0.000468604	116.274	9
P70336	Rho-associated protein kinase 2 OS=Mus musculus GN=Rock2 PE=1 SV=1				12.6081	16	16	13	1	1388	160.485	5.99	0.944	1.12	1.156	1.093	1.172	1.059	1218.7	1150.3	1604.5	1288.7	1141.1	1319.3	1246.8	1240.1	1453.1	1313.1	0	High	0.000468604	135.278	16
P97384	Annexin A11 OS=Mus musculus GN=Anxa11 PE=1 SV=2				20.8748	9	10	9	1	503	54.045	7.66	1.174	0.87	0.77	0.916	0.725	0.894	1260.2	1479.8	1127.2	1288	1740.3	1340.3	1593.9	1544.1	1119.7	1380.7	0	High	0.000468604	164.374	9
Q80VD1	Protein FAM98B OS=Mus musculus GN=Fam98b PE=1 SV=1				18.8811	7	10	5	1	429	45.321	8.5	0.95	0.889	0.966	1.011	0.94	1.035	1525.2	1448.4	1372.7	1287.7	1245.8	1203.2	1259.9	1411.2	1327.2	1461.2	2	High	0.000911993	102.011	7
P61327	Protein mago nashi homolog OS=Mus musculus GN=Magoh PE=2 SV=1				48.6301	8	11	8	1	146	17.153	6.11	0.922	0.785	0.849	0.93	0.819	0.805	1771.4	1633.7	1570.7	1282.9	1609.6	1367.2	1496.4	1565.8	1282.9	1260.1	0	High	0.000468604	131.798	8
P23298	Protein kinase C eta type OS=Mus musculus GN=Prkch PE=1 SV=2				9.0776	7	10	5	1	683	77.868	7.68	0.993	1.085	1.102	1.1	0.976	1.028	1189.8	1181.9	1637.7	1282.1	1156.5	1274.6	1272.2	1282	1250.7	1317.8	1	High	0.00130152	96.8145	7
F8VPQ2	AT-rich interactive domain 4A (RBP1-like) OS=Mus musculus GN=Arid4a PE=1 SV=1				7.13719	8	8	8	1	1261	141.968	5.07	1.048	0.942	1.008	0.946	0.945	0.919	1297.3	1359.7	1134.2	1280.6	1187	1196.7	1123.3	1446.2	1366	1328.9	0	High	0.00282686	66.4654	8
D3YXK2	Scaffold attachment factor B1 OS=Mus musculus GN=Safb PE=1 SV=2				17.1825	13	16	8	1	937	105.04	5.35	0.883	0.533	0.837	0.998	0.719	0.805	2719.6	2401.8	1869.2	1279.5	1547.1	1294.4	1544.1	1697	1220.5	1366.3	4	High	0.000468604	186.182	13
Q8BRF7	Sec1 family domain-containing protein 1 OS=Mus musculus GN=Scfd1 PE=1 SV=1				17.2144	9	10	9	1	639	72.277	6.38	1.142	0.878	0.941	1.003	0.95	1.06	1275.8	1456.8	1473.3	1279.3	1531.1	1440.1	1535.8	1334.6	1268.3	1415.2	0	High	0.000468604	116.734	9
Q6DFV1	Condensin-2 complex subunit G2 OS=Mus musculus GN=Ncapg2 PE=1 SV=2				6.76626	9	9	8	1	1138	130.809	6.93	0.974	0.889	1.105	1.175	1.103	0.96	1474.4	1436.6	2033.3	1276.5	1274.4	1408.7	1497.8	1526.6	1684.3	1466.3	1	High	0.0030843	65.038	9
Q9CQI6	Coactosin-like protein OS=Mus musculus GN=Cotl1 PE=1 SV=3				59.8592	11	18	11	1	142	15.934	5.4	1.545	0.687	0.885	1.426	0.833	1.288	1202.1	1857.3	1741.6	1276.3	2557.9	2263.9	3648	1823.2	1518.4	2348.5	0	High	0.000468604	258.131	11
Q8BVE8	Histone-lysine N-methyltransferase NSD2 OS=Mus musculus GN=Nsd2 PE=1 SV=2				5.93407	8	8	8	1	1365	152.155	8.51	1.033	0.819	0.922	0.896	0.815	0.888	1506.9	1556.9	403	1274.7	1481.4	1366.1	1327.9	1528.1	1245.8	1356.7	0	High	0.000911993	99.387	8
Q99K28	ADP-ribosylation factor GTPase-activating protein 2 OS=Mus musculus GN=Arfgap2 PE=1 SV=1				16.3462	8	9	8	1	520	56.563	8.18	0.948	0.868	0.913	0.968	0.87	0.947	1547.9	1466.9	1217.5	1274	1301.2	1187.9	1260.2	1453.3	1264.1	1375.9	0	High	0.000468604	198.523	8
P45376	Aldose reductase OS=Mus musculus GN=Akr1b1 PE=1 SV=3				50.3165	14	17	13	1	316	35.709	7.18	1.455	0.651	0.744	1.132	0.737	1.162	1344.6	1956	1414.3	1273.5	2707.6	2014.9	3065.9	1869.3	1377.3	2172.5	1	High	0.000468604	126.816	14
Q9JLF6	Protein-glutamine gamma-glutamyltransferase K OS=Mus musculus GN=Tgm1 PE=1 SV=2				8.95706	7	8	7	1	815	89.769	6.51	0.725	0.963	0.665	0.573	1.739	1.19	1821.6	1321.3	557.7	1272.6	2189.9	1456.9	1255.7	1014	1763.7	1206.8	0	High	0.000468604	142.534	7
Q99L47	Hsc70-interacting protein OS=Mus musculus GN=St13 PE=1 SV=1				23.4501	8	11	8	1	371	41.629	5.26	1.37	0.782	0.795	1.088	0.811	1.097	1186.1	1624.6	870.9	1270.9	2115.7	1682.5	2300.9	1581.9	1283	1735.2	0	High	0.000468604	168.07	8
G3X987	GTPase, IMAP family member 9 OS=Mus musculus GN=Gimap9 PE=1 SV=1				26.4605	8	8	7	1	291	33.277	6.57	1.344	0.764	0.9	1.178	0.933	1.339	1237.6	1663.8	405	1270.4	2061	1854.5	2427	1433.9	1338	1919.8	1	High	0.000468604	145.847	8
Q99NH0	Ankyrin repeat domain-containing protein 17 OS=Mus musculus GN=Ankrd17 PE=1 SV=2				8.18287	20	28	8	1	2603	274.043	6.52	0.987	0.845	0.82	0.833	0.855	0.866	1522.4	1502.2	1038.7	1268.8	1326.9	1088.3	1105.8	1505.1	1286.6	1304	0	High	0.000468604	535.032	20
Q9Z0H4	CUGBP Elav-like family member 2 OS=Mus musculus GN=Celf2 PE=1 SV=1				14.3701	8	13	6	1	508	54.236	8.76	1.072	0.769	0.843	1.05	0.786	1.007	1537.9	1649	1179.9	1268.3	1869.7	1576.8	1963.8	1543.2	1212.6	1554.7	2	High	0.000468604	122.254	8
Q9CYL5	Golgi-associated plant pathogenesis-related protein 1 OS=Mus musculus GN=Glipr2 PE=1 SV=3				57.1429	7	10	7	1	154	17.08	9.51	1.035	0.87	0.894	0.885	0.878	0.845	1405.4	1454.5	962.9	1265.8	1442.2	1289.6	1276	1942.7	1705.6	1641	0	High	0.000468604	192.078	7
Q9WV55	Vesicle-associated membrane protein-associated protein A OS=Mus musculus GN=Vapa PE=1 SV=2				35.3414	7	11	7	1	249	27.837	8.4	0.996	0.963	0.999	1.026	0.883	0.899	1319.9	1314.4	1274.9	1265.2	1481.6	1480.2	1520.2	1580.8	1395.3	1421.6	0	High	0.000468604	109.555	7
P53995	Anaphase-promoting complex subunit 1 OS=Mus musculus GN=Anapc1 PE=1 SV=2				3.13786	8	8	8	1	1944	215.855	6.35	1.025	0.965	0.989	1.092	0.984	1.096	1277.8	1310.4	888.9	1264	1231.1	1218	1343.9	1279	1259.1	1402.3	0	High	0.00363967	52.4925	8
Q9CZX0	Elongator complex protein 3 OS=Mus musculus GN=Elp3 PE=1 SV=1				15.9049	8	9	8	1	547	62.345	8.9	0.964	0.913	1.01	1.005	0.828	0.842	1433.6	1382.3	1435.8	1261.5	1254.6	1266.9	1260.8	1492.5	1235.3	1256.9	0	High	0.00214362	70.0195	8
Q9Z2X8	Kelch-like ECH-associated protein 1 OS=Mus musculus GN=Keap1 PE=1 SV=1				12.9808	7	8	7	1	624	69.508	6.44	1.062	0.892	0.83	0.757	0.944	0.944	1331.5	1414.3	723.7	1261.1	1445	1199.1	1094	1254	1184.1	1184.1	0	High	0.000468604	123.491	7
Q5U3K5	Rab-like protein 6 OS=Mus musculus GN=Rabl6 PE=1 SV=2				14.7586	9	10	9	1	725	79.782	5.53	1.052	0.963	1.103	1.073	1.051	1.088	1245	1309.5	903	1260.8	1456.1	1606	1562.8	1388.5	1459.8	1510.2	0	High	0.000468604	136.307	9
Q61990	Poly(rC)-binding protein 2 OS=Mus musculus GN=Pcbp2 PE=1 SV=1				44.7514	12	20	7	1	362	38.197	6.79	1.105	0.762	0.893	1.071	0.964	1.172	1497.2	1654.2	382.2	1260	1623.1	1450.1	1738.8	1286.3	1239.5	1507.2	0	High	0.000468604	486.34	12
O55236	mRNA-capping enzyme OS=Mus musculus GN=Rngtt PE=1 SV=1				12.0603	7	7	7	1	597	68.64	8.16	0.975	1.073	1.085	1.056	1.002	1.037	1204.7	1174.6	1246.2	1259.8	1104.7	1198.9	1166.2	1257.6	1260.5	1303.9	0	High	0.00160449	82.4636	7
Q60692	Proteasome subunit beta type-6 OS=Mus musculus GN=Psmb6 PE=1 SV=3				20.5882	5	7	5	1	238	25.362	5.11	1.037	0.824	0.684	0.723	0.695	0.727	1472.1	1526.9	932.7	1258	1850.4	1265.4	1337.4	1647.6	1144.8	1198.6	0	High	0.000468604	157.666	5
Q9CWW7	CXXC-type zinc finger protein 1 OS=Mus musculus GN=Cxxc1 PE=2 SV=1				17.8788	10	15	10	1	660	76.118	8.27	1.057	0.909	0.963	0.805	0.941	1.029	1308.3	1383.2	681	1257.1	1487.6	1431.8	1197.4	1309.1	1232.3	1347.4	0	High	0.000468604	228.428	10
O55222	Integrin-linked protein kinase OS=Mus musculus GN=Ilk PE=1 SV=2				21.6814	9	10	9	1	452	51.34	8.07	0.973	0.993	0.995	1.025	0.956	0.982	1299	1264	2232.4	1254.8	1314.7	1308.3	1347.2	1406.7	1345.3	1381.1	0	High	0.000468604	107.434	9
P17426	AP-2 complex subunit alpha-1 OS=Mus musculus GN=Ap2a1 PE=1 SV=1				23.3367	19	24	11	1	977	107.596	7.03	1.045	0.868	0.866	0.956	0.895	0.967	1375.5	1438	1051.4	1248.3	1649.6	1428.4	1577.2	1427.6	1278.3	1381.2	0	High	0.000468604	477.367	19
Q9EPL8	Importin-7 OS=Mus musculus GN=Ipo7 PE=1 SV=2				15.2216	12	15	12	1	1038	119.41	4.82	1.21	0.806	0.796	0.982	0.866	1.056	1277.9	1546	2269.9	1246.4	1751.6	1393.6	1720.9	1354.9	1173.9	1430.3	0	High	0.000468604	235.056	12
Q8K352	SAM and SH3 domain-containing protein 3 OS=Mus musculus GN=Sash3 PE=1 SV=2				31.0526	7	12	7	1	380	41.583	5.22	0.777	1.157	1.024	0.997	0.946	0.909	1386.2	1076.8	1260	1245.4	1241.8	1272.2	1238.2	1355.3	1281.6	1231.4	0	High	0.000468604	192.23	7
P41241	Tyrosine-protein kinase CSK OS=Mus musculus GN=Csk PE=1 SV=2				21.7778	11	14	11	1	450	50.684	7.06	1.233	0.803	0.87	1.153	0.902	1.109	1255.2	1547.9	1118.7	1243.3	1927.8	1677.6	2222.1	1524.4	1375.4	1691.2	0	High	0.000911993	102.569	11
Q9EPK7	Exportin-7 OS=Mus musculus GN=Xpo7 PE=1 SV=3				8.55566	9	9	9	1	1087	123.731	6.38	1.116	0.875	0.969	0.992	0.927	1.113	1268.9	1416.6	1164.6	1239.9	1501.6	1454.8	1490.1	1264	1171.3	1406.8	0	High	0.00191571	80.4191	9
Q6P1F6	Serine/threonine-protein phosphatase 2A 55 kDa regulatory subunit B alpha isoform OS=Mus musculus GN=Ppp2r2a PE=1 SV=1				28.1879	11	11	9	1	447	51.659	6.2	1.037	0.865	0.737	0.841	0.836	0.952	1379.9	1431	1542.5	1237.4	1998.8	1473.8	1680.7	1608	1344.8	1530	2	High	0.00130152	91.68	11
Q5SUF2	Luc7-like protein 3 OS=Mus musculus GN=Luc7l3 PE=1 SV=1				13.1944	7	9	7	1	432	51.419	9.77	1.033	0.818	0.941	0.994	0.849	0.916	1463	1511.5	1256.9	1236.8	1497.8	1409.8	1488.2	1569.1	1331.7	1437.3	0	High	0.00160449	86.8502	7
P06240	Proto-oncogene tyrosine-protein kinase LCK OS=Mus musculus GN=Lck PE=1 SV=4				24.9509	10	12	9	1	509	57.906	5.25	1.028	0.935	1.121	1.299	0.844	1.02	1286.1	1321.9	1026.8	1236.2	1241.1	1390.9	1612.1	1481.8	1250	1511	0	High	0.000468604	237.473	10
P70303	CTP synthase 2 OS=Mus musculus GN=Ctps2 PE=1 SV=1				27.6451	14	25	10	1	586	65.473	6.49	0.963	1.094	1.075	1.121	1.008	0.97	1171.3	1128.2	1268.4	1233.9	1238.4	1331.3	1387.9	1254.8	1264.5	1216.7	0	High	0.000468604	370.346	14
P68033	Actin, alpha cardiac muscle 1 OS=Mus musculus GN=Actc1 PE=1 SV=1				36.0743	19	176	2	1	377	41.992	5.39	1.34	0.588	0.785	1.237	0.641	0.974	1565.4	2097.3	2380.1	1233.4	2759.5	2165.3	3414.5	2004.7	1285.1	1952.1	0	High	0	1945.27	19
Q8BFP9	[Pyruvate dehydrogenase (acetyl-transferring)] kinase isozyme 1, mitochondrial OS=Mus musculus GN=Pdk1 PE=1 SV=2				21.659	7	10	7	1	434	48.964	8.19	1.074	0.867	1.116	1.129	0.979	0.969	1323.5	1420.9	2048.9	1231.9	1357.8	1515.9	1532.7	1692.3	1657	1640.5	0	High	0.000468604	149.736	7
Q3TSG4	RNA demethylase ALKBH5 OS=Mus musculus GN=Alkbh5 PE=1 SV=2				16.4557	6	7	6	1	395	44.384	9.09	0.842	1.05	1.182	1.224	1.005	0.899	1391	1170.9	1390.9	1229.1	1007.9	1191.8	1233.2	1519.9	1527	1366.4	0	High	0.000468604	121.562	6
O70293	G protein-coupled receptor kinase 6 OS=Mus musculus GN=Grk6 PE=1 SV=1				17.3611	9	9	9	1	576	65.936	8.1	0.954	0.891	1.073	1.062	0.879	0.926	1444.4	1378.4	1214.1	1228.3	1217.6	1307	1293.6	1477.4	1298	1367.6	0	High	0.000468604	107.331	9
Q6PDM2	Serine/arginine-rich splicing factor 1 OS=Mus musculus GN=Srsf1 PE=1 SV=3				39.9194	10	14	9	1	248	27.728	10.36	1.13	0.513	0.782	1.07	0.84	1.152	2117.4	2393.3	2177.1	1227.1	2107.2	1647.2	2254.8	1452.9	1220.9	1674.3	0	High	0.000468604	248.245	10
Q69ZS7	HBS1-like protein OS=Mus musculus GN=Hbs1l PE=1 SV=2				10.9971	8	9	8	1	682	75.053	6.46	0.879	1.09	1.01	1.142	0.894	0.943	1280.5	1125.6	2310.7	1227	1200.4	1213	1371.4	1390	1242	1310.6	0	High	0.000468604	128.628	8
Q62433	Protein NDRG1 OS=Mus musculus GN=Ndrg1 PE=1 SV=1				31.4721	8	16	8	1	394	42.981	6.1	1.352	0.891	1.559	2.166	1.034	1.442	1016.8	1374.4	1023.2	1224.1	1187	1850.6	2571.6	1249.6	1291.7	1802.1	0	High	0.000468604	483.646	8
Q8R1G6	PDZ and LIM domain protein 2 OS=Mus musculus GN=Pdlim2 PE=1 SV=1				22.6361	8	8	8	1	349	37.68	8.7	0.88	0.984	0.774	0.833	1.006	0.946	1412.4	1243	544.9	1223.4	1522.1	1177.9	1267.7	1256.1	1263.2	1188.5	0	High	0.00363967	53.3258	8
Q3UHX9	Putative methyltransferase C9orf114 homolog OS=Mus musculus GN=D2Wsu81e PE=1 SV=1				22.0779	8	11	8	1	385	42.931	8.03	1.065	0.937	1.109	0.784	1.087	1.14	1225.5	1304.9	1104	1222.2	1724.9	1913.6	1351.7	1211.3	1316.9	1381.1	0	High	0.000468604	183.66	8
Q80TH2	Erbin OS=Mus musculus GN=Erbin PE=1 SV=3				8.13124	10	11	10	1	1402	157.15	5.69	1.022	1.05	1.074	1.104	1.127	1.066	1137.9	1162.8	336.7	1220.6	1128.2	1211.5	1245.7	1183.9	1334	1261.6	0	High	0.000468604	190.26	10
P70295	Ancient ubiquitous protein 1 OS=Mus musculus GN=Aup1 PE=1 SV=1				14.1463	5	7	5	1	410	46.092	8.4	1.033	0.95	1.028	0.962	1.009	0.961	1243.8	1284.3	660.5	1220.2	955	981.8	919	1135.5	1145.6	1090.7	0	High	0.00160449	81.6428	5
Q8BHG9	CGG triplet repeat-binding protein 1 OS=Mus musculus GN=Cggbp1 PE=1 SV=1				40.1198	6	8	6	1	167	18.75	8.95	0.851	0.973	1.033	0.922	0.982	1.005	1471.2	1252.6	1168.9	1218.8	1065.1	1100.1	982.5	1299.2	1276.2	1305.6	0	High	0.00191571	81.2797	6
Q8BHJ9	Pre-mRNA-splicing factor SLU7 OS=Mus musculus GN=Slu7 PE=1 SV=1				16.7521	9	9	9	1	585	68.038	7.08	0.953	1.006	0.961	0.887	0.989	0.946	1269.1	1209.7	1520	1217.3	1128.4	1084.3	1000.5	1205.3	1191.6	1139.9	0	High	0.00130152	97.133	9
O08709	Peroxiredoxin-6 OS=Mus musculus GN=Prdx6 PE=1 SV=3				48.6607	8	11	8	1	224	24.855	6.01	1.365	0.797	0.772	1.037	1.101	1.527	1119.9	1528.1	1588.2	1217.2	2678.4	2068.5	2777.1	1473.1	1621.9	2249.5	0	High	0.000468604	186.501	8
Q6KB66-1	SWISS-PROT:Q6KB66-1 Tax_Id=9606 Gene_Symbol=KRT80 Isoform 1 of Keratin, type II cytoskeletal 80		Y	Y	24.5575	9	14	8	1	452	50.494	5.67	0.556	1.528	0.792	0.745	1.569	1.225	1431.8	796.1	1922.5	1216.4	1454	1151.9	1083.9	950.7	1491.7	1164.1	1	High	0.000468604	407.86	9
P42232	Signal transducer and activator of transcription 5B OS=Mus musculus GN=Stat5b PE=1 SV=1				12.7226	9	11	1	1	786	89.946	6.05	1.256	0.84	1.062	1.361	1.052	1.394	1153.2	1448.4	1325.1	1216	1462.5	1552.9	1990.6	1180.2	1242.1	1645.3	6	High	0.000468604	150.994	9
Q0P678	Zinc finger CCCH domain-containing protein 18 OS=Mus musculus GN=Zc3h18 PE=1 SV=1				11.3924	9	9	9	1	948	105.631	7.8	0.962	0.838	0.986	1.045	0.916	1.038	1504.8	1448	2150.9	1214.1	1195.5	1178.4	1249.8	1294.3	1185.4	1343.8	0	High	0.000468604	138.084	9
Q8C0I1	Alkyldihydroxyacetonephosphate synthase, peroxisomal OS=Mus musculus GN=Agps PE=1 SV=1				15.5039	8	10	8	1	645	71.638	7.5	0.928	0.873	0.87	1.013	0.825	0.938	1496.9	1389.4	2079.8	1213.5	1346.6	1171.3	1364.5	1446.1	1192.5	1356.1	0	High	0.000468604	150.451	8
P35585	AP-1 complex subunit mu-1 OS=Mus musculus GN=Ap1m1 PE=1 SV=3				25.5319	10	10	10	1	423	48.512	7.3	1.117	0.908	0.927	1.055	0.944	1.041	1194.8	1334.9	1441.9	1212.5	1658.8	1537.1	1749.2	1370.5	1293.4	1427	0	High	0.000468604	147.567	10
Q8BTU1	Cilia- and flagella-associated protein 20 OS=Mus musculus GN=Cfap20 PE=1 SV=1				39.8964	7	11	7	1	193	22.734	9.76	0.961	0.997	1.011	0.988	1.091	1.078	1263.3	1213.6	1143.6	1210.1	1269.9	1283.5	1255.1	1138.2	1242	1227	0	High	0.000468604	132.522	7
Q9DB77	Cytochrome b-c1 complex subunit 2, mitochondrial OS=Mus musculus GN=Uqcrc2 PE=1 SV=1				31.3466	12	12	12	1	453	48.205	9.25	1.182	0.716	0.912	1.163	0.739	0.937	1428	1687.5	1303.6	1208.4	2032.1	1854.1	2363.2	1993.8	1472.7	1868.8	0	High	0.000468604	247.18	12
Q8BTW3	Exosome complex component MTR3 OS=Mus musculus GN=Exosc6 PE=1 SV=1				22.7106	6	6	6	1	273	28.353	6.11	0.981	0.86	0.781	0.73	0.881	0.967	1431	1403.9		1208	1226	957.3	895.4	1228.5	1082	1188.2	0	High	0.000468604	108.724	6
Q8R1Q8	Cytoplasmic dynein 1 light intermediate chain 1 OS=Mus musculus GN=Dync1li1 PE=1 SV=1				23.327	9	11	8	1	523	56.579	6.42	1.08	0.878	0.878	0.974	0.815	0.895	1274.3	1375.9	2042.8	1207.6	1533.8	1346.3	1493.4	1520.2	1239.3	1360.4	1	High	0.000468604	165.352	9
P62482	Voltage-gated potassium channel subunit beta-2 OS=Mus musculus GN=Kcnab2 PE=1 SV=1				36.7847	13	17	13	1	367	40.995	9	1.44	0.584	0.812	1.102	0.847	1.267	1436.6	2069	1421.9	1207.4	2450.2	1990.1	2699.5	1508.9	1277.3	1912.1	0	High	0.000468604	289.099	13
Q5SW19	Clustered mitochondria protein homolog OS=Mus musculus GN=Cluh PE=1 SV=2				8.21293	12	12	12	1	1315	147.975	6.02	0.919	0.903	0.95	1.237	0.952	0.963	1453.7	1336.1	642.7	1206.9	1415.3	1344.7	1751.4	1606.7	1530.1	1547.3	0	High	0.000468604	148.376	12
Q60848	Lymphocyte-specific helicase OS=Mus musculus GN=Hells PE=1 SV=2				9.257	7	8	7	1	821	95.065	8	0.895	1.002	1.244	1.213	1.331	1.285	1346.4	1204.4	1284.2	1206.9	947.1	1178.6	1148.5	1007.7	1341.5	1295	0	High	0.00319795	61.5204	7
O55023	Inositol monophosphatase 1 OS=Mus musculus GN=Impa1 PE=1 SV=1				23.8267	6	9	6	1	277	30.416	5.19	1.219	0.802	0.952	1.155	0.905	1.075	1233.1	1503	1705.7	1204.8	1735.6	1652.8	2003.9	1451.2	1313.1	1559.7	0	High	0.00160449	86.906	6
O88696	ATP-dependent Clp protease proteolytic subunit, mitochondrial OS=Mus musculus GN=Clpp PE=1 SV=1				31.6176	7	16	7	1	272	29.781	7.47	0.947	1.03	0.922	0.792	1.242	1.05	1230.7	1165.2	1455.4	1199.7	1426.2	1315.1	1128.9	1272.4	1579.8	1335.7	0	High	0.00160449	89.0462	7
Q3UFB2	Box C/D snoRNA protein 1 OS=Mus musculus GN=Znhit6 PE=1 SV=2				14.7826	6	6	6	1	460	52.18	5.57	1.013	0.864	0.74	0.658	0.795	0.803	1368.9	1386.5	1055.8	1197.5	1420.4	1051.5	934.9	1392.1	1106.8	1118.5	0	High	0.00363967	53.9632	6
Q9CQV8	14-3-3 protein beta/alpha OS=Mus musculus GN=Ywhab PE=1 SV=3				39.4309	13	30	4	1	246	28.069	4.83	1.327	0.743	0.709	0.892	0.747	1.051	1214.1	1610.6	755	1196.6	2095	1485.1	1868.3	1499.9	1121.1	1576.4	1	High	0.000468604	464.985	13
Q9JHG7	Phosphatidylinositol 4,5-bisphosphate 3-kinase catalytic subunit gamma isoform OS=Mus musculus GN=Pik3cg PE=1 SV=2				7.16878	9	9	9	1	1102	126.319	7.21	0.936	0.917	0.888	0.843	0.703	0.722	1392.5	1303.7	648.1	1196	1321.8	1174.2	1114.7	1553.9	1092.4	1121.5	0	High	0.00214362	72.2565	9
P70290	55 kDa erythrocyte membrane protein OS=Mus musculus GN=Mpp1 PE=1 SV=1				8.3691	5	6	5	1	466	52.194	7.2	0.893	1.047	1.224	1.306	0.942	1.014	1277.1	1140.2	621.5	1193.4	1029.7	1260	1345	1331.7	1253.8	1349.7	0	High	0.00130152	97.6354	5
P24063	Integrin alpha-L OS=Mus musculus GN=Itgal PE=1 SV=2				9.54428	11	13	11	1	1163	128.247	6.11	1.32	0.663	0.679	0.875	0.634	0.85	1360.5	1796.4	817.5	1191.9	2112.7	1434.2	1848.4	1717.9	1089.1	1459.4	0	High	0.000468604	106.752	11
Q9D6R2	Isocitrate dehydrogenase [NAD] subunit alpha, mitochondrial OS=Mus musculus GN=Idh3a PE=1 SV=1				29.7814	10	11	10	1	366	39.613	6.73	1.209	0.655	0.814	1.01	0.782	0.996	1498.9	1811.6	920.8	1187.3	2102.3	1712.3	2122.5	1768.5	1383.1	1761.4	0	High	0.000468604	144.764	10
P47740	Fatty aldehyde dehydrogenase OS=Mus musculus GN=Aldh3a2 PE=1 SV=2				19.2149	8	9	6	1	484	53.936	8.35	1.01	0.858	0.743	0.681	0.87	0.774	1369.3	1383.7	1538.3	1186.7	1639.1	1218.3	1115.8	1500.5	1305.6	1160.8	2	High	0.000468604	168.675	8
Q9D706	RNA polymerase II-associated protein 3 OS=Mus musculus GN=Rpap3 PE=1 SV=1				16.8182	10	13	10	1	660	74.05	7.99	0.906	1.16	1.149	1.202	1.037	1.022	1128.7	1022.4	1248	1186.5	1008.5	1158.6	1212.2	1232.3	1277.4	1259.2	0	High	0.000468604	119.24	10
Q6PD03	Serine/threonine-protein phosphatase 2A 56 kDa regulatory subunit alpha isoform OS=Mus musculus GN=Ppp2r5a PE=1 SV=1				15.6379	7	8	6	1	486	56.311	7.03	0.946	0.944	0.856	0.958	0.943	1.05	1326.5	1254.5	1127.5	1184.4	1314.9	1125.5	1259	1246.3	1175.1	1308.2	1	High	0.000468604	171.124	7
Q9CPY7	Cytosol aminopeptidase OS=Mus musculus GN=Lap3 PE=1 SV=3				25.4335	10	12	10	1	519	56.106	7.72	1.308	0.724	0.763	0.996	0.865	1.093	1249.7	1635.1	1628.8	1184.4	2383.5	1817.9	2375.1	1730.6	1496.2	1890.9	0	High	0.000468604	244.981	10
Q9D7Y9	Protein SLX4IP OS=Mus musculus GN=Slx4ip PE=2 SV=1				27.845	10	13	10	1	413	45.708	9.41	1.068	0.984	0.867	0.68	1.038	0.895	1126.4	1202.7	1281.3	1183.9	1105	957.6	751.3	1153.7	1197.5	1033.1	0	High	0.000468604	263.268	10
Q5SVL6	Rap1 GTPase-activating protein 2 OS=Mus musculus GN=Rap1gap2 PE=1 SV=1				10.9551	7	11	7	1	712	78.205	6.43	0.945	0.935	1.026	0.986	0.859	0.808	1339.6	1265.6	765.7	1183.3	1085.7	1113.7	1070.2	1326.2	1139.5	1071.1	0	High	0.000468604	132.913	7
Q91V61	Sideroflexin-3 OS=Mus musculus GN=Sfxn3 PE=1 SV=1				34.891	10	12	8	1	321	35.384	9.51	1.072	1.026	1.17	1.223	1.115	1.111	1074.5	1151.6	1446.1	1181.4	1028.8	1203.2	1258	1044.9	1165.1	1161	2	High	0.000468604	236.114	10
Q9QUG9	RAS guanyl-releasing protein 2 OS=Mus musculus GN=Rasgrp2 PE=1 SV=2				16.2829	8	10	8	1	608	69.401	7.66	0.932	1.069	1.3	1.314	1.023	1.046	1182.5	1102	1436.8	1178.5	793.3	1031.6	1042.5	952.7	974.4	996.3	0	High	0.000468604	185.779	8
P63254	Cysteine-rich protein 1 OS=Mus musculus GN=Crip1 PE=1 SV=2				35.0649	3	9	3	1	77	8.544	8.57	0.967	0.83	0.969	1.012	0.867	0.821	1469.3	1420.3	661.5	1178.3	1115.2	1080.1	1128.8	1230.3	1066.8	1010.6	0	High	0.00453386	45.4696	3
Q8K4G5	Actin-binding LIM protein 1 OS=Mus musculus GN=Ablim1 PE=1 SV=1				7.78165	7	9	7	1	861	96.743	8.63	0.913	0.954	0.94	0.948	0.991	1.006	1352.4	1234.5	1956.7	1177.7	1265.6	1190.1	1199.4	1216.9	1206.4	1223.7	0	High	0.000468604	103.625	7
O70310	Glycylpeptide N-tetradecanoyltransferase 1 OS=Mus musculus GN=Nmt1 PE=1 SV=1				23.5887	10	11	7	1	496	56.852	8	0.947	0.835	0.88	0.942	0.832	0.907	1488.5	1409.3	527.8	1177.2	1337.2	1176.9	1259.3	1491.8	1241.8	1352.8	3	High	0.000468604	258.517	10
P50516	V-type proton ATPase catalytic subunit A OS=Mus musculus GN=Atp6v1a PE=1 SV=2				22.0421	11	12	11	1	617	68.283	5.58	1.044	0.73	0.603	0.712	0.87	0.938	1544.7	1613.5	1949.2	1177.1	2468	1488.2	1758.4	1523	1325.6	1428.1	0	High	0.000468604	138.219	11
Q91YW3	DnaJ homolog subfamily C member 3 OS=Mus musculus GN=Dnajc3 PE=1 SV=1				22.619	12	12	11	1	504	57.428	5.85	0.958	0.993	0.966	1.004	0.846	0.882	1237.4	1185.3	1205.8	1177	1293	1248.9	1298.9	1360.4	1151.4	1199.3	0	High	0.000468604	146.626	12
P62313	U6 snRNA-associated Sm-like protein LSm6 OS=Mus musculus GN=Lsm6 PE=1 SV=1				43.75	4	5	4	1	80	9.122	9.58	1.018	0.728	0.841	0.877	0.849	0.847	1588.9	1617.2	347	1176.7	1136.4	955.8	996	1228.7	1042.6	1040.3	0	High	0.00319795	57.81	4
Q99PV8	B-cell lymphoma/leukemia 11B OS=Mus musculus GN=Bcl11b PE=1 SV=1				14.0271	11	16	10	1	884	94.505	6.62	0.935	0.93	0.862	0.787	1.218	1.13	1351.1	1263.5	1476.2	1175.6	1420.4	1224.8	1117.4	1217.3	1482.4	1375	1	High	0.000468604	123.028	11
P35821	Tyrosine-protein phosphatase non-receptor type 1 OS=Mus musculus GN=Ptpn1 PE=1 SV=2				15.5093	6	10	6	1	432	49.561	6.16	0.973	0.938	1.122	1.214	1.049	1.151	1286.9	1252.1	2141.4	1174.8	1133.5	1271.5	1376.6	1210	1269	1392.5	0	High	0.000468604	135.805	6
Q924K8	Metastasis-associated protein MTA3 OS=Mus musculus GN=Mta3 PE=1 SV=1				30.6261	19	31	7	1	591	67.035	8.88	1.094	0.847	0.906	0.796	0.915	0.893	1268	1387.1	669.1	1174.6	1273.6	1153.9	1014.4	1281.6	1172.9	1144.8	0	High	0.000468604	250.9	19
Q9CQI7	U2 small nuclear ribonucleoprotein B'' OS=Mus musculus GN=Snrpb2 PE=1 SV=1				39.1111	8	13	6	1	225	25.307	9.72	0.891	0.838	1.012	1.022	0.885	0.927	1570.4	1399.1	1149.3	1171.7	1118.5	1132	1142.6	1334.8	1181.7	1237.9	0	High	0.000468604	154.709	8
Q60855	Receptor-interacting serine/threonine-protein kinase 1 OS=Mus musculus GN=Ripk1 PE=1 SV=1				8.38415	6	7	6	1	656	74.807	6.47	1.032	0.989	0.981	1.012	1.058	1.055	1148.6	1184.9	1325.2	1171.4	1175.2	1153.1	1188.9	1159.7	1226.4	1223.5	0	High	0.00453386	44.9705	6
Q9D0N7	Chromatin assembly factor 1 subunit B OS=Mus musculus GN=Chaf1b PE=1 SV=1				20.6294	10	12	10	1	572	63.093	6.55	0.979	0.891	0.999	0.977	0.86	0.884	1341.7	1313	618.9	1170.1	1044.8	1043.3	1020.7	1275.2	1096.6	1127.9	0	High	0.000468604	154.646	10
Q64261	Cyclin-dependent kinase 6 OS=Mus musculus GN=Cdk6 PE=1 SV=2				26.9939	8	8	7	1	326	37.005	6.62	1.213	0.823	0.893	1.131	1.141	1.589	1171.5	1420.7	1741.4	1168.8	1700	1517.3	1922.2	1088.9	1242.5	1730.7	0	High	0.00130152	96.8161	8
Q8BZH4	Pogo transposable element with ZNF domain OS=Mus musculus GN=Pogz PE=1 SV=2				3.83251	6	6	6	1	1409	154.812	7.52	0.995	0.937	1.053	0.973	0.933	0.91	1252.2	1246.1	458.1	1168.2	1100.3	1158.2	1070.8	1272	1186.5	1157.6	0	High	0.00889228	37.3219	6
Q8JZU2	Tricarboxylate transport protein, mitochondrial OS=Mus musculus GN=Slc25a1 PE=1 SV=1				30.2251	10	12	10	1	311	33.91	9.89	1.022	0.927	1.011	1.014	1.17	1.207	1231.7	1259	228.3	1167	1262.5	1275.9	1280.7	1090.2	1275.9	1315.6	0	High	0.000468604	157.91	10
P70122	Ribosome maturation protein SBDS OS=Mus musculus GN=Sbds PE=1 SV=4				34.4	8	10	8	1	250	28.762	8.76	0.945	0.933	0.912	0.948	0.911	0.958	1321.6	1248.3	1874.5	1164.7	1425.7	1300.8	1352	1443.7	1314.5	1382.6	0	High	0.000468604	152.488	8
A0A075B5J4	T cell receptor beta, constant 2 (Fragment) OS=Mus musculus GN=Trbc2 PE=4 SV=1				18.4971	5	8	5	1	173	19.266	8.68	0.874	0.823	1.13	1.48	0.976	0.91	1616.1	1413.1	642.5	1163	1230.4	1390	1820.8	1506.5	1469.7	1371.6	0	High	0.000468604	105.465	5
P16045	Galectin-1 OS=Mus musculus GN=Lgals1 PE=1 SV=3				48.8889	6	12	6	1	135	14.856	5.49	1.363	0.529	0.655	0.89	0.781	0.967	1609.6	2193.9	905.4	1161.6	2579.2	1690.5	2295.1	1651.2	1289.7	1597.1	0	High	0.000468604	221.651	6
Q9JJY4	Probable ATP-dependent RNA helicase DDX20 OS=Mus musculus GN=Ddx20 PE=1 SV=2				11.2727	8	9	8	1	825	91.653	6.74	0.986	0.939	0.909	0.95	0.888	0.959	1255.1	1237.4	1235.9	1161.4	1105.9	1005.6	1050.2	1169.7	1039.1	1121.7	0	High	0.000911993	99.0539	8
O35955	Proteasome subunit beta type-10 OS=Mus musculus GN=Psmb10 PE=1 SV=1				37.3626	8	10	8	1	273	29.045	6.87	1.102	0.804	0.788	0.848	0.77	0.869	1309.8	1443.1	706.8	1160.8	1488.8	1173.5	1262.4	1338.9	1031	1163.2	0	High	0.000468604	201.081	8
Q5DW34	Histone-lysine N-methyltransferase EHMT1 OS=Mus musculus GN=Ehmt1 PE=1 SV=2				6.40432	9	11	9	1	1296	141.909	5.8	0.969	0.913	1.01	1.039	1.098	0.996	1309	1268.6	775.6	1157.8	1173.9	1186.1	1219.8	1324.4	1453.6	1319.6	0	High	0.000468604	145.911	9
P62855	40S ribosomal protein S26 OS=Mus musculus GN=Rps26 PE=1 SV=3				43.4783	5	14	5	1	115	13.007	11	1.349	0.548	0.61	0.711	0.794	1.123	1564.8	2111	2010.1	1157.1	2241.5	1368.4	1593.2	1483.5	1177.5	1665.5	0	High	0.000468604	295.041	5
Q810Q5	Normal mucosa of esophagus-specific gene 1 protein OS=Mus musculus GN=Nmes1 PE=1 SV=1				39.759	3	4	3	1	83	9.578	9.89	1.134	0.933	0.67	0.663	1.153	1.191	1091.9	1238.1	894.8	1155.3	965.1	646.5	639.9	612.8	706.8	729.8	0	High	0.00347991	55.0943	3
Q8BPB0	MOB kinase activator 1B OS=Mus musculus GN=Mob1b PE=1 SV=3				19.4444	4	6	4	1	216	25.075	6.73	1.118	0.967	0.957	1.082	0.948	1.103	1067.6	1193.5	681	1154.1	1423	1361.8	1539.9	1186.4	1125.1	1308	0	High	0.00319795	59.4378	4
Q8C129	Leucyl-cystinyl aminopeptidase OS=Mus musculus GN=Lnpep PE=1 SV=1				9.36585	10	12	9	1	1025	117.229	5.96	1.287	0.901	1.001	1.264	0.926	1.15	994	1279.3	864.6	1152.3	1299.4	1300.7	1641.9	1067.4	988.4	1227.2	0	High	0.000468604	121.734	10
Q3UQ84	Threonine--tRNA ligase, mitochondrial OS=Mus musculus GN=Tars2 PE=1 SV=1				8.29876	6	7	6	1	723	81.649	7.87	1.068	0.982	1.191	1.125	0.999	1.027	1098.3	1173.4	1021.7	1152	1282.6	1527.4	1442.7	1464.8	1464	1503.8	0	High	0.000468604	103.276	6
Q6P069	Sorcin OS=Mus musculus GN=Sri PE=1 SV=1				27.2727	7	9	7	1	198	21.613	5.59	1.379	0.61	0.731	1.045	0.732	1.075	1367.4	1886.1	784.5	1151.1	2180.8	1594.9	2277.9	1506.9	1102.5	1620.4	0	High	0.00191571	79.0283	7
Q8BWG8	Beta-arrestin-1 OS=Mus musculus GN=Arrb1 PE=1 SV=1				27.7512	8	11	7	1	418	46.943	6.28	1.091	0.913	1.021	1.183	0.872	1.05	1154.4	1259.3	1724.7	1149.3	1713.9	1750.7	2026.8	1501.1	1308.7	1576	1	High	0.000468604	232.103	8
Q8R323	Replication factor C subunit 3 OS=Mus musculus GN=Rfc3 PE=1 SV=1				32.5843	11	12	11	1	356	40.5	8.38	1.051	0.813	1.124	1.031	0.941	0.982	1343.6	1412.5	497.6	1147.7	1065.1	1197.4	1097.6	1257.5	1183.7	1235.2	0	High	0.000468604	133.707	11
Q8BX09	Retinoblastoma-binding protein 5 OS=Mus musculus GN=Rbbp5 PE=1 SV=2				13.197	6	7	6	1	538	59.061	5.1	0.979	1.026	1.026	0.973	1.095	1.037	1141.8	1118.3	616.4	1147.4	1067.3	1094.7	1037.9	1065.5	1166.9	1104.6	0	High	0.000468604	106.71	6
E9Q6J5	Biorientation of chromosomes in cell division protein 1-like 1 OS=Mus musculus GN=Bod1l PE=1 SV=1				3.69393	9	10	9	1	3032	327.254	5.33	1.02	0.782	0.921	0.923	0.909	0.991	1436.5	1465.9	945.3	1146.6	1323.1	1218.2	1220.9	1413.3	1284.9	1401	0	High	0.000468604	144.505	9
O35326	Serine/arginine-rich splicing factor 5 OS=Mus musculus GN=Srsf5 PE=1 SV=2				16.3569	5	7	5	1	269	30.873	11.56	0.835	1.035	1.019	1.078	1.028	1.101	1325.8	1106.9	544.4	1146.2	1014.9	1034	1094.2	1024.4	1052.6	1128.2	0	High	0.000468604	121.809	5
Q9QXE7	F-box-like/WD repeat-containing protein TBL1X OS=Mus musculus GN=Tbl1x PE=1 SV=2				20.1139	8	8	5	1	527	56.767	5.72	1.015	0.948	1.029	0.965	0.964	0.879	1191.1	1208.8	845.2	1145.8	1053.8	1084.3	1016.8	1152.7	1111.2	1013.3	3	High	0.000468604	131.379	8
Q9WU56	tRNA pseudouridine synthase A, mitochondrial OS=Mus musculus GN=Pus1 PE=1 SV=2				18.6761	8	8	8	1	423	47.472	8.9	0.909	0.898	0.927	0.936	0.939	0.982	1402.8	1275.5	984.4	1145.1	1348.7	1250.7	1262.1	1363.7	1280.6	1339.2	0	High	0.000468604	123.653	8
P70362	Ubiquitin fusion degradation protein 1 homolog OS=Mus musculus GN=Ufd1l PE=1 SV=2				19.2182	5	8	5	1	307	34.459	6.7	0.906	0.942	0.877	0.897	0.871	0.898	1340.6	1214.8	1169	1144.8	1328.1	1165.2	1191.9	1385.8	1207	1244.4	0	High	0.00160449	85.6393	5
Q9EQQ9	Protein O-GlcNAcase OS=Mus musculus GN=Mgea5 PE=1 SV=2				5.78603	6	7	6	1	916	103.096	4.92	1.164	0.828	0.713	0.859	0.8	0.858	1187	1382.1	1617.6	1144.7	1404.2	1001.2	1205.6	1226.4	981.2	1052.8	0	High	0.00191571	79.8762	6
Q8BKJ9	NAD-dependent protein deacetylase sirtuin-7 OS=Mus musculus GN=Sirt7 PE=1 SV=2				22.1393	7	8	7	1	402	45.118	9.58	1.098	0.995	1.133	0.984	0.999	0.973	1047.1	1150	1301.1	1144	1176.8	1333	1157.9	1201.4	1199.9	1168.7	0	High	0.000468604	153.33	7
Q8K363	ATP-dependent RNA helicase DDX18 OS=Mus musculus GN=Ddx18 PE=1 SV=1				21.6667	12	15	12	1	660	74.134	9.52	1.154	0.691	0.716	0.758	0.901	1.017	1434	1655.4	1433	1143.1	1998	1429.6	1515.1	1434.1	1291.9	1458.7	0	High	0.000468604	169.524	12
Q6P9R4	Rho guanine nucleotide exchange factor 18 OS=Mus musculus GN=Arhgef18 PE=1 SV=2				7.44368	7	7	7	1	1021	114.265	6.21	0.933	1.089	1.015	0.974	0.96	0.918	1123	1047.4	1432.1	1140.9	1037.8	1053	1010.4	1186	1138.2	1088.8	0	High	0.00130152	97.867	7
Q3UMB9	WASH complex subunit 4 OS=Mus musculus GN=Washc4 PE=1 SV=2				8.7809	9	9	9	1	1173	136.283	7.37	1.021	0.996	1.027	1.052	1.067	1.116	1121.4	1145	944.3	1140.9	1136.6	1167.4	1196.1	1193.9	1274	1332	0	High	0.000468604	150.308	9
P59999	Actin-related protein 2/3 complex subunit 4 OS=Mus musculus GN=Arpc4 PE=1 SV=3				58.9286	9	16	9	1	168	19.654	8.43	1.087	0.717	0.76	0.893	0.832	0.964	1463.3	1591.1	893.9	1140.1	2528.5	1920.7	2257.5	1677	1395	1616.7	0	High	0.000468604	248.894	9
Q922F4	Tubulin beta-6 chain OS=Mus musculus GN=Tubb6 PE=1 SV=1				26.8456	13	83	2	1	447	50.058	4.89	1.139	0.928	1.063	1.141	0.838	0.87	1078.1	1228	956.1	1140	1384.1	1471.8	1579.5	1309.6	1097.8	1139.2	0	High	0.000468604	974.9	13
P10639	Thioredoxin OS=Mus musculus GN=Txn PE=1 SV=3				40.9524	5	7	5	1	105	11.668	4.92	1.115	0.801	0.578	0.766	1.205	1.313	1273.7	1420.7	2022.5	1137.5	2666.5	1540	2042.6	1109.2	1337.1	1456.4	0	High	0.00319795	61.4042	5
Q9CZU6	Citrate synthase, mitochondrial OS=Mus musculus GN=Cs PE=1 SV=1				26.2931	10	13	10	1	464	51.703	8.57	1.205	0.754	0.894	1.053	0.894	1.185	1250.8	1507.6	2984.6	1137.1	2015.8	1801.4	2122	1400.9	1252.7	1659.4	0	High	0.000468604	142.011	10
P62880	Guanine nucleotide-binding protein G(I)/G(S)/G(T) subunit beta-2 OS=Mus musculus GN=Gnb2 PE=1 SV=3				23.8235	8	11	8	1	340	37.307	6	1.152	0.917	1.006	1.335	0.833	0.997	1075.8	1239.5	1912.5	1136.4	1185.9	1193.1	1583.5	1203.3	1002.1	1199.6	0	High	0.000468604	196.772	8
Q9ERI2	Ras-related protein Rab-27A OS=Mus musculus GN=Rab27a PE=1 SV=1				19.0045	4	8	4	1	221	25.001	5.36	1.032	0.911	0.696	0.828	0.578	0.657	1204.7	1243.8	1720.4	1133.4	1002.6	697.9	830.6	1171.4	677.6	769	0	High	0.00347991	55.4155	4
Q9DBF7	Pre-mRNA-splicing factor CWC25 homolog OS=Mus musculus GN=Cwc25 PE=2 SV=2				16.5865	8	9	8	1	416	48.782	10.23	1.135	0.815	1.232	1.101	0.989	1.156	1224.1	1389.6	1947.7	1133.1	1662.6	2048	1830.6	1265.6	1252	1462.7	0	High	0.00160449	88.448	8
Q8BMF4	Dihydrolipoyllysine-residue acetyltransferase component of pyruvate dehydrogenase complex, mitochondrial OS=Mus musculus GN=Dlat PE=1 SV=2				19.0031	9	13	9	1	642	67.899	8.57	0.934	0.848	0.912	0.945	0.609	0.583	1429	1335.4	630.9	1133	1323.4	1207.5	1250.6	2331	1420	1358	0	High	0.000468604	190.315	9
Q9D883	Splicing factor U2AF 35 kDa subunit OS=Mus musculus GN=U2af1 PE=1 SV=4				41.841	6	9	6	1	239	27.797	8.81	1.018	0.926	0.978	0.955	0.928	0.968	1201.5	1223.4	1489.5	1132.7	1284.2	1255.6	1226	1154.8	1071.4	1118.4	0	High	0.000468604	150.367	6
P24452	Macrophage-capping protein OS=Mus musculus GN=Capg PE=1 SV=2				24.4318	8	13	8	1	352	39.216	7.2	1.377	0.768	0.805	1.254	0.976	1.51	1070.5	1474.1	1512.3	1131.7	2024.2	1630.4	2538.8	1341.6	1309.6	2025.5	0	High	0.000468604	293.288	8
Q9WVK4	EH domain-containing protein 1 OS=Mus musculus GN=Ehd1 PE=1 SV=1				15.1685	9	11	7	1	534	60.565	6.83	0.962	0.962	0.901	0.953	0.779	0.855	1222.3	1176.2	1097.7	1131.5	1489.8	1342.2	1419.4	1471.1	1145.8	1257.4	2	High	0.000468604	185.783	9
Q8K3A9	7SK snRNA methylphosphate capping enzyme OS=Mus musculus GN=Mepce PE=1 SV=2				15.1652	9	10	9	1	666	72.006	9.25	0.992	0.857	0.959	0.968	0.867	0.917	1329.3	1318.2	324.1	1130.3	1092.7	1047.6	1058.2	1258.7	1091.3	1154.6	0	High	0.000468604	138.413	9
Q6NZR2	Myb/SANT-like DNA-binding domain-containing protein 2 OS=Mus musculus GN=Msantd2 PE=1 SV=1				14.1324	6	7	6	1	559	61.323	6.05	0.949	1.079	1.071	0.893	1.034	0.916	1101	1044.9	630.3	1127.5	894.4	957.8	799	1059.6	1095.3	970.8	0	High	0.000468604	174.493	6
P99029	Peroxiredoxin-5, mitochondrial OS=Mus musculus GN=Prdx5 PE=1 SV=2				32.381	5	8	5	1	210	21.884	8.85	1.25	0.747	0.891	0.932	0.733	0.797	1205.8	1507.3	1004.5	1125.9	1542.6	1374.2	1438.5	1715.3	1257.3	1366.5	0	High	0.000468604	175.085	5
P70248	Unconventional myosin-If OS=Mus musculus GN=Myo1f PE=1 SV=1				6.91538	7	8	4	1	1099	125.868	8.92	1.001	0.74	0.448	0.451	0.394	0.46	1520.1	1520.9	962.4	1125	1946.4	872.2	878.7	1896.9	748.2	873.3	3	High	0.000468604	166.935	7
P01966	SWISS-PROT:P01966 (Bos taurus) Hemoglobin subunit alpha		Y	Y	16.1972	3	10	3	1	142	15.175	8.44	0.879	0.269	1.011	1.06	0.685	1.055	4752.7	4177.6	1326	1124.9	1052.4	1063.7	1115.4	1390.3	952.2	1466.5	1	High	0.000468604	163.05	3
Q9D4H1	Exocyst complex component 2 OS=Mus musculus GN=Exoc2 PE=1 SV=1				8.22511	8	10	8	1	924	103.894	7.18	0.941	1.029	1.036	1.227	0.959	1.126	1159	1090.4	961.2	1122.3	1110.2	1150	1362.7	1284.7	1232.1	1446	0	High	0.00214362	74.7004	8
Q9Z1Z0	General vesicular transport factor p115 OS=Mus musculus GN=Uso1 PE=1 SV=2				8.55057	8	8	8	1	959	106.917	4.93	1.213	0.861	0.77	0.995	0.783	1.085	1073.5	1302.2	1569.5	1121.8	1681.6	1295.2	1673.4	1238.5	969.3	1343.9	0	High	0.000911993	101.23	8
Q6P1B1	Xaa-Pro aminopeptidase 1 OS=Mus musculus GN=Xpnpep1 PE=1 SV=1				17.817	9	10	9	1	623	69.547	5.54	1.294	0.696	0.84	1.194	0.837	1.17	1245.1	1610.8	563.6	1121.3	2128.7	1788.6	2540.9	1583.6	1325	1852.7	0	High	0.000468604	186.157	9
Q14B01	Ring finger protein 113A2 OS=Mus musculus GN=Rnf113a2 PE=1 SV=1				18.9911	7	8	3	1	337	38.035	6.46	0.9	1.104	1.102	1.026	1.042	1.018	1127.4	1014.9	407.3	1120.3	930.4	1025.4	954.2	1085.3	1130.7	1104.4	3	High	0.00130152	96.3466	7
Q6Y7W8	GRB10-interacting GYF protein 2 OS=Mus musculus GN=Gigyf2 PE=1 SV=2				8.28815	10	11	9	1	1291	149.102	5.57	0.942	1.009	1.067	1.055	0.898	0.926	1174.5	1106.5	3020.7	1116.5	875.8	934.6	924.1	1192.4	1070.8	1104.7	0	High	0.000468604	108.04	10
Q9CXG3	Peptidyl-prolyl cis-trans isomerase-like 4 OS=Mus musculus GN=Ppil4 PE=1 SV=2				15.4472	6	9	6	1	492	57.195	6.11	0.938	1.06	1.238	1.093	1.01	1.009	1120.9	1051.8	805	1115.3	1117.6	1383.4	1221.5	1221.8	1233.7	1233.4	0	High	0.000468604	175.549	6
Q8CEC0	Nuclear pore complex protein Nup88 OS=Mus musculus GN=Nup88 PE=1 SV=1				11.9522	7	10	7	1	753	84.884	6.27	1.001	0.859	0.937	0.84	0.711	0.668	1294.2	1295.5	1002.3	1113.5	1159	1086.1	973.7	1602.7	1139.4	1070.5	0	High	0.000911993	99.677	7
Q8BJ05	Zinc finger CCCH domain-containing protein 14 OS=Mus musculus GN=Zc3h14 PE=1 SV=1				10.6122	7	8	7	1	735	82.357	7.37	1	0.861	0.909	0.922	0.891	0.912	1293.7	1293.9	1281.9	1113.5	1250.3	1136.1	1152.5	1237.9	1102.5	1128.4	0	High	0.000468604	131.084	7
Q9Z2I8	Succinate--CoA ligase [GDP-forming] subunit beta, mitochondrial OS=Mus musculus GN=Suclg2 PE=1 SV=3				19.1686	8	10	8	1	433	46.811	7.02	1.15	0.778	0.808	1.011	0.933	1.194	1243.2	1429.2	1685.1	1112.1	1809.4	1462	1829	1373.3	1281.5	1639.7	0	High	0.000468604	154.395	8
Q6PGG6	Guanine nucleotide-binding protein-like 3-like protein OS=Mus musculus GN=Gnl3l PE=1 SV=1				10.2253	6	7	6	1	577	65.153	8.6	0.97	1.009	1.075	1.042	1.167	1.147	1134.5	1100.6	1339.6	1110.4	1398.6	1503.5	1456.8	1268.6	1480.2	1455.2	0	High	0.0030843	62.362	6
P30416	Peptidyl-prolyl cis-trans isomerase FKBP4 OS=Mus musculus GN=Fkbp4 PE=1 SV=5				25.3275	11	12	11	1	458	51.54	5.72	1.177	0.812	0.845	1.11	0.892	1.129	1161.7	1367.7	580	1109.9	1634.9	1381	1814.1	1311.5	1169.8	1481.2	0	High	0.000468604	154.56	11
Q9CPV4	Glyoxalase domain-containing protein 4 OS=Mus musculus GN=Glod4 PE=1 SV=1				26.8456	7	7	7	1	298	33.296	5.47	1.323	0.826	0.846	1.097	0.803	1.057	1015.3	1343.7	1479.6	1109.5	1567.9	1326.5	1720.1	1244.3	998.8	1314.9	0	High	0.000468604	116.774	7
Q3MHN5	SWISS-PROT:Q3MHN5 (Bos taurus) Vitamin D-binding protein precursor		Y	Y	10.9705	5	6	5	1	474	53.307	5.52	1.052	1.061	1.167	1.025	0.849	0.909	993.9	1045.7	656.1	1109.5	775.7	905.6	795.2	1048.3	889.9	953	0	High	0.00130152	97.27	5
Q8CFE2	Histone PARylation factor 1 OS=Mus musculus GN=Hpf1 PE=1 SV=1				28.3237	9	12	9	1	346	39.266	7.69	0.995	1.047	1.214	1.341	1.174	1.358	1064.5	1058.9	1202.4	1109.1	1046.4	1270	1403.5	1210.9	1421	1644.9	0	High	0.000468604	173.919	9
Q8CBY3	Leukocyte receptor cluster member 8 homolog OS=Mus musculus GN=Leng8 PE=1 SV=1				13.758	9	9	9	1	785	86.712	9.32	0.894	1.154	1.154	1.04	1.239	1.169	1075.3	960.9	1479	1108.9	893.3	1030.9	929.1	956	1184.5	1117.4	0	High	0.000468604	150.152	9
Q9WUM5	Succinate--CoA ligase [ADP/GDP-forming] subunit alpha, mitochondrial OS=Mus musculus GN=Suclg1 PE=1 SV=4				28.6127	8	12	8	1	346	36.132	9.39	1.145	0.777	0.797	0.987	0.857	1.073	1246.1	1426.7	2320.6	1108.3	1886.2	1503.2	1862.5	1430.5	1225.7	1534.9	0	High	0.000468604	215.507	8
Q8BKS9	Pumilio homolog 3 OS=Mus musculus GN=Pum3 PE=1 SV=2				12.8284	7	7	7	1	647	72.754	9.66	0.969	0.64	0.84	1.015	0.94	1.068	1777.6	1722.3	1853.5	1101.8	1437.2	1206.7	1458	1204	1131.9	1286.1	0	High	0.00160449	82.7867	7
P47856	Glutamine--fructose-6-phosphate aminotransferase [isomerizing] 1 OS=Mus musculus GN=Gfpt1 PE=1 SV=3				17.3601	9	10	9	1	697	78.489	6.84	0.993	0.895	0.858	0.967	0.934	0.973	1237.6	1229.1	1592.5	1100.6	1484.8	1274.1	1435.6	1318.9	1231.3	1283.8	0	High	0.000468604	142.681	9
Q9JI13	Something about silencing protein 10 OS=Mus musculus GN=Utp3 PE=1 SV=1				19.403	6	6	6	1	469	53.367	5.54	1.033	0.863	1.165	0.997	1.013	1.145	1233.7	1274.3	168.7	1100.1	991.4	1155	988	1100.4	1114.8	1259.8	0	High	0.000468604	129.892	6
Q7TMY4	THO complex subunit 7 homolog OS=Mus musculus GN=Thoc7 PE=1 SV=2				19.6078	6	6	6	1	204	23.7	5.67	0.973	1.06	1.162	1.108	1.021	0.952	1065.1	1036.5	466.9	1098.2	918.7	1067.5	1018.1	1072.7	1095.1	1021.1	0	High	0.00578194	43.531	6
Q9WUK4	Replication factor C subunit 2 OS=Mus musculus GN=Rfc2 PE=1 SV=1				36.6762	10	10	10	1	349	38.7	6.44	1.103	0.851	0.998	0.951	1.067	1.007	1166.7	1287.4	277.2	1095.5	1149.4	1147.4	1093.4	1141.6	1218.6	1149.1	0	High	0.000468604	190.516	10
Q9D168	Integrator complex subunit 12 OS=Mus musculus GN=Ints12 PE=1 SV=1				9.54447	4	5	4	1	461	48.538	9.69	0.983	0.927	0.847	0.802	0.908	0.92	1201.5	1180.6	1367.4	1095	1064.7	901.4	854.3	1089.8	989	1002.4	0	High	0.0039192	50.048	4
P70279	Surfeit locus protein 6 OS=Mus musculus GN=Surf6 PE=1 SV=1				13.8028	6	7	6	1	355	41.21	10.52	1.085	0.803	0.768	0.73	0.885	0.83	1255.3	1361.4	598.4	1093.7	1436.3	1102.5	1048.1	1320.2	1168.9	1095.5	0	High	0.00214362	72.0971	6
P15307	Proto-oncogene c-Rel OS=Mus musculus GN=Rel PE=1 SV=2				14.8211	6	9	6	1	587	64.919	6.54	1.01	0.929	1.086	1.072	1.058	0.997	1165	1176.6	604.2	1092.9	1055.3	1145.6	1131.8	1105.2	1169	1102.2	0	High	0.000468604	169.125	6
Q9QUR6	Prolyl endopeptidase OS=Mus musculus GN=Prep PE=1 SV=1				17.3239	11	13	11	1	710	80.7	5.73	1.295	0.749	0.619	0.898	0.833	1.229	1125.4	1457.1	1499.9	1091.2	2247.5	1390.9	2018.1	1311.3	1092.5	1612.2	0	High	0.000468604	192.337	11
Q8BMG7	Rab3 GTPase-activating protein non-catalytic subunit OS=Mus musculus GN=Rab3gap2 PE=1 SV=2				3.14788	5	6	5	1	1366	152.438	6.23	0.987	0.946	0.895	0.905	0.989	1.042	1166.4	1151.7	1462.7	1089.7	1292.4	1156.4	1169.3	1166.7	1153.7	1215.9	0	High	0.00363967	51.5275	5
Q9CZ44	NSFL1 cofactor p47 OS=Mus musculus GN=Nsfl1c PE=1 SV=1				24.3243	9	15	9	1	370	40.685	5.15	1.218	0.842	0.846	1.068	0.823	1.022	1061	1292.5	641.3	1088.4	1523.5	1289.2	1626.7	1303.1	1072.6	1332	0	High	0.000468604	377.021	9
Q5U4D9	THO complex subunit 6 homolog OS=Mus musculus GN=Thoc6 PE=1 SV=1				20.8211	6	9	6	1	341	37.291	7.12	0.988	0.861	1.039	0.918	1.007	0.835	1279.1	1263.6	4123.8	1088.1	1094.2	1137.1	1004.7	1272.1	1281.2	1062.5	0	High	0.000468604	150.556	6
Q3TAQ9	Putative uncharacterized protein OS=Mus musculus GN=Wdr36 PE=1 SV=1				10.5673	9	10	8	1	899	99.657	7.11	0.9	0.774	0.895	0.832	0.944	0.942	1559.1	1402.7	1582.9	1086.4	1156.4	1035.1	962.6	1279.8	1208.6	1205.2	0	High	0.000468604	107.516	9
O09126	Semaphorin-4D OS=Mus musculus GN=Sema4d PE=1 SV=2				13.0081	10	10	10	1	861	95.579	7.81	1.069	0.782	0.873	1.028	0.848	1.02	1298.6	1388.7	1353.2	1086.2	1300.5	1135.6	1336.5	1373.6	1164.1	1400.5	0	High	0.000468604	123.944	10
Q9D517	1-acyl-sn-glycerol-3-phosphate acyltransferase gamma OS=Mus musculus GN=Agpat3 PE=1 SV=2				18.3511	6	8	6	1	376	43.268	8.51	1.065	0.755	0.754	0.939	0.649	0.907	1349.8	1437.3	351.7	1085.7	1252.1	944.5	1175.9	1344.3	872.2	1218.7	0	High	0.000468604	154.66	6
Q91Z53	Glyoxylate reductase/hydroxypyruvate reductase OS=Mus musculus GN=Grhpr PE=1 SV=1				27.1341	7	11	7	1	328	35.306	7.65	1.213	0.791	0.922	1.197	0.854	1.059	1129	1369.3	732.5	1083.1	1551.4	1430.2	1856.4	1422.5	1214.9	1506.6	0	High	0.000468604	188.578	7
Q9D0K2	Succinyl-CoA:3-ketoacid coenzyme A transferase 1, mitochondrial OS=Mus musculus GN=Oxct1 PE=1 SV=1				20.7692	9	9	9	1	520	55.953	8.53	1.157	0.853	0.857	1.06	0.957	1.154	1097.1	1269.8	3846.5	1083	1587.6	1360.7	1682.7	1254.7	1201.1	1447.4	0	High	0.000468604	132.105	9
S4R1W1	Glyceraldehyde-3-phosphate dehydrogenase OS=Mus musculus GN=Gm3839 PE=1 SV=1				87.3874	25	180	1	1	333	35.789	8.03	1.249	0.664	0.911	1.248	0.739	1.108	1305.6	1630.7	1150.6	1082.5	1470.4	1339	1835.5	1223	904.3	1355.4	0	High	0	3054.63	25
O08914	Fatty-acid amide hydrolase 1 OS=Mus musculus GN=Faah PE=1 SV=1				13.8169	6	6	6	1	579	63.18	7.87	1.079	0.943	1.053	1.303	0.927	1.139	1063.9	1147.6	529.2	1082.5	1233	1298.2	1606.7	1161.8	1076.5	1323.7	0	High	0.000468604	128.192	6
Q91YE6	Importin-9 OS=Mus musculus GN=Ipo9 PE=1 SV=3				5.57157	7	7	7	1	1041	115.978	4.81	1.149	0.79	0.816	0.909	0.808	0.956	1190.9	1368.2	269.3	1081.5	1448.4	1182.6	1317.1	1215.2	981.7	1162.1	0	High	0.0030843	65.1361	7
Q9CQ80	Vacuolar protein-sorting-associated protein 25 OS=Mus musculus GN=Vps25 PE=1 SV=1				37.5	6	10	6	1	176	20.735	6.34	1.011	0.928	0.845	0.912	0.911	1.031	1153.2	1165.9	1567.1	1081.5	1308.2	1105.7	1192.4	1132.4	1031.8	1167.8	0	High	0.00160449	89.6343	6
Q7TPD0	Integrator complex subunit 3 OS=Mus musculus GN=Ints3 PE=1 SV=2				7.30067	8	9	8	1	1041	117.862	5.8	0.917	0.83	0.826	0.892	0.815	0.864	1420.6	1302.4	1482.9	1081.1	1252.2	1034.5	1117.3	1358.4	1106.4	1173.8	0	High	0.000468604	244.861	8
Q8C570	mRNA export factor OS=Mus musculus GN=Rae1 PE=1 SV=1				22.8261	9	10	9	1	368	40.939	7.83	0.966	0.991	1.019	0.942	0.866	0.852	1128.9	1090.7	586.6	1080.5	1057.5	1077.3	996.7	1254.3	1086.1	1068.1	0	High	0.0039192	50.5203	9
P59016	Vacuolar protein sorting-associated protein 33B OS=Mus musculus GN=Vps33b PE=1 SV=1				9.40032	6	6	6	1	617	70.481	6.86	1.016	1.009	1.039	1.005	1.028	0.968	1052.6	1069.5	826.7	1078.8	1076.1	1118.3	1081	1159.1	1192	1122.3	0	High	0.00650583	40.8471	6
Q8C5L3	CCR4-NOT transcription complex subunit 2 OS=Mus musculus GN=Cnot2 PE=1 SV=2				17.037	8	12	8	1	540	59.673	7.66	0.981	0.978	1.115	1.102	0.848	0.906	1124.2	1102.7	1303.3	1078.6	1030.7	1149.5	1136.1	1316.6	1116.4	1193	0	High	0.000468604	159.95	8
Q9DBG7	Signal recognition particle receptor subunit alpha OS=Mus musculus GN=Srpra PE=1 SV=1				12.4214	9	10	9	1	636	69.579	8.95	0.966	0.769	0.901	0.935	0.883	0.947	1451.3	1401.4	1155.5	1078.3	1317.6	1186.7	1232.4	1366.1	1206.8	1293.9	0	High	0.00191571	78.9399	9
P48036	Annexin A5 OS=Mus musculus GN=Anxa5 PE=1 SV=1				57.6803	16	19	15	1	319	35.73	4.96	1.593	0.556	0.625	0.965	0.666	1.171	1215.5	1936.8	1636.4	1077.1	3062.7	1915.6	2956.3	1691.6	1125.8	1981.4	0	High	0.000468604	341.869	16
Q91VJ4	Serine/threonine-protein kinase 38 OS=Mus musculus GN=Stk38 PE=1 SV=1				13.9785	7	7	7	1	465	54.139	7.34	0.968	0.963	1.088	1.162	0.876	0.954	1153.6	1116.4	1021.5	1075	1118.4	1216.7	1300.1	1267.4	1110.2	1209	0	High	0.0062551	41.784	7
Q9D902	General transcription factor IIE subunit 2 OS=Mus musculus GN=Gtf2e2 PE=1 SV=2				29.1096	7	8	7	1	292	33.026	9.64	0.955	1.049	1.102	1.054	0.921	0.949	1072.6	1024.4	990.9	1074.7	910.4	1003.3	959.6	1096.4	1010.2	1040.1	0	High	0.000468604	141.354	7
Q91YJ3	Thymocyte nuclear protein 1 OS=Mus musculus GN=Thyn1 PE=1 SV=1				24.7788	7	9	7	1	226	26.161	9.11	0.976	0.805	0.851	0.834	0.824	0.838	1363.8	1331.5	1122.7	1072.2	1029.9	876.4	859.4	1294.7	1066.5	1084.8	0	High	0.00701754	40.4389	7
Q5F2E7	Nuclear fragile X mental retardation-interacting protein 2 OS=Mus musculus GN=Nufip2 PE=1 SV=1				11.4162	6	7	6	1	692	75.611	8.7	1.065	0.882	0.826	0.807	0.812	0.791	1141	1215.4	1844.8	1072	1117	922.4	901.2	1332.3	1082.3	1053.6	0	High	0.000468604	125.569	6
Q99JW4	LIM and senescent cell antigen-like-containing domain protein 1 OS=Mus musculus GN=Lims1 PE=1 SV=3				21.2308	6	7	6	1	325	37.215	8.05	1.01	1.011	1.257	1.088	0.984	0.962	1049.6	1060.6	1604.8	1072	816.2	1026	887.8	1032.3	1015.6	993.1	0	High	0.000468604	112.176	6
P58501	PAX3- and PAX7-binding protein 1 OS=Mus musculus GN=Paxbp1 PE=1 SV=3				5.54951	6	6	6	1	919	104.771	5.67	0.989	0.946	0.989	0.951	0.826	0.849	1144.8	1132.3	87.4	1071.4	1113.3	1101.5	1059	1183.4	977.8	1004.3	0	High	0.0030843	66.3033	6
Q6KAR6	Exocyst complex component 3 OS=Mus musculus GN=Exoc3 PE=1 SV=2				10.0662	6	6	6	1	755	86.4	6.2	0.977	0.983	1.065	1.068	0.97	0.969	1113.8	1088	734.4	1069.1	1049.3	1117.2	1121.2	1106.8	1073.7	1072.7	0	High	0.000468604	115.718	6
P01831	Thy-1 membrane glycoprotein OS=Mus musculus GN=Thy1 PE=1 SV=1				24.0741	3	8	3	1	162	18.069	8.97	0.963	0.961	1.621	1.922	0.969	1.015	1154.7	1112	393.4	1068.2	430.3	697.7	827.2	697.6	676.2	708.2	0	High	0.000468604	168.622	3
Q9D1E6	Tubulin-folding cofactor B OS=Mus musculus GN=Tbcb PE=1 SV=2				26.2295	6	7	6	1	244	27.368	5.24	1.037	0.851	0.785	0.745	0.895	0.802	1210.6	1255.2	115.9	1067.5	1347.7	1057.4	1003.9	1230.8	1102	987.6	0	High	0.000468604	154.68	6
P68181	cAMP-dependent protein kinase catalytic subunit beta OS=Mus musculus GN=Prkacb PE=1 SV=2				22.792	9	11	9	1	351	40.682	8.56	1.19	0.788	0.943	1.151	0.876	1.076	1134.2	1350.2	1448.9	1064.4	1548.6	1460.5	1782.7	1304.9	1142.8	1404.4	0	High	0.000468604	198.47	9
Q6PGL7	WASH complex subunit 2 OS=Mus musculus GN=Washc2 PE=1 SV=1				5.47226	6	7	6	1	1334	145.224	4.77	1.01	1.295	1.427	1.337	1.327	1.246	813.5	821.7	287.5	1063.9	786.4	1122.4	1051.8	874.1	1159.6	1089.2	0	High	0.00160449	86.4895	6
Q99MU3	Double-stranded RNA-specific adenosine deaminase OS=Mus musculus GN=Adar PE=1 SV=2				8.48896	10	10	10	1	1178	130.365	8.7	0.945	0.937	1.028	1.088	1.013	0.996	1199.6	1133.6	776.8	1061.9	1068.7	1098.7	1162.7	1177.8	1193.3	1173.7	0	High	0.000468604	136.855	10
P48754	Breast cancer type 1 susceptibility protein homolog OS=Mus musculus GN=Brca1 PE=1 SV=3				3.86313	7	7	7	1	1812	198.671	5.76	1.017	0.881	0.972	1.031	0.925	1.088	1185.3	1205.4	1718.8	1061.9	967.2	940.4	997.3	1111.9	1028.6	1210.3	0	High	0.0095887	35.7318	7
Q99M51	Cytoplasmic protein NCK1 OS=Mus musculus GN=Nck1 PE=1 SV=1				14.8541	5	6	5	1	377	42.863	6.47	0.977	1.379	1.21	1.164	1.173	1.056	788.4	770.2	1263.8	1061.8	833.6	1008.7	969.9	945	1108.9	997.9	0	High	0.00191571	77.7462	5
Q7TSY8	Shugoshin 2 OS=Mus musculus GN=Sgo2 PE=1 SV=1				6.87285	7	7	7	1	1164	130.196	8.76	0.926	0.926	1.313	1.095	0.985	0.941	1236.8	1145.1	657.1	1060	756.2	992.5	828.1	1208.1	1190.3	1136.9	0	High	0.000468604	135.057	7
Q9Z1M8	Protein Red OS=Mus musculus GN=Ik PE=1 SV=2				14.0036	7	8	7	1	557	65.576	6.64	0.862	0.843	1.12	1.133	0.986	0.981	1458.1	1256.1	1028.3	1058.9	991.9	1111.2	1123.6	1202	1185.5	1179.6	0	High	0.00191571	80.3385	7
Q3TIX6	Far upstream element (FUSE)-binding protein 3 OS=Mus musculus GN=Fubp3 PE=1 SV=1				15.1304	9	10	7	1	575	61.922	8.38	0.99	1.082	1.242	1.271	1.148	1.198	988.4	978.6	485	1058.4	853.9	1060.4	1085.1	909.9	1044.4	1089.6	0	High	0.000468604	104.652	9
Q3UM45	Protein phosphatase 1 regulatory subunit 7 OS=Mus musculus GN=Ppp1r7 PE=1 SV=2				26.0388	8	8	8	1	361	41.266	4.92	1.31	0.831	0.81	1.078	0.931	1.219	971.6	1273.1	1188	1058.1	1634.3	1323	1761.7	1132.2	1053.8	1380.2	0	High	0.000468604	150.418	8
Q8BHA0	INO80 complex subunit C OS=Mus musculus GN=Ino80c PE=1 SV=1				16.7539	3	8	3	1	191	20.393	10.02	1.018	0.901	0.887	0.731	0.85	0.741	1152.8	1174	447.1	1058	959.1	850.5	701.4	1108.8	942	821.1	0	High	0.000468604	174.983	3
Q8BGZ4	Cell division cycle protein 23 homolog OS=Mus musculus GN=Cdc23 PE=1 SV=2				9.54774	7	8	7	1	597	68.518	7.18	1.096	0.92	1.033	1.646	0.978	1.149	1046.4	1146.8	671.4	1055.5	1046.6	1080.8	1722.4	1147	1122	1318.1	0	High	0.0030843	65.9449	7
Q9Z148	Histone-lysine N-methyltransferase EHMT2 OS=Mus musculus GN=Ehmt2 PE=1 SV=2				4.11718	5	9	5	1	1263	137.952	5.83	1.024	0.957	0.953	0.927	1.005	0.994	1075.1	1100.9	1231.2	1053.6	1016.7	968.5	942.9	1102.9	1108.3	1096.7	0	High	0.00453386	44.9034	5
O08529	Calpain-2 catalytic subunit OS=Mus musculus GN=Capn2 PE=1 SV=4				20.4286	12	17	12	1	700	79.822	4.96	1.3	0.731	0.707	0.925	0.837	1.043	1108	1440.3	1590.3	1052.4	2005.5	1416.9	1854.5	1342.5	1123.7	1400.1	0	High	0.000468604	229.226	12
Q9D0F3	Protein ERGIC-53 OS=Mus musculus GN=Lman1 PE=1 SV=1				7.54352	5	7	4	1	517	57.753	6.34	1.23	0.803	0.931	1.158	0.403	0.876	1065.6	1310.2	1093.8	1052	848.1	789.4	981.7	1390	559.9	1218.1	0	High	0.00347991	54.8866	5
B1AUN2	Eukaryotic translation initiation factor 2B, subunit 3 OS=Mus musculus GN=Eif2b3 PE=1 SV=1				17.4779	9	10	9	1	452	50.456	6.74	0.863	0.889	0.841	0.897	0.824	0.858	1370.5	1183	1541.3	1051.4	1347.3	1132.5	1208.1	1353.4	1115.4	1160.8	0	High	0.00130152	92.661	9
Q80XP8	Protein FAM76B OS=Mus musculus GN=Fam76b PE=1 SV=1				23.5988	8	10	7	1	339	38.531	9.29	0.933	0.937	1.238	1.088	0.894	1.002	1201.5	1120.5	1068.3	1050.4	1108.3	1371.5	1206.1	1236.2	1104.9	1239.2	1	High	0.000468604	151.012	8
Q6NZQ4	PAX-interacting protein 1 OS=Mus musculus GN=Paxip1 PE=1 SV=1				5.58712	5	5	5	1	1056	119.194	7.2	1.022	0.938	0.963	0.906	0.933	0.997	1090.5	1114.2	931.9	1045.2	1058.3	1018.8	959.4	1111.2	1036.6	1107.8	0	High	0.00191571	76.9687	5
P61164	Alpha-centractin OS=Mus musculus GN=Actr1a PE=1 SV=1				21.0106	7	12	2	1	376	42.587	6.64	1.059	0.907	0.768	0.775	0.785	0.786	1087.7	1151.7	652.6	1045	1365.2	1048.9	1057.5	1296.9	1017.8	1019.9	4	High	0.000468604	120.834	7
Q9JHJ0	Tropomodulin-3 OS=Mus musculus GN=Tmod3 PE=1 SV=1				18.1818	7	9	7	1	352	39.478	5.14	1.167	0.69	0.949	1.137	0.716	0.921	1295.8	1512.4	1292.7	1043.5	1431	1357.5	1626.4	1352.8	968.3	1246.1	0	High	0.000468604	130.07	7
O09167	60S ribosomal protein L21 OS=Mus musculus GN=Rpl21 PE=1 SV=3				33.75	7	13	7	1	160	18.55	10.49	1.406	0.476	0.47	0.711	0.889	1.099	1560.3	2193.9	75.4	1043.3	2599.1	1222.4	1848.5	1180.9	1049.4	1297.2	0	High	0.000468604	108.284	7
Q8C7X2	ER membrane protein complex subunit 1 OS=Mus musculus GN=Emc1 PE=1 SV=1				8.22467	8	9	8	1	997	111.535	7.43	0.941	0.797	0.73	0.852	0.807	0.908	1386.2	1304.2	1025.9	1039.5	1565.8	1143.7	1333.8	1334	1076.1	1211.1	0	High	0.000468604	130.591	8
Q9Z0H3	SWI/SNF-related matrix-associated actin-dependent regulator of chromatin subfamily B member 1 OS=Mus musculus GN=Smarcb1 PE=1 SV=1				19.2208	7	9	7	1	385	44.113	6.23	0.951	0.951	1.075	0.995	0.944	0.971	1148	1091.7	1683.1	1037.8	1075.5	1155.9	1070.3	1161.4	1096.9	1127.9	0	High	0.000468604	149.809	7
Q9QZH3	Peptidyl-prolyl cis-trans isomerase E OS=Mus musculus GN=Ppie PE=1 SV=2				21.9269	5	5	5	1	301	33.428	5.6	1.015	0.842	0.947	0.937	0.889	0.954	1212.9	1231.6	767.2	1036.9	1082.5	1024.9	1014.7	1073.4	954.1	1023.6	0	High	0.00319795	59.0069	5
D3Z2H9	Uncharacterized protein OS=Mus musculus GN=Tpm3-rs7 PE=3 SV=1				32.6613	8	11	3	1	248	28.974	4.81	1.143	0.843	1.014	1.094	0.958	1.088	1075.8	1229.6	1430.9	1036.4	2004.3	2032.7	2193.4	1071.3	1026	1165.2	5	High	0.00191571	76.7939	8
Q6P9N1	Hyccin OS=Mus musculus GN=Fam126a PE=1 SV=3				8.06142	4	4	4	1	521	57.285	7.88	1.077	1.146	1.262	1.219	1.197	1.126	839.6	904.5	656.6	1036.1	845.2	1066.7	1030.3	915.7	1096.5	1031.5	0	High	0.0030843	62.1718	4
Q99K01	Pyridoxal-dependent decarboxylase domain-containing protein 1 OS=Mus musculus GN=Pdxdc1 PE=1 SV=2				12.7065	8	9	8	1	787	87.281	5.48	1.016	0.964	1.007	1.008	0.937	0.893	1057.4	1074.5	957.1	1035.6	965.8	972.6	973.5	1047.2	981	935.4	0	High	0.000468604	159.683	8
Q7JJ13	Bromodomain-containing protein 2 OS=Mus musculus GN=Brd2 PE=1 SV=1				11.5288	10	14	8	1	798	88.012	9.13	0.966	0.909	1.167	1.196	0.987	1.181	1178.5	1138.2	980.1	1035	1036.4	1209.9	1239.2	1050.9	1036.8	1241.1	0	High	0.000911993	99.1231	10
Q8R0G9	Nuclear pore complex protein Nup133 OS=Mus musculus GN=Nup133 PE=1 SV=2				8.13853	8	8	8	1	1155	128.539	5.2	1.045	0.781	0.893	0.817	0.876	0.865	1267.9	1324.8	1488.6	1034.9	1121.5	1001.7	915.8	1218.3	1067.2	1053.4	0	High	0.00191571	79.2343	8
Q62388	Serine-protein kinase ATM OS=Mus musculus GN=Atm PE=1 SV=2				3.84866	12	12	12	1	3066	349.195	6.86	0.857	1.013	1.064	0.995	1.011	0.928	1191.8	1021	2026.6	1033.9	1023.1	1088.5	1018.1	1191.9	1204.8	1106.6	0	High	0.000911993	99.9204	12
Q05144	Ras-related C3 botulinum toxin substrate 2 OS=Mus musculus GN=Rac2 PE=1 SV=1				48.4375	8	22	4	1	192	21.427	7.61	1.316	0.602	0.7	1.027	0.76	1.26	1304.3	1716.7	585.7	1033.8	2107.4	1475.9	2164.1	1183.2	899.7	1491.4	0	High	0.000468604	467.635	8
Q9DCR2	AP-3 complex subunit sigma-1 OS=Mus musculus GN=Ap3s1 PE=1 SV=2				29.0155	5	6	5	1	193	21.718	5.39	0.89	1.116	1.245	1.138	1.024	0.97	1041.6	926.6	2181.1	1033.6	921.8	1147.4	1049.4	1133.8	1161.1	1100	0	High	0.00160449	84.015	5
Q9CYA6	Zinc finger CCHC domain-containing protein 8 OS=Mus musculus GN=Zcchc8 PE=1 SV=3				17.3484	8	10	8	1	709	77.977	4.73	0.991	0.887	1.07	1.079	0.88	0.908	1174.3	1163.9	591.5	1031.9	1000.8	1071.3	1080.2	1224.1	1077.4	1111.6	0	High	0.000468604	244.162	8
P35293	Ras-related protein Rab-18 OS=Mus musculus GN=Rab18 PE=1 SV=2				27.6699	5	6	5	1	206	23.021	5.36	0.991	0.992	0.84	0.892	0.706	0.909	1048.3	1039	572.2	1031	920.4	773.5	821.3	1065.7	751.9	968.9	0	High	0.00160449	84.0218	5
Q3UHD9	Arf-GAP with GTPase, ANK repeat and PH domain-containing protein 2 OS=Mus musculus GN=Agap2 PE=1 SV=1				7.25126	9	9	9	1	1186	124.434	9.89	1.007	0.964	1.039	1.052	0.76	0.807	1060.7	1068.6	1737.4	1030	984	1022	1035.4	1364.8	1037.1	1101.2	0	High	0.00214362	72.0695	9
P70318	Nucleolysin TIAR OS=Mus musculus GN=Tial1 PE=1 SV=1				14.0306	6	8	6	1	392	43.361	7.99	1.259	0.927	1.092	1.153	0.973	1.056	882.1	1110.6	1719.8	1029.1	930.3	1015.6	1072.6	956.8	931	1010.8	0	High	0.00130152	93.4995	6
Q99KK7	Dipeptidyl peptidase 3 OS=Mus musculus GN=Dpp3 PE=1 SV=2				14.3631	10	10	10	1	738	82.846	5.38	1.346	0.855	0.804	1.042	0.897	1.157	891.7	1200.6	1135.1	1026.5	1689.3	1358.7	1761	1165	1045.4	1347.5	0	High	0.000468604	148.859	10
Q69ZK0	Phosphatidylinositol 3,4,5-trisphosphate-dependent Rac exchanger 1 protein OS=Mus musculus GN=Prex1 PE=1 SV=2				2.84848	6	6	5	1	1650	184.818	6.29	0.859	0.946	0.842	0.886	0.648	0.639	1258.2	1080.8	433	1022.3	1025.2	863.1	907.9	1340.9	869	857	0	High	0.00434657	47.5315	6
Q8CFE3	REST corepressor 1 OS=Mus musculus GN=Rcor1 PE=1 SV=3				12.7083	6	6	6	1	480	52.682	7.03	0.92	0.896	0.978	0.948	0.76	0.778	1240.2	1141	968.2	1021.9	1002.7	980.8	950.5	1416.7	1076.2	1102.5	0	High	0.000468604	115.724	6
P08920	T-cell surface antigen CD2 OS=Mus musculus GN=Cd2 PE=1 SV=1				18.8953	8	9	8	1	344	38.39	9.63	0.96	1.016	1.278	1.331	1.232	1.328	1047.7	1005.7	1473.2	1021.6	743.7	950.3	989.8	895.2	1102.6	1188.5	0	High	0.0030843	63.3649	8
Q99J36	THUMP domain-containing protein 1 OS=Mus musculus GN=Thumpd1 PE=1 SV=1				22.2857	8	9	8	1	350	38.861	6.07	0.881	1.026	0.96	1.033	0.958	1.038	1128.4	994.6	1212.5	1020.1	1014.1	973.2	1047.5	1068.6	1023.7	1109.5	0	High	0.000468604	112.094	8
Q00612	Glucose-6-phosphate 1-dehydrogenase X OS=Mus musculus GN=G6pdx PE=1 SV=3				25.6311	12	14	12	1	515	59.225	6.49	1.243	0.692	0.795	1.085	0.791	0.993	1185.9	1473.6	937.5	1019.9	1778.2	1414	1929.8	1333.8	1054.8	1324.8	0	High	0.000468604	214.066	12
P19783	Cytochrome c oxidase subunit 4 isoform 1, mitochondrial OS=Mus musculus GN=Cox4i1 PE=1 SV=2				29.5858	5	9	5	1	169	19.518	9.23	1.225	0.678	0.832	1.095	0.851	1.181	1226.7	1502.7	871.6	1018.8	1595.9	1328.1	1747	1225.8	1043	1447.5	0	High	0.000468604	146.368	5
P97807	Fumarate hydratase, mitochondrial OS=Mus musculus GN=Fh PE=1 SV=3				17.9487	9	11	9	1	507	54.322	9.04	1.312	0.717	0.78	1.157	0.802	1.168	1082.5	1420.3	780.4	1018.2	1867	1456	2160.6	1290.9	1035	1508.2	0	High	0.000468604	127.858	9
P02754	SWISS-PROT:P02754 Beta-lactoglobulin - Bos taurus (Bovine).		Y	Y	62.3457	8	13	8	1	162	18.269	4.92	1.2	0.579	0.69	0.502	0.893	0.811	1465.7	1758.3	1998.7	1017.8	2266.8	1563.4	1137.9	1308.9	1169	1061.6	0	High	0.000468604	320.71	8
Q8CI33	CWF19-like protein 1 OS=Mus musculus GN=Cwf19l1 PE=1 SV=2				11.5456	6	7	6	1	537	60.156	7.14	0.964	1.022	1.056	1.095	0.989	0.969	1031.8	994.5	797.8	1016.3	997.7	1053.5	1092.1	1116.8	1104.8	1082.6	0	High	0.00214362	71.0198	6
P97814	Proline-serine-threonine phosphatase-interacting protein 1 OS=Mus musculus GN=Pstpip1 PE=1 SV=1				20.9639	8	9	8	1	415	47.561	5.53	1.021	0.91	0.821	0.863	0.674	0.76	1094.6	1117.2	1078.2	1016.2	1219.2	1000.6	1052.2	1405.7	947.3	1068.6	0	High	0.00214362	71.4063	8
O88532	Zinc finger RNA-binding protein OS=Mus musculus GN=Zfr PE=1 SV=2				7.91434	8	8	8	1	1074	116.786	9.04	0.998	0.781	0.736	0.781	0.812	0.882	1302.1	1299.9	908.2	1015.4	1286.7	946.4	1004.9	1217.3	988.3	1073.4	0	High	0.000468604	159.366	8
Q61074	Protein phosphatase 1G OS=Mus musculus GN=Ppm1g PE=1 SV=3				10.1476	6	6	6	1	542	58.691	4.39	1.281	0.742	0.839	1.121	0.804	1.143	1067.8	1367.5	362.3	1015.2	1494.8	1254	1676	1156.2	930.1	1321.7	0	High	0.000468604	106.229	6
Q8BH43	Wiskott-Aldrich syndrome protein family member 2 OS=Mus musculus GN=Wasf2 PE=1 SV=1				16.7002	7	12	7	1	497	54.04	5.53	0.968	1.036	0.958	1.012	0.962	1.02	1010.8	978.1	875.8	1013.2	1067.3	1022.1	1080.4	1128.4	1085.1	1151	0	High	0.000468604	217.774	7
E9Q7E2	AT-rich interactive domain 2 (ARID, RFX-like) OS=Mus musculus GN=Arid2 PE=1 SV=1				4.64989	8	9	8	1	1828	195.866	7.47	1.021	0.89	1.077	1.037	0.885	0.952	1114.8	1138.6	483.8	1013.1	1109.7	1195.3	1151.1	1167.3	1033.4	1111.8	0	High	0.00160449	84.1963	8
Q2TBA3	Mucosa-associated lymphoid tissue lymphoma translocation protein 1 homolog OS=Mus musculus GN=Malt1 PE=1 SV=2				9.13462	7	7	6	1	832	93.156	5.81	1.137	1.277	1.198	1.285	1.126	1.208	696.1	791.5	198.1	1010.4	793.5	951	1019.6	817.5	920.3	987.7	0	High	0.0030843	66.2892	7
Q3THS6	S-adenosylmethionine synthase isoform type-2 OS=Mus musculus GN=Mat2a PE=1 SV=2				21.519	8	12	8	1	395	43.661	6.48	1.324	0.709	0.762	1.035	0.894	1.283	1076	1424.7	829.8	1009.5	1844	1405.4	1908	1174.7	1050.5	1507.5	0	High	0.000468604	122.298	8
Q91WM3	U3 small nucleolar RNA-interacting protein 2 OS=Mus musculus GN=Rrp9 PE=1 SV=1				15.3684	7	7	7	1	475	52.075	7.88	0.886	0.791	0.999	1.005	0.968	0.987	1438.9	1275	1504.6	1009.1	1134.4	1133	1140	1240.6	1200.8	1224.8	0	High	0.00453386	45.1782	7
Q3U155	Coiled-coil domain-containing protein 174 OS=Mus musculus GN=Ccdc174 PE=2 SV=1				10.4925	5	7	5	1	467	53.908	6.21	0.934	1.029	1.097	0.945	1.017	0.953	1048	979.2	493.8	1008.1	867.7	952.3	820	1032.2	1049.3	984	0	High	0.00160449	84.6558	5
Q9ESX4	Nucleolar protein of 40 kDa OS=Mus musculus GN=Zcchc17 PE=1 SV=1				20.7469	5	7	5	1	241	27.454	9.63	1.138	0.923	0.996	0.832	0.998	1.017	957.2	1089.1	2127.3	1005.7	1437.2	1430.8	1196.4	1191.8	1189	1212.6	0	High	0.000468604	130.64	5
P83917	Chromobox protein homolog 1 OS=Mus musculus GN=Cbx1 PE=1 SV=1				22.1622	4	7	3	1	185	21.405	4.93	0.81	0.552	0.905	0.939	0.939	1.052	2249.4	1821.6	1892.5	1005.2	1045.5	945.9	981.8	1075.1	1009.1	1131.1	0	High	0.000468604	183.694	4
[truncated: 1,793 more rows]

## Sheet: Ttest_p110dstim vs ctrlstim
R1_Ctrl_stim	R2_Ctrl_stim	R3_Ctrl_stim	R1_p110d_stim	R2_p110d_stim	R3_p110d_stim	C: Student's T-test Significant p110d_stim_Ctrl_stim FDR=0.31	C: Student's T-test significant	N: Coverage	N: # Peptides	N: # PSMs	N: # Unique Peptides	N: # Protein Groups	N: # AAs	N: MW [kDa]	N: calc. pI	N: # Razor Peptides	N: Protein FDR Confidence Mascot	N: Exp. q-value Mascot	N: Score Mascot	N: # Peptides Mascot	N: -Log Student's T-test p-value p110d_stim_Ctrl_stim	p value (green circle indicates p ≤0.05; shaded green indicates ALSO ≥1.5x-enriched)	N: Student's T-test q-value p110d_stim_Ctrl_stim	N: Student's T-test Difference p110d_stim_Ctrl_stim	geoMean fold difference (shaded green indicates ≥1.5x-enriched AND p≤0.05)	N: Student's T-test Test statistic p110d_stim_Ctrl_stim	T: Accession	T: Protein Name	T: Description
[truncated: 3,301 more rows]

[truncated: 1 more sheets: All >1.5-fold p<0.05]
