# Supplementary material for: PI3Kδ Forms Distinct Multiprotein Complexes at the TCR Signalosome in Naïve and Differentiated CD4+ T Cells
Source: Front Immunol. 2021 Mar 8;12:631271. doi: 10.3389/fimmu.2021.631271 (PMC7982423; doi:10.3389/fimmu.2021.631271)
Supplement: Supplementary file 3 [file Data_Sheet_2.XLSX]

## Sheet: ProteinID&LabelFreeQuant
					Protein Abundance
Accession	Description	ΣCoverage	Σ# Unique Peptides		δ_unstim.	ctrl_stim.	δ_stim.		# AAs	MW [kDa]	calc. pI
Q3UDT3	Phosphatidylinositol 4,5-bisphosphate 3-kinase catalytic subunit delta isoform OS=Mus musculus GN=Pik3cd PE=2 SV=1 - [Q3UDT3_MOUSE]	76.53	2		1.60469e+09	0	7.19623e+08		1044	119.763	7.34229
O35904	Phosphatidylinositol 4,5-bisphosphate 3-kinase catalytic subunit delta isoform OS=Mus musculus GN=Pik3cd PE=1 SV=2 - [PK3CD_MOUSE]	76.51	2		1.30122e+09	0	5.91629e+08		1043	119.635	7.34229
Q9CPN9	Protein 2210010C04Rik OS=Mus musculus GN=2210010C04Rik PE=2 SV=1 - [Q9CPN9_MOUSE]	4.86	1		0	0	6.11576e+06		247	26.405	7.92822
Q3UBB6	Putative uncharacterized protein OS=Mus musculus GN=Nolc1 PE=2 SV=1 - [Q3UBB6_MOUSE]	1.81	1		6.56831e+06	0	2.23912e+06		662	68.9658	9.15869
Q60597	2-oxoglutarate dehydrogenase, mitochondrial OS=Mus musculus GN=Ogdh PE=1 SV=3 - [ODO1_MOUSE]	3.71	3		0	0	1.53064e+06		1023	116.375	6.82959
Q9EQ32	Phosphoinositide 3-kinase adapter protein 1 OS=Mus musculus GN=Pik3ap1 PE=1 SV=1 - [BCAP_MOUSE]	3.21	2		0	0	1.03431e+06		811	90.871	5.17334
P56960	Exosome component 10 OS=Mus musculus GN=Exosc10 PE=1 SV=2 - [EXOSX_MOUSE]	3.38	3		976428	0	1.00505e+06		887	100.879	8.29443
Q9D2V7	Coronin-7 OS=Mus musculus GN=Coro7 PE=2 SV=2 - [CORO7_MOUSE]	3.8	4		1.69347e+06	0	922215		922	100.749	5.77002
Q5SUA5	Unconventional myosin-Ig OS=Mus musculus GN=Myo1g PE=2 SV=1 - [MYO1G_MOUSE]	0.88	1		0	0	861357		1024	117.153	8.5874
Q91ZR3	CREB/ATF bZIP transcription factor OS=Mus musculus GN=Crebzf PE=1 SV=2 - [ZHANG_MOUSE]	1.96	1		0	0	817475		358	37.8019	5.85889
Q7JJ13	Bromodomain-containing protein 2 OS=Mus musculus GN=Brd2 PE=1 SV=1 - [BRD2_MOUSE]	1.38	1		0	0	772145		798	88.0124	9.12939
Q9R2A1	Spermatid-specific heat shock protein 70 (Fragment) OS=Mus musculus GN=Hspa1l PE=2 SV=1 - [Q9R2A1_MOUSE]	21.62	1		1.15884e+06	0	684163		111	12.1292	9.08545
Q8K2J3	Exoc2 protein (Fragment) OS=Mus musculus GN=Exoc2 PE=2 SV=1 - [Q8K2J3_MOUSE]	1.1	1		0	0	563663		636	72.1962	6.65381
Q9D7P1	40S ribosomal protein S24 OS=Mus musculus GN=Rps24 PE=2 SV=1 - [Q9D7P1_MOUSE]	9.09	1		0	0	551160		132	15.3154	10.9165
Q05DU6	Kif23 protein (Fragment) OS=Mus musculus GN=Kif23 PE=2 SV=1 - [Q05DU6_MOUSE]	2.13	1		0	0	519529		563	64.1366	8.11865
B2RQS6	Dhx36 protein OS=Mus musculus GN=Dhx36 PE=2 SV=1 - [B2RQS6_MOUSE]	3.2	3		0	0	500141		1000	113.769	8.29443
Q3UEM8	Putative uncharacterized protein (Fragment) OS=Mus musculus GN=Hspa5 PE=2 SV=1 - [Q3UEM8_MOUSE]	4.04	1		1.27807e+06	0	489646		520	56.8577	5.59229
Q0QER9	Isocitrate dehydrogenase [NADP] (Fragment) OS=Mus musculus GN=Idh1 PE=2 SV=1 - [Q0QER9_MOUSE]	3.44	1		0	0	446581		378	42.5632	6.37939
P11499	Heat shock protein HSP 90-beta OS=Mus musculus GN=Hsp90ab1 PE=1 SV=3 - [HS90B_MOUSE]	5.66	4		2.69733e+06	0	369545		724	83.2291	5.03369
Q8BGC0	HIV Tat-specific factor 1 homolog OS=Mus musculus GN=Htatsf1 PE=1 SV=1 - [HTSF1_MOUSE]	1.06	1		0	0	368800		757	86.1876	4.39893
Q8CIM8	Integrator complex subunit 4 OS=Mus musculus GN=Ints4 PE=2 SV=1 - [INT4_MOUSE]	1.14	1		0	0	155181		964	108.124	6.41748
Q6PFD9	Nuclear pore complex protein Nup98-Nup96 OS=Mus musculus GN=Nup98 PE=1 SV=2 - [NUP98_MOUSE]	0.72	1		0	0	0		1816	197.118	6.17627
Q6GQT1	Alpha-2-macroglobulin-P OS=Mus musculus GN=A2mp PE=2 SV=2 - [A2MP_MOUSE]	0.54	1		0	0	0		1474	164.248	6.60986
Q7TSY8	Shugoshin-like 2 OS=Mus musculus GN=Sgol2 PE=1 SV=1 - [SGOL2_MOUSE]	1.03	1		0	0	0		1164	130.196	8.76318
Q3URX8	Putative uncharacterized protein OS=Mus musculus GN=Gemin4 PE=2 SV=1 - [Q3URX8_MOUSE]	1.04	1		0	0	0		1058	120.102	5.12256
Q61495	Desmoglein-1-alpha OS=Mus musculus GN=Dsg1a PE=2 SV=2 - [DSG1A_MOUSE]	2.18	2		4.73156e+06	0	0		1057	114.525	4.89404
Q4FZC9	Nesprin-3 OS=Mus musculus GN=Syne3 PE=1 SV=1 - [SYNE3_MOUSE]	1.74	2		0	0	0		975	111.966	6.32861
P17427	AP-2 complex subunit alpha-2 OS=Mus musculus GN=Ap2a2 PE=1 SV=2 - [AP2A2_MOUSE]	2.03	2		0	0	0		938	103.951	6.93213
Q0VBD2	Protein MCM10 homolog OS=Mus musculus GN=Mcm10 PE=2 SV=1 - [MCM10_MOUSE]	1.24	1		0	0	0		885	98.3444	8.85107
Q8K285	FCH domain only protein 1 OS=Mus musculus GN=Fcho1 PE=1 SV=2 - [FCHO1_MOUSE]	0.92	1		1.38267e+06	0	0		873	95.0624	7.10791
Q69Z66	Histone H2A deubiquitinase MYSM1 OS=Mus musculus GN=Mysm1 PE=2 SV=2 - [MYSM1_MOUSE]	2.32	2		1.09911e+06	0	0		819	93.4162	5.2876
Q8K327	Chromosome alignment-maintaining phosphoprotein 1 OS=Mus musculus GN=Champ1 PE=1 SV=1 - [CHAP1_MOUSE]	1.12	1		1.02963e+06	0	0		802	87.5058	7.85498
Q8C1D8	Protein IWS1 homolog OS=Mus musculus GN=Iws1 PE=1 SV=1 - [IWS1_MOUSE]	3	2		756205	0	0		766	85.1971	4.66553
Q3TR43	Putative uncharacterized protein OS=Mus musculus GN=Dpp4 PE=2 SV=1 - [Q3TR43_MOUSE]	1.37	1		0	0	0		729	83.7766	6.39209
Q8BXQ4	Putative uncharacterized protein OS=Mus musculus GN=Ipo11 PE=2 SV=1 - [Q8BXQ4_MOUSE]	1.26	1		0	0	0		712	82.1074	5.65576
D3Z2E3	RalBP1-associated Eps domain-containing protein 1 OS=Mus musculus GN=Reps1 PE=2 SV=1 - [D3Z2E3_MOUSE]	1.7	1		0	0	0		705	76.7797	5.69385
Q6ZQ53	MKIAA0765 protein (Fragment) OS=Mus musculus GN=Cpne1 PE=2 SV=1 - [Q6ZQ53_MOUSE]	4.22	2		0	0	0		569	61.5296	8.93896
Q3UF58	Catalase OS=Mus musculus GN=Cat PE=2 SV=1 - [Q3UF58_MOUSE]	2.47	1		2.05511e+06	0	0		526	59.6606	7.88428
Q99JF8	PC4 and SFRS1-interacting protein OS=Mus musculus GN=Psip1 PE=1 SV=1 - [PSIP1_MOUSE]	1.52	1		0	0	0		528	59.6605	9.12939
Q3USZ5	Putative uncharacterized protein (Fragment) OS=Mus musculus GN=Nop56 PE=2 SV=1 - [Q3USZ5_MOUSE]	4.4	2		0	0	0		523	58.1388	8.89502
Q8C5L1	Putative uncharacterized protein (Fragment) OS=Mus musculus GN=Mcm6 PE=2 SV=1 - [Q8C5L1_MOUSE]	1.64	1		0	0	0		489	55.2758	5.61768
Q64291	Keratin, type I cytoskeletal 12 OS=Mus musculus GN=Krt12 PE=1 SV=2 - [K1C12_MOUSE]	1.85	1		3.56391e+06	0	0		487	52.4318	4.81787
Q9QXY7	Membrane transport protein XK OS=Mus musculus GN=Xk PE=1 SV=1 - [XK_MOUSE]	1.35	1		0	0	0		446	51.0807	8.19189
Q8C553	Putative uncharacterized protein (Fragment) OS=Mus musculus GN=Lmnb1 PE=2 SV=1 - [Q8C553_MOUSE]	3.87	2		3.07827e+06	0	0		413	47.4612	5.23682
Q05DT4	Cdc5l protein OS=Mus musculus GN=Cdc5l PE=2 SV=1 - [Q05DT4_MOUSE]	2.89	1		1.26035e+06	0	0		415	47.3848	9.31982
P17182	Alpha-enolase OS=Mus musculus GN=Eno1 PE=1 SV=3 - [ENOA_MOUSE]	7.14	3		2.34726e+06	0	0		434	47.1112	6.80029
Q9QZQ8	Core histone macro-H2A.1 OS=Mus musculus GN=H2afy PE=1 SV=3 - [H2AY_MOUSE]	2.69	1		3.1696e+06	0	0		372	39.7105	9.80322
Q99L45	Eukaryotic translation initiation factor 2 subunit 2 OS=Mus musculus GN=Eif2s2 PE=1 SV=1 - [IF2B_MOUSE]	8.16	3		2.17055e+06	0	0		331	38.0682	5.79541
Q3ULF5	Putative uncharacterized protein (Fragment) OS=Mus musculus GN=Top1 PE=2 SV=1 - [Q3ULF5_MOUSE]	3.44	1		0	0	0		291	35.1141	9.33447
Q9Z204	Heterogeneous nuclear ribonucleoproteins C1/C2 OS=Mus musculus GN=Hnrnpc PE=1 SV=1 - [HNRPC_MOUSE]	3.83	1		0	0	0		313	34.3639	5.04639
Q9R0T7	MCG15085 OS=Mus musculus GN=Try4 PE=2 SV=1 - [Q9R0T7_MOUSE]	8.13	1		2.23787e+07	0	0		246	26.2569	5.80811
Q792Z1	MCG140784 OS=Mus musculus GN=Try10 PE=2 SV=1 - [Q792Z1_MOUSE]	4.07	1		1.60025e+06	0	0		246	26.2039	5.8335
Q3TBQ1	Putative uncharacterized protein OS=Mus musculus GN=Krt80 PE=2 SV=1 - [Q3TBQ1_MOUSE]	4.52	1		3.46258e+06	0	0		221	24.6534	5.42725
H3BLP7	Heterogeneous nuclear ribonucleoprotein K (Fragment) OS=Mus musculus GN=Hnrnpk PE=4 SV=1 - [H3BLP7_MOUSE]	5.71	1		7.02139e+06	0	0		210	23.3491	8.85107
I7HLV2	60S ribosomal protein L10 (Fragment) OS=Mus musculus GN=Rpl10 PE=4 SV=1 - [I7HLV2_MOUSE]	5.97	1		0	0	0		201	23.0571	10.0083
Q1WWK3	Hist1h1b protein (Fragment) OS=Mus musculus GN=Hist1h1b PE=2 SV=1 - [Q1WWK3_MOUSE]	9.01	1		7.87775e+06	0	0		222	22.4314	10.9165
Q8C4M2	Putative uncharacterized protein OS=Mus musculus GN=Gm9920 PE=2 SV=1 - [Q8C4M2_MOUSE]	4.65	1		4.64756e+06	0	0		129	13.4108	8.70459
P83882	60S ribosomal protein L36a OS=Mus musculus GN=Rpl36a PE=2 SV=2 - [RL36A_MOUSE]	8.49	1		0	0	0		106	12.4328	10.5796
A7ISP9	EMAP-like protein 4 OS=Mus musculus GN=Eml4 PE=2 SV=1 - [A7ISP9_MOUSE]	1.02	1		0	449447	0		977	108.642	6.40479
Q3TFE8	Putative uncharacterized protein OS=Mus musculus GN=Kpnb1 PE=2 SV=1 - [Q3TFE8_MOUSE]	3.09	2		0	547288	508802		875	97.051	4.77979
O08749	Dihydrolipoyl dehydrogenase, mitochondrial OS=Mus musculus GN=Dld PE=1 SV=2 - [DLDH_MOUSE]	5.11	2		1.28819e+06	558277	0		509	54.2382	7.89893
Q8CB43	Putative uncharacterized protein OS=Mus musculus GN=Zfp148 PE=2 SV=1 - [Q8CB43_MOUSE]	5.14	3		1.42135e+06	595618	0		701	78.3987	7.53271
Q4U108	NF-kB2 splice variant 1 OS=Mus musculus GN=Nfkb2 PE=2 SV=1 - [Q4U108_MOUSE]	1.8	1		0	686698	0		776	84.1522	6.84424
Q8CD97	Putative uncharacterized protein (Fragment) OS=Mus musculus GN=Stat2 PE=2 SV=1 - [Q8CD97_MOUSE]	5.07	3		0	743238	334131		671	76.2678	5.13525
B1AUX5	Protein Arhgap4 OS=Mus musculus GN=Arhgap4 PE=4 SV=1 - [B1AUX5_MOUSE]	6.53	5		0	758389	0		934	104.033	6.53662
G5E8J9	SCY1-like protein 2 OS=Mus musculus GN=Scyl2 PE=2 SV=1 - [G5E8J9_MOUSE]	2.48	2		0	780930	0		929	103.123	8.01611
P35831	Tyrosine-protein phosphatase non-receptor type 12 OS=Mus musculus GN=Ptpn12 PE=1 SV=3 - [PTN12_MOUSE]	3.74	2		238316	790197	0		775	86.4725	5.98584
Q3U7S9	Putative uncharacterized protein (Fragment) OS=Mus musculus GN=Mvp PE=2 SV=1 - [Q3U7S9_MOUSE]	2.83	1		0	813118	0		495	55.7013	5.88428
Q8K1X4	NCK associated protein 1 like OS=Mus musculus GN=Nckap1l PE=2 SV=1 - [Q8K1X4_MOUSE]	2.91	3		0	837855	0		1134	128.822	6.63916
A2N494	Aberrantly recombined kappa chain Vk8/J1 region (Fragment) OS=Mus musculus PE=4 SV=1 - [A2N494_MOUSE]	7.89	1		0	844236	0		114	12.6242	9.01221
O35382	Exocyst complex component 4 OS=Mus musculus GN=Exoc4 PE=1 SV=2 - [EXOC4_MOUSE]	2.46	2		0	862336	518635		975	110.475	6.49365
Q9ES52	Phosphatidylinositol 3,4,5-trisphosphate 5-phosphatase 1 OS=Mus musculus GN=Inpp5d PE=1 SV=2 - [SHIP1_MOUSE]	1.68	2		0	945514	0		1191	133.458	7.79639
D3Z5I1	Zinc finger CCCH-type antiviral protein 1 OS=Mus musculus GN=Zc3hav1 PE=2 SV=1 - [D3Z5I1_MOUSE]	8.84	8		2.32163e+06	978025	752706		996	112.461	8.07471
Q3UQM7	Putative uncharacterized protein OS=Mus musculus GN=Slc7a5 PE=2 SV=1 - [Q3UQM7_MOUSE]	2.73	1		1.4339e+06	986942	1.15746e+06		512	55.8355	7.89893
Q8BSJ6	Putative uncharacterized protein (Fragment) OS=Mus musculus GN=Pml PE=2 SV=1 - [Q8BSJ6_MOUSE]	3.13	2		0	1.01301e+06	2.0737e+06		543	59.7682	5.5415
D6RH37	Serine/threonine-protein kinase N1 OS=Mus musculus GN=Pkn1 PE=2 SV=1 - [D6RH37_MOUSE]	1.26	1		0	1.02429e+06	0		796	87.1404	8.38232
A2AM65	Heterochromatin protein 1-binding protein 3 (Fragment) OS=Mus musculus GN=Hp1bp3 PE=2 SV=1 - [A2AM65_MOUSE]	7.53	2		0	1.06044e+06	0		292	32.519	9.36377
Q3TVD9	Putative uncharacterized protein OS=Mus musculus GN=Mccc1 PE=2 SV=1 - [Q3TVD9_MOUSE]	6.28	3		0	1.07039e+06	0		494	54.8184	6.45557
F8WH20	Oxysterol-binding protein OS=Mus musculus GN=Osbpl3 PE=2 SV=1 - [F8WH20_MOUSE]	1.47	1		0	1.0797e+06	0		819	92.9629	6.53662
Q9Z1Z0	General vesicular transport factor p115 OS=Mus musculus GN=Uso1 PE=1 SV=2 - [USO1_MOUSE]	3.34	3		0	1.08931e+06	0		959	106.917	4.93213
Q8BNF8	Putative uncharacterized protein OS=Mus musculus GN=Vcp PE=2 SV=1 - [Q8BNF8_MOUSE]	1.66	1		0	1.13188e+06	0		723	80.099	5.23682
P12970	60S ribosomal protein L7a OS=Mus musculus GN=Rpl7a PE=2 SV=2 - [RL7A_MOUSE]	4.14	1		0	1.15033e+06	0		266	29.958	10.5649
Q6KB05	ScFv B8E5 protein (Fragment) OS=Mus musculus GN=scFv B8E5 PE=1 SV=1 - [Q6KB05_MOUSE]	3.53	1		0	1.17388e+06	0		255	27.4282	8.5874
Q8C1I9	Putative uncharacterized protein OS=Mus musculus GN=Cep97 PE=2 SV=1 - [Q8C1I9_MOUSE]	1.55	1		0	1.17393e+06	552122		582	65.3874	6.43018
Q9QZE5	Coatomer subunit gamma-1 OS=Mus musculus GN=Copg1 PE=2 SV=1 - [COPG1_MOUSE]	2.4	2		914436	1.20399e+06	0		874	97.4504	5.35107
A0JLN0	Sf3b1 protein (Fragment) OS=Mus musculus GN=Sf3b1 PE=2 SV=1 - [A0JLN0_MOUSE]	2.42	1		0	1.20509e+06	0		496	54.3708	6.1001
E9PUX4	60S ribosomal protein L6 OS=Mus musculus GN=Gm5428 PE=3 SV=1 - [E9PUX4_MOUSE]	5.74	2		0	1.35673e+06	0		296	33.5699	10.6968
A1L2Z3	C230096C10Rik protein OS=Mus musculus GN=Emc1 PE=2 SV=1 - [A1L2Z3_MOUSE]	5.82	5		3.92662e+06	1.38381e+06	960911		997	111.563	7.43018
G3X8U8	Poly (ADP-ribose) glycohydrolase, isoform CRA_c OS=Mus musculus GN=Parg PE=4 SV=1 - [G3X8U8_MOUSE]	10.09	9		4.69166e+06	1.43012e+06	1.42428e+06		961	108.485	6.81494
P11247	Myeloperoxidase OS=Mus musculus GN=Mpo PE=2 SV=2 - [PERM_MOUSE]	1.67	1		0	1.4895e+06	0		718	81.1298	9.5542
Q3TWX1	Putative uncharacterized protein OS=Mus musculus GN=Eef2 PE=2 SV=1 - [Q3TWX1_MOUSE]	5.94	4		5.58685e+06	1.49685e+06	0		858	95.2189	6.82959
B2RUA5	SAPS domain family, member 1 OS=Mus musculus GN=Ppp6r1 PE=2 SV=1 - [B2RUA5_MOUSE]	10.51	6		2.40654e+06	1.51132e+06	1.32963e+06		856	94.4975	4.64014
Q569Z6	Thyroid hormone receptor-associated protein 3 OS=Mus musculus GN=Thrap3 PE=1 SV=1 - [TR150_MOUSE]	3.79	4		1.9517e+06	1.55676e+06	885102		951	108.114	10.1694
P68373	Tubulin alpha-1C chain OS=Mus musculus GN=Tuba1c PE=1 SV=1 - [TBA1C_MOUSE]	10.69	4		2.98115e+06	1.64451e+06	0		449	49.8775	5.09717
Q02257	Junction plakoglobin OS=Mus musculus GN=Jup PE=1 SV=3 - [PLAK_MOUSE]	11.54	8		2.36135e+06	1.64639e+06	0		745	81.7488	6.13818
P26450	Phosphatidylinositol 3-kinase regulatory subunit alpha OS=Mus musculus GN=Pik3r1 PE=1 SV=2 - [P85A_MOUSE]	42.68	32		2.4731e+07	1.65776e+06	1.15929e+07		724	83.4654	6.27783
Q8BIJ6	Isoleucine--tRNA ligase, mitochondrial OS=Mus musculus GN=Iars2 PE=2 SV=1 - [SYIM_MOUSE]	10.28	8		0	1.68613e+06	1.3953e+06		1012	112.732	6.81494
D3Z510	Fructose-bisphosphate aldolase A (Fragment) OS=Mus musculus GN=Aldoa PE=2 SV=1 - [D3Z510_MOUSE]	21.37	2		0	1.72808e+06	1.25183e+06		131	14.1685	8.14795
F6RPJ9	Insulin-degrading enzyme (Fragment) OS=Mus musculus GN=Ide PE=3 SV=1 - [F6RPJ9_MOUSE]	8.92	8		0	1.72925e+06	1.38932e+06		987	114.188	6.26514
P52480	Pyruvate kinase PKM OS=Mus musculus GN=Pkm PE=1 SV=4 - [KPYM_MOUSE]	18.46	7		2.20511e+06	1.75775e+06	1.44402e+06		531	57.808	7.47412
Q9CRK7	Putative uncharacterized protein (Fragment) OS=Mus musculus GN=Psmd2 PE=2 SV=1 - [Q9CRK7_MOUSE]	12.71	1		0	1.76127e+06	0		118	12.854	6.78564
A2A3Z2	Transcriptional regulator Kaiso (Fragment) OS=Mus musculus GN=Zbtb33 PE=2 SV=1 - [A2A3Z2_MOUSE]	10.37	6		2.10553e+06	1.79929e+06	1.18096e+06		617	67.9138	5.2749
Q61210	Rho guanine nucleotide exchange factor 1 OS=Mus musculus GN=Arhgef1 PE=1 SV=2 - [ARHG1_MOUSE]	8.04	6		1.11435e+06	1.85359e+06	591527		920	102.741	5.60498
Q3UHY0	Putative uncharacterized protein OS=Mus musculus GN=Slc4a1ap PE=2 SV=1 - [Q3UHY0_MOUSE]	4.54	2		1.98102e+06	1.89222e+06	0		463	52.3029	4.85596
F6SJS2	Host cell factor 1 (Fragment) OS=Mus musculus GN=Hcfc1 PE=4 SV=1 - [F6SJS2_MOUSE]	1.47	1		1.98853e+06	1.91516e+06	0		612	63.2445	4.7417
E9Q0U7	Heat shock protein 105 kDa OS=Mus musculus GN=Hsph1 PE=2 SV=1 - [E9Q0U7_MOUSE]	11.63	9		1.97406e+06	1.9219e+06	2.09387e+06		817	91.62	5.59229
S4R2T8	Disks large homolog 1 OS=Mus musculus GN=Dlg1 PE=4 SV=1 - [S4R2T8_MOUSE]	8.96	4		2.05133e+06	1.93995e+06	0		558	60.6782	5.99854
Q9CSH3	Exosome complex exonuclease RRP44 OS=Mus musculus GN=Dis3 PE=2 SV=4 - [RRP44_MOUSE]	11.27	9		1.63741e+06	1.94446e+06	1.01227e+06		958	108.769	7.53271
F6XC25	Coiled-coil and C2 domain-containing protein 1B (Fragment) OS=Mus musculus GN=Cc2d1b PE=4 SV=1 - [F6XC25_MOUSE]	11.82	8		2.17848e+06	1.97859e+06	1.49665e+06		770	84.9609	5.87158
P52479	Ubiquitin carboxyl-terminal hydrolase 10 OS=Mus musculus GN=Usp10 PE=1 SV=3 - [UBP10_MOUSE]	5.81	4		0	2.00847e+06	1.14508e+06		792	86.9677	5.17334
Q8C213	Putative uncharacterized protein (Fragment) OS=Mus musculus GN=Atp2a3 PE=2 SV=1 - [Q8C213_MOUSE]	8.74	6		2.3453e+06	2.05753e+06	1.22398e+06		927	101.334	5.5415
Q05CX1	Mgea5 protein (Fragment) OS=Mus musculus GN=Mgea5 PE=2 SV=1 - [Q05CX1_MOUSE]	3.8	2		0	2.09339e+06	998190		606	68.1507	4.85596
P10852	4F2 cell-surface antigen heavy chain OS=Mus musculus GN=Slc3a2 PE=1 SV=1 - [4F2_MOUSE]	11.03	5		1.23008e+06	2.16088e+06	2.03044e+06		526	58.3003	5.90967
Q9CT71	Putative uncharacterized protein (Fragment) OS=Mus musculus GN=Pccb PE=2 SV=1 - [Q9CT71_MOUSE]	27.38	2		0	2.16202e+06	0		84	9.21983	8.03076
Q1A602	Non-muscle alpha-actinin 4 OS=Mus musculus GN=Actn4 PE=2 SV=1 - [Q1A602_MOUSE]	20.97	16		2.25887e+06	2.19481e+06	2.44509e+06		911	104.849	5.43994
Q8C8L6	Putative uncharacterized protein OS=Mus musculus GN=Parp10 PE=2 SV=1 - [Q8C8L6_MOUSE]	12.15	6		0	2.20077e+06	561906		675	73.2498	4.81787
Q8C443	Nuclear factor of activated T-cells c2 isoform IA-IIS-VIIa OS=Mus musculus GN=Nfatc2 PE=2 SV=1 - [Q8C443_MOUSE]	7.52	3		0	2.2104e+06	1.20149e+06		452	48.8774	8.90967
B1AZS9	Peroxiredoxin-4 (Fragment) OS=Mus musculus GN=Prdx4 PE=2 SV=1 - [B1AZS9_MOUSE]	6.55	2		1.28252e+06	2.2236e+06	0		229	26.3744	5.98584
G3UZ33	26S proteasome non-ATPase regulatory subunit 11 (Fragment) OS=Mus musculus GN=Psmd11 PE=2 SV=1 - [G3UZ33_MOUSE]	10.53	1		0	2.2272e+06	729530		114	12.9338	7.86963
P16858	Glyceraldehyde-3-phosphate dehydrogenase OS=Mus musculus GN=Gapdh PE=1 SV=2 - [G3P_MOUSE]	20.12	6		7.31611e+06	2.24977e+06	1.95108e+06		333	35.7872	8.25049
Q3UZL8	Putative uncharacterized protein (Fragment) OS=Mus musculus GN=Srp72 PE=2 SV=1 - [Q3UZL8_MOUSE]	11.57	6		3.11058e+06	2.29871e+06	825847		553	61.9019	7.09326
Q9EQH2	Endoplasmic reticulum aminopeptidase 1 OS=Mus musculus GN=Erap1 PE=2 SV=2 - [ERAP1_MOUSE]	14.52	12		3.01307e+06	2.37511e+06	3.60684e+06		930	106.531	6.20166
Q8K224	N-acetyltransferase 10 OS=Mus musculus GN=Nat10 PE=2 SV=1 - [NAT10_MOUSE]	12.6	11		3.39114e+06	2.38193e+06	972634		1024	115.346	8.32373
Q8K1R7	Serine/threonine-protein kinase Nek9 OS=Mus musculus GN=Nek9 PE=1 SV=2 - [NEK9_MOUSE]	11.48	9		2.61753e+06	2.39635e+06	1.43013e+06		984	107.075	5.63037
Q3U0J8	TBC1 domain family member 2B OS=Mus musculus GN=Tbc1d2b PE=1 SV=2 - [TBD2B_MOUSE]	7.15	6		1.6148e+06	2.42135e+06	541043		965	109.881	6.02393
G3X8Y3	N-alpha-acetyltransferase 15, NatA auxiliary subunit OS=Mus musculus GN=Naa15 PE=4 SV=1 - [G3X8Y3_MOUSE]	2.89	3		1.99424e+06	2.43824e+06	680661		865	101.031	7.51807
Q8VDN2	Sodium/potassium-transporting ATPase subunit alpha-1 OS=Mus musculus GN=Atp1a1 PE=1 SV=1 - [AT1A1_MOUSE]	14.27	12		1.54267e+06	2.50584e+06	604870		1023	112.91	5.45264
Q64737	Trifunctional purine biosynthetic protein adenosine-3 OS=Mus musculus GN=Gart PE=2 SV=3 - [PUR2_MOUSE]	35.35	24		3.19058e+06	2.62032e+06	5.22887e+06		1010	107.436	6.68311
E9PZW0	Desmoplakin OS=Mus musculus GN=Dsp PE=2 SV=1 - [E9PZW0_MOUSE]	3.59	8		4.18397e+06	2.63512e+06	823753		2284	261.257	6.91748
D3YVL0	Putative helicase MOV-10 OS=Mus musculus GN=Mov10 PE=4 SV=1 - [D3YVL0_MOUSE]	20.22	17		3.66158e+06	2.64061e+06	3.24322e+06		1004	113.528	8.98291
B0V2N8	Annexin (Fragment) OS=Mus musculus GN=Anxa2 PE=2 SV=1 - [B0V2N8_MOUSE]	25	4		3.24311e+06	2.656e+06	943048		176	19.5841	5.96045
Q91ZA3	Propionyl-CoA carboxylase alpha chain, mitochondrial OS=Mus musculus GN=Pcca PE=2 SV=2 - [PCCA_MOUSE]	18.92	14		3.3726e+06	2.71218e+06	354880		724	79.8711	7.25439
Q3TIV2	Putative uncharacterized protein OS=Mus musculus GN=Zc3h11a PE=2 SV=1 - [Q3TIV2_MOUSE]	14.65	9		2.07194e+06	2.71782e+06	1.14856e+06		792	86.3663	8.22119
A1L0V6	Ddx58 protein (Fragment) OS=Mus musculus GN=Ddx58 PE=2 SV=1 - [A1L0V6_MOUSE]	15.48	13		4.45369e+06	2.72913e+06	1.75567e+06		924	105.618	6.72705
B2RXR6	Serine/threonine-protein phosphatase 6 regulatory ankyrin repeat subunit B OS=Mus musculus GN=Ankrd44 PE=2 SV=1 - [ANR44_MOUSE]	14.5	11		2.87302e+06	2.82036e+06	1.78721e+06		993	107.317	6.41748
Q3TW74	Putative uncharacterized protein OS=Mus musculus GN=Mthfd1 PE=2 SV=1 - [Q3TW74_MOUSE]	36.9	27		2.34678e+06	2.83564e+06	5.44106e+06		935	101.106	7.26904
B2RY27	MCG125789, isoform CRA_a OS=Mus musculus GN=Taok3 PE=2 SV=1 - [B2RY27_MOUSE]	5.46	4		2.28984e+06	2.85367e+06	1.62874e+06		898	105.298	7.35693
Q8CGY8	UDP-N-acetylglucosamine--peptide N-acetylglucosaminyltransferase 110 kDa subunit OS=Mus musculus GN=Ogt PE=1 SV=2 - [OGT1_MOUSE]	11.66	11		2.50942e+06	2.86761e+06	2.51342e+06		1046	116.877	6.69775
Q61646	Haptoglobin OS=Mus musculus GN=Hp PE=1 SV=1 - [HPT_MOUSE]	2.59	1		0	2.93672e+06	1.23111e+06		347	38.7275	6.29053
Q5SVG5	AP-1 complex subunit beta-1 OS=Mus musculus GN=Ap1b1 PE=2 SV=1 - [Q5SVG5_MOUSE]	19.21	4		3.81047e+06	2.98031e+06	2.1826e+06		916	101.128	5.22412
P43247	DNA mismatch repair protein Msh2 OS=Mus musculus GN=Msh2 PE=2 SV=1 - [MSH2_MOUSE]	23.1	17		3.25272e+06	3.02137e+06	2.4165e+06		935	104.085	5.96045
A0JLV3	Histone H2B (Fragment) OS=Mus musculus GN=Hist1h2bj PE=2 SV=1 - [A0JLV3_MOUSE]	25.2	3		4.1466e+06	3.1533e+06	0		123	13.5704	10.3892
Q3TLH6	Putative uncharacterized protein OS=Mus musculus GN=Fabp5 PE=2 SV=1 - [Q3TLH6_MOUSE]	6.92	1		3.91308e+06	3.18093e+06	0		130	14.4059	6.0874
Q8VDM6	Heterogeneous nuclear ribonucleoprotein U-like protein 1 OS=Mus musculus GN=Hnrnpul1 PE=1 SV=1 - [HNRL1_MOUSE]	16.18	12		4.45515e+06	3.18195e+06	2.52766e+06		859	95.9425	6.58057
B8YJF9	Lactoferrin OS=Mus musculus GN=Ltf PE=2 SV=1 - [B8YJF9_MOUSE]	3.96	2		4.9721e+06	3.18485e+06	3.57297e+06		707	77.76	8.55811
P25206	DNA replication licensing factor MCM3 OS=Mus musculus GN=Mcm3 PE=1 SV=2 - [MCM3_MOUSE]	11.08	9		2.85257e+06	3.30126e+06	436018		812	91.4892	5.5542
F7CBP1	Eukaryotic translation initiation factor 4 gamma 2 OS=Mus musculus GN=Eif4g2 PE=4 SV=1 - [F7CBP1_MOUSE]	14.17	12		3.90517e+06	3.31958e+06	2.03662e+06		868	97.8267	6.99072
Q9DBG3	AP-2 complex subunit beta OS=Mus musculus GN=Ap2b1 PE=1 SV=1 - [AP2B1_MOUSE]	19.21	6		3.91564e+06	3.40979e+06	2.34415e+06		937	104.516	5.37646
Q8BHN3	Neutral alpha-glucosidase AB OS=Mus musculus GN=Ganab PE=1 SV=1 - [GANAB_MOUSE]	22.03	19		2.40332e+06	3.65917e+06	6.59304e+06		944	106.844	6.06201
Q3TZ32	Putative uncharacterized protein OS=Mus musculus GN=Aars PE=2 SV=1 - [Q3TZ32_MOUSE]	19.73	17		2.35109e+06	3.7313e+06	3.32424e+06		968	106.793	5.66846
Q00PI9	Heterogeneous nuclear ribonucleoprotein U-like protein 2 OS=Mus musculus GN=Hnrnpul2 PE=1 SV=2 - [HNRL2_MOUSE]	7.25	6		4.01763e+06	3.77144e+06	0		745	84.8878	4.89404
Q6P5F9	Exportin-1 OS=Mus musculus GN=Xpo1 PE=1 SV=1 - [XPO1_MOUSE]	19.98	18		4.52838e+06	4.07301e+06	4.3143e+06		1071	123.013	6.07471
Q6P2K6	Serine/threonine-protein phosphatase 4 regulatory subunit 3A OS=Mus musculus GN=Smek1 PE=1 SV=1 - [P4R3A_MOUSE]	10.61	9		5.45622e+06	4.0795e+06	0		820	93.7831	4.89404
E9Q5B5	Hexokinase-2 OS=Mus musculus GN=Hk2 PE=2 SV=1 - [E9Q5B5_MOUSE]	19.35	13		2113697	4.08093e+06	3.41438e+06		889	99.1501	6.0874
Q99MR6	Serrate RNA effector molecule homolog OS=Mus musculus GN=Srrt PE=1 SV=1 - [SRRT_MOUSE]	18.06	18		4.75612e+06	4.13204e+06	3.53808e+06		875	100.39	5.97314
P49717	DNA replication licensing factor MCM4 OS=Mus musculus GN=Mcm4 PE=2 SV=1 - [MCM4_MOUSE]	21.93	16		5.27847e+06	4.1781e+06	1.10772e+06		862	96.6756	7.1958
Q3T9X3	Dynamin-2 OS=Mus musculus GN=Dnm2 PE=2 SV=1 - [Q3T9X3_MOUSE]	12.67	10		4.11341e+06	4.1959e+06	0		860	97.1346	7.62061
Q9DBR1	5'-3' exoribonuclease 2 OS=Mus musculus GN=Xrn2 PE=1 SV=1 - [XRN2_MOUSE]	16.51	12		3.39914e+06	4.21589e+06	3.57301e+06		951	108.618	7.59131
Q91YR7	Pre-mRNA-processing factor 6 OS=Mus musculus GN=Prpf6 PE=2 SV=1 - [PRP6_MOUSE]	23.59	23		3.3155e+06	4.22294e+06	2.64743e+06		941	106.655	8.08936
O55029	Coatomer subunit beta' OS=Mus musculus GN=Copb2 PE=2 SV=2 - [COPB2_MOUSE]	20.77	16		4.73724e+06	4.31437e+06	0		905	102.384	5.30029
Q6NV99	Protein Haus6 OS=Mus musculus GN=Haus6 PE=2 SV=1 - [Q6NV99_MOUSE]	16.51	14		2.6512e+06	4.35089e+06	1.67733e+06		933	105.539	6.66846
Q9WU78	Programmed cell death 6-interacting protein OS=Mus musculus GN=Pdcd6ip PE=1 SV=3 - [PDC6I_MOUSE]	24.28	17		4.15266e+06	4.4743e+06	0		869	95.9642	6.52197
Q3TXX3	Protrudin OS=Mus musculus GN=Zfyve27 PE=1 SV=2 - [ZFY27_MOUSE]	1.45	1		0	4.52836e+06	0		415	46.1718	5.35107
Q3U8I1	Putative uncharacterized protein (Fragment) OS=Mus musculus GN=Clic4 PE=2 SV=1 - [Q3U8I1_MOUSE]	8.82	1		0	4.76804e+06	0		68	7.8451	9.12939
G3UVV4	Hexokinase 1, isoform CRA_f OS=Mus musculus GN=Hk1 PE=3 SV=1 - [G3UVV4_MOUSE]	33.81	23		3.00526e+06	4.77565e+06	4.97589e+06		917	101.808	6.66846
F8WIX8	Histone H2A OS=Mus musculus GN=Hist1h2al PE=2 SV=1 - [F8WIX8_MOUSE]	22.4	2		0	4.89308e+06	2339015		125	13.5987	10.7407
G8JL40	Lysine-specific histone demethylase 1A (Fragment) OS=Mus musculus GN=Kdm1a PE=4 SV=1 - [G8JL40_MOUSE]	24.16	14		3.9738e+06	4.91796e+06	2.50243e+06		683	75.4856	6.80029
Q9QZD4	DNA repair endonuclease XPF OS=Mus musculus GN=Ercc4 PE=2 SV=3 - [XPF_MOUSE]	36.1	18		6.22408e+06	5.14489e+06	2.73442e+06		917	103.625	7.7085
Q02053	Ubiquitin-like modifier-activating enzyme 1 OS=Mus musculus GN=Uba1 PE=1 SV=1 - [UBA1_MOUSE]	31.19	26		5.71256e+06	5.22046e+06	6.2989e+06		1058	117.734	5.65576
E9Q2A6	Protein-tyrosine kinase 2-beta OS=Mus musculus GN=Ptk2b PE=2 SV=1 - [E9Q2A6_MOUSE]	18.51	15		4.53955e+06	5.2932e+06	2.1297e+06		967	111.032	6.03662
Q3V3R1	Monofunctional C1-tetrahydrofolate synthase, mitochondrial OS=Mus musculus GN=Mthfd1l PE=1 SV=2 - [C1TM_MOUSE]	35.21	28		3.62848e+06	5.35774e+06	5.11792e+06		977	105.662	7.02002
Q3UUC1	Putative uncharacterized protein (Fragment) OS=Mus musculus GN=Ercc4 PE=2 SV=1 - [Q3UUC1_MOUSE]	36.32	1		6.78659e+06	5.41508e+06	2.79249e+06		380	43.6251	7.92822
P10126	Elongation factor 1-alpha 1 OS=Mus musculus GN=Eef1a1 PE=1 SV=3 - [EF1A1_MOUSE]	22.29	9		5.02843e+06	5.45143e+06	2.12958e+06		462	50.0821	9.01221
B7STB7	Annexin OS=Mus musculus GN=Anxa1 PE=2 SV=1 - [B7STB7_MOUSE]	12.43	4		0	5.54132e+06	0		346	38.726	7.37158
Q99L75	Heat shock protein 4 OS=Mus musculus GN=Hspa4 PE=2 SV=1 - [Q99L75_MOUSE]	40.67	28		5.12091e+06	5.64174e+06	6.99281e+06		841	94.0213	5.21143
Q921I1	Serotransferrin OS=Mus musculus GN=Tf PE=1 SV=1 - [TRFE_MOUSE]	4.16	2		0	5.8631e+06	3.59847e+06		697	76.6737	7.18115
G3UZ34	116 kDa U5 small nuclear ribonucleoprotein component OS=Mus musculus GN=Eftud2 PE=2 SV=1 - [G3UZ34_MOUSE]	29.31	22		5.41118e+06	5.86464e+06	1.78023e+06		962	108.271	5.021
Q8BY56	Putative uncharacterized protein (Fragment) OS=Mus musculus GN=Rbm10 PE=2 SV=1 - [Q8BY56_MOUSE]	26.39	1		1.33069e+07	5.93667e+06	6.0007e+06		557	60.8903	5.41455
O89053	Coronin-1A OS=Mus musculus GN=Coro1a PE=1 SV=5 - [COR1A_MOUSE]	9.54	4		997604	6.00952e+06	515169		461	50.9569	6.48096
Q61782	Type I epidermal keratin mRNA, 3'end (Fragment) OS=Mus musculus GN=Krt14 PE=2 SV=1 - [Q61782_MOUSE]	47.31	1		1.11002e+07	6.01324e+06	5.23186e+06		93	10.6554	6.30322
Q810A7	ATP-dependent RNA helicase DDX42 OS=Mus musculus GN=Ddx42 PE=1 SV=3 - [DDX42_MOUSE]	31.54	25		7.99879e+06	6.04794e+06	4.58364e+06		929	101.902	6.97607
P43274	Histone H1.4 OS=Mus musculus GN=Hist1h1e PE=1 SV=2 - [H14_MOUSE]	19.18	1		9.92868e+06	6.16294e+06	4.21726e+06		219	21.964	11.1069
O35601	FYN-binding protein OS=Mus musculus GN=Fyb PE=1 SV=2 - [FYB_MOUSE]	36.26	24		6.96364e+06	6.39755e+06	4.30183e+06		819	90.0006	6.97607
P15864	Histone H1.2 OS=Mus musculus GN=Hist1h1c PE=1 SV=2 - [H12_MOUSE]	19.81	1		1.05536e+07	6.82838e+06	4.52226e+06		212	21.2537	11.0044
P97310	DNA replication licensing factor MCM2 OS=Mus musculus GN=Mcm2 PE=1 SV=3 - [MCM2_MOUSE]	36.17	25		6.1014e+06	6.91207e+06	4.61093e+06		904	102.013	5.71924
Q9JIF7	Coatomer subunit beta OS=Mus musculus GN=Copb1 PE=1 SV=1 - [COPB_MOUSE]	35.57	26		9.72644e+06	7.07276e+06	7.78684e+06		953	106.998	5.99854
Q9ERK4	Exportin-2 OS=Mus musculus GN=Cse1l PE=2 SV=1 - [XPO2_MOUSE]	22.76	21		1.188e+06	7.07907e+06	5.96457e+06		971	110.384	5.77002
Q99KG3	RNA-binding protein 10 OS=Mus musculus GN=Rbm10 PE=1 SV=1 - [RBM10_MOUSE]	28.71	13		1.40073e+07	7.2224e+06	6.82501e+06		930	103.43	5.92236
Q8BTK1	Putative uncharacterized protein OS=Mus musculus GN=Fibp PE=2 SV=1 - [Q8BTK1_MOUSE]	6.94	1		0	7.33495e+06	0		144	15.8441	5.78271
Q8CGK3	Lon protease homolog, mitochondrial OS=Mus musculus GN=Lonp1 PE=1 SV=2 - [LONM_MOUSE]	26.77	23		5.26416e+06	7.38277e+06	3.22435e+06		949	105.776	6.56592
P62806	Histone H4 OS=Mus musculus GN=Hist1h4a PE=1 SV=2 - [H4_MOUSE]	50.49	5		3.04114e+06	7.62279e+06	3.39603e+06		103	11.3604	11.356
P09405	Nucleolin OS=Mus musculus GN=Ncl PE=1 SV=2 - [NUCL_MOUSE]	25.74	17		6.76187e+06	7.68522e+06	4.42486e+06		707	76.6768	4.75439
Q5M9N9	Prdx2 protein OS=Mus musculus GN=Prdx2 PE=2 SV=1 - [Q5M9N9_MOUSE]	5.56	1		7.20859e+06	8.01894e+06	0		198	21.7771	5.41455
Q68FL6	Methionine--tRNA ligase, cytoplasmic OS=Mus musculus GN=Mars PE=2 SV=1 - [SYMC_MOUSE]	29.16	21		6.16015e+06	8.43748e+06	3.26317e+06		902	101.366	7.13721
P22682	E3 ubiquitin-protein ligase CBL OS=Mus musculus GN=Cbl PE=1 SV=3 - [CBL_MOUSE]	23.11	17		1.10148e+07	8.8141e+06	5802440		913	100.5	6.66846
Q61650	Beta-globin (Fragment) OS=Mus musculus GN=Hbb-b1 PE=2 SV=1 - [Q61650_MOUSE]	19.23	1		9.2357e+06	8.96024e+06	5.01273e+06		52	5.68679	4.80518
Q6IME9	Keratin, type II cytoskeletal 72 OS=Mus musculus GN=Krt72 PE=2 SV=1 - [K2C72_MOUSE]	5.77	1		5.63082e+07	9.03678e+06	2.89299e+07		520	56.7149	7.40088
Q3TW51	Putative uncharacterized protein OS=Mus musculus GN=Snd1 PE=2 SV=1 - [Q3TW51_MOUSE]	47.36	37		1.25467e+07	9.13421e+06	1.28446e+07		910	101.967	7.56201
Q8K4Z5	Splicing factor 3A subunit 1 OS=Mus musculus GN=Sf3a1 PE=1 SV=1 - [SF3A1_MOUSE]	35.65	23		9.01254e+06	9.4445e+06	6.9572e+06		791	88.4894	5.22412
Q9QWJ3	Alpha-1-globin (Fragment) OS=Mus musculus GN=Hba-a2 PE=2 SV=1 - [Q9QWJ3_MOUSE]	18.03	2		1.41475e+07	1.0173e+07	4.69446e+06		122	12.8986	7.34229
Q8R1B4	Eukaryotic translation initiation factor 3 subunit C OS=Mus musculus GN=Eif3c PE=1 SV=1 - [EIF3C_MOUSE]	25.69	26		1.24235e+07	1.13459e+07	9.52713e+06		911	105.465	5.78271
Q62318	Transcription intermediary factor 1-beta OS=Mus musculus GN=Trim28 PE=1 SV=3 - [TIF1B_MOUSE]	32.13	20		3.61383e+07	1.34868e+07	8.81318e+06		834	88.7905	5.77002
Q8JZQ9	Eukaryotic translation initiation factor 3 subunit B OS=Mus musculus GN=Eif3b PE=1 SV=1 - [EIF3B_MOUSE]	43.71	30		1.53039e+07	1.38691e+07	8.81221e+06		803	91.3131	5.021
D3YW26	Protein Tada2b OS=Mus musculus GN=Tada2b PE=2 SV=1 - [D3YW26_MOUSE]	2.03	1		3.19465e+07	1.64129e+07	1.40623e+07		345	39.9767	8.80713
P11679	Keratin, type II cytoskeletal 8 OS=Mus musculus GN=Krt8 PE=1 SV=4 - [K2C8_MOUSE]	14.9	3		1.56149e+08	1.72974e+07	3.98548e+07		490	54.5315	5.8208
E9Q5F6	Polyubiquitin-C (Fragment) OS=Mus musculus GN=Ubc PE=2 SV=1 - [E9Q5F6_MOUSE]	70.15	5		2.30325e+07	1.78266e+07	1.56703e+07		201	22.5782	7.40088
Q3TXS7	26S proteasome non-ATPase regulatory subunit 1 OS=Mus musculus GN=Psmd1 PE=1 SV=1 - [PSMD1_MOUSE]	52.99	37		1.78675e+07	19340298	1.26321e+07		953	105.663	5.38916
P68033	Actin, alpha cardiac muscle 1 OS=Mus musculus GN=Actc1 PE=1 SV=1 - [ACTC_MOUSE]	29.97	1		1.60863e+07	1.95755e+07	1.26191e+07		377	41.9919	5.38916
P17897	Lysozyme C-1 OS=Mus musculus GN=Lyz1 PE=1 SV=1 - [LYZ1_MOUSE]	12.84	2		1.04249e+07	2.01238e+07	4.96626e+06		148	16.7834	9.40771
B2RTP7	Krt2 protein OS=Mus musculus GN=Krt2 PE=2 SV=1 - [B2RTP7_MOUSE]	10.33	6		1.32525e+08	2.1058e+07	6.49589e+07		707	70.8798	8.06006
P60710	Actin, cytoplasmic 1 OS=Mus musculus GN=Actb PE=1 SV=1 - [ACTB_MOUSE]	64	7		2.43531e+07	2.42557e+07	1.42619e+07		375	41.7097	5.47803
G3XA10	Heterogeneous nuclear ribonucleoprotein U OS=Mus musculus GN=Hnrnpu PE=4 SV=1 - [G3XA10_MOUSE]	41.61	33		4.21771e+07	3.84725e+07	5.38616e+07		793	86.7513	5.92236
Q8VED5	Keratin, type II cytoskeletal 79 OS=Mus musculus GN=Krt79 PE=1 SV=2 - [K2C79_MOUSE]	9.04	1		2.10861e+08	4.04035e+07	5.20902e+07		531	57.5168	7.69385
Q5SWU9	Acetyl-CoA carboxylase 1 OS=Mus musculus GN=Acaca PE=1 SV=1 - [ACACA_MOUSE]	56.89	108		4.81906e+07	4.21487e+07	2.18303e+07		2345	265.088	6.39209
Q3ULI5	Putative uncharacterized protein (Fragment) OS=Mus musculus GN=Ppp1r10 PE=2 SV=1 - [Q3ULI5_MOUSE]	45.57	37		6.49388e+07	4.5244e+07	3.39688e+07		880	93.5585	9.20264
E9Q1Z0	Protein 4732456N10Rik OS=Mus musculus GN=4732456N10Rik PE=3 SV=1 - [E9Q1Z0_MOUSE]	14.68	1		1.31648e+08	6.49967e+07	6.20738e+07		538	58.1882	8.25049
P53395	Lipoamide acyltransferase component of branched-chain alpha-keto acid dehydrogenase complex, mitochondrial OS=Mus musculus GN=Dbt PE=2 SV=2 - [ODB2_MOUSE]	59.96	26		1.73056e+07	6.7078e+07	3.95961e+06		482	53.2129	8.60205
G5E8R3	Pyruvate carboxylase OS=Mus musculus GN=Pcx PE=3 SV=1 - [G5E8R3_MOUSE]	58.23	56		6.66143e+07	7.61973e+07	3.23583e+07		1178	129.618	6.7124
Q6IFX2	Keratin, type I cytoskeletal 42 OS=Mus musculus GN=Krt42 PE=1 SV=1 - [K1C42_MOUSE]	29.87	3		2.32354e+08	7.72853e+07	7.59432e+07		452	50.1019	5.16064
A2ARP5	Creatine kinase U-type, mitochondrial (Fragment) OS=Mus musculus GN=Ckmt1 PE=2 SV=1 - [A2ARP5_MOUSE]	3.98	1		0	8.05031e+07	0		251	27.7271	7.45947
Q3UV17	Keratin, type II cytoskeletal 2 oral OS=Mus musculus GN=Krt76 PE=2 SV=1 - [K22O_MOUSE]	11.11	3		2.2651e+08	8.57206e+07	7.65406e+07		594	62.806	8.42627
P07724	Serum albumin OS=Mus musculus GN=Alb PE=1 SV=3 - [ALBU_MOUSE]	9.7	6		9.88008e+07	8.58955e+07	9.72011e+07		608	68.6477	6.07471
A1L0X5	Krt78 protein (Fragment) OS=Mus musculus GN=Krt78 PE=2 SV=1 - [A1L0X5_MOUSE]	4.27	2		2.31932e+08	88763110	8.02558e+07		492	54.7393	6.30322
Q497I4	Keratin, type I cuticular Ha5 OS=Mus musculus GN=Krt35 PE=2 SV=1 - [KRT35_MOUSE]	3.08	1		6.18869e+08	8.92094e+07	194090499		455	50.4975	4.97021
Q9Z2K1	Keratin, type I cytoskeletal 16 OS=Mus musculus GN=Krt16 PE=1 SV=3 - [K1C16_MOUSE]	14.71	2		3.59788e+08	1.0082e+08	1.03373e+08		469	51.5743	5.19873
Q61781	Keratin, type I cytoskeletal 14 OS=Mus musculus GN=Krt14 PE=1 SV=2 - [K1C14_MOUSE]	31.82	2		3.68044e+08	1.06035e+08	1.06954e+08		484	52.8339	5.17334
Q08EK4	Keratin 77 OS=Mus musculus GN=Krt77 PE=2 SV=1 - [Q08EK4_MOUSE]	13.13	3		3.64482e+08	1.16776e+08	1.06833e+08		571	61.2646	8.01611
Q8BGZ7	Keratin, type II cytoskeletal 75 OS=Mus musculus GN=Krt75 PE=1 SV=1 - [K2C75_MOUSE]	20.51	1		3.20477e+08	1.29037e+08	8.58815e+07		551	59.7039	8.30908
P50446	Keratin, type II cytoskeletal 6A OS=Mus musculus GN=Krt6a PE=2 SV=3 - [K2C6A_MOUSE]	22.24	3		3.20477e+08	1.29037e+08	8.58815e+07		553	59.2986	7.94287
Q922U2	Keratin, type II cytoskeletal 5 OS=Mus musculus GN=Krt5 PE=1 SV=1 - [K2C5_MOUSE]	31.38	14		3.84009e+08	1.29632e+08	8.73886e+07		580	61.7286	7.75244
P05784	Keratin, type I cytoskeletal 18 OS=Mus musculus GN=Krt18 PE=1 SV=5 - [K1C18_MOUSE]	21.51	5		3.54337e+08	1.31102e+08	1.34647e+08		423	47.5092	5.32568
P08730	Keratin, type I cytoskeletal 13 OS=Mus musculus GN=Krt13 PE=1 SV=2 - [K1C13_MOUSE]	21.05	2		4.35767e+08	1.39564e+08	1.45656e+08		437	47.7243	4.85596
Q9QWL7	Keratin, type I cytoskeletal 17 OS=Mus musculus GN=Krt17 PE=1 SV=3 - [K1C17_MOUSE]	30.95	5		3.89752e+08	1.39564e+08	1.44035e+08		433	48.1321	5.05908
P19001	Keratin, type I cytoskeletal 19 OS=Mus musculus GN=Krt19 PE=1 SV=1 - [K1C19_MOUSE]	18.86	1		3.89752e+08	1.39564e+08	1.44035e+08		403	44.5147	5.38916
A2A513	Keratin, type I cytoskeletal 10 OS=Mus musculus GN=Krt10 PE=3 SV=1 - [A2A513_MOUSE]	14.97	7		5.84786e+08	1.6379e+08	1.777e+08		561	57.0067	5.07178
Q6NXH9	Keratin, type II cytoskeletal 73 OS=Mus musculus GN=Krt73 PE=1 SV=1 - [K2C73_MOUSE]	11.69	2		3.53211e+08	1.64117e+08	1.29052e+08		539	58.8747	8.08936
P04104	Keratin, type II cytoskeletal 1 OS=Mus musculus GN=Krt1 PE=1 SV=4 - [K2C1_MOUSE]	6.44	3		4.61714e+08	1.70606e+08	1.76235e+08		637	65.5653	8.14795
Q9CV17	Putative uncharacterized protein (Fragment) OS=Mus musculus GN=Krt24 PE=2 SV=1 - [Q9CV17_MOUSE]	7.57	1		3.10882e+08	1.73741e+08	194090499		304	33.8605	4.729
Q9Z1R9	MCG124046 OS=Mus musculus GN=Prss1 PE=2 SV=1 - [Q9Z1R9_MOUSE]	9.76	2		2060522339	9.70379e+08	1.31186e+09		246	26.1178	4.94482
